# Supplementary material for: Crystal structures of bis­[2-(pyridin-2-yl)phenyl-κ2 N,C 1]rhodium(III) complexes containing an aceto­nitrile or monodentate thyminate(1−) ligand
Source: Acta Crystallogr E Crystallogr Commun. 2016 Mar 24;72(Pt 4):543–7. doi: 10.1107/S2056989016004837 (PMC4910344; doi:10.1107/S2056989016004837)
Supplement: Supplementary file 1 [file e-72-00543-sup1.cif]

##############################################################################
#                                                                            #
# This CIF contains the data in a paper accepted for publication in          #
# Acta Crystallographica Section E. It conforms to the requirements of       #
# Notes for Authors for Acta Crystallographica Section E, and has been       #
# peer reviewed under the auspices of the IUCr Commission on Journals.       #
#                                                                            #
# Full details of the Crystallographic Information File format               #
# are given in the paper "The Crystallographic Information File (CIF):       #
# a New Standard Archive File for Crystallography" by S. R. Hall, F. H.      #
# Allen and I. D. Brown [Acta Cryst. (1991), A47, 655-685].                  #
#                                                                            #
# The current version of the core CIF dictionary is obtainable from          #
# ftp://ftp.iucr.org/pub/cif_core.dic.                                       #
#                                                                            #
# Software is freely available for graphical display of the structure(s)     #
# in this CIF. For information consult the CIF software page                 #
# http://www.iucr.org/resources/cif/software.                                #
#                                                                            #
# This file may be used for bona fide research purposes within the           #
# scientific community so long as proper attribution is given to the journal # 
# article from which it was obtained.                                        #
#                                                                            #
##############################################################################
data_1
_database_code_depnum_ccdc_archive 'CCDC 1469933'
_audit_creation_method     SHELXL-2013
_chemical_name_systematic
;\
(<i>OC</i>-6-42)-Acetonitrilechloridobis[2-(pyridin-2-yl)phenyl-\
\k^2^<i>N</i>,<i>C</i>^1^]rhodium(III)
;
_chemical_name_common     ?
_chemical_formula_moiety     'C24 H19 Cl N3 Rh'
_chemical_formula_sum     'C24 H19 Cl N3 Rh'
_chemical_formula_iupac     '[Rh Cl (C11 H8 N)2 (C2 H3 N)]'
_chemical_formula_weight     487.78
_chemical_melting_point     ?
_shelx_space_group_comment
;
The symmetry employed for this shelxl refinement is uniquely defined
by the following loop, which should always be used as a source of
symmetry information in preference to the above space-group names.
They are only intended as comments.
;
_space_group_crystal_system     orthorhombic
_space_group_name_H-M_alt     'P b c a'
_space_group_name_Hall     '-P 2ac 2ab'
loop_
    _space_group_symop_operation_xyz
    'x, y, z'
    '-x+1/2, y+1/2, z'
    'x, -y+1/2, z+1/2'
    '-x+1/2, -y, z+1/2'
    '-x, -y, -z'
    'x-1/2, -y-1/2, -z'
    '-x, y-1/2, -z-1/2'
    'x-1/2, y, -z-1/2'
_cell_length_a     16.5415(9)
_cell_length_b     14.6600(11)
_cell_length_c     17.0026(12)
_cell_angle_alpha     90
_cell_angle_beta     90
_cell_angle_gamma     90
_cell_volume     4123.1(5)
_cell_formula_units_Z     8
_cell_measurement_reflns_used     31949
_cell_measurement_theta_min     3.02
_cell_measurement_theta_max     27.58
_cell_measurement_temperature     193(2)
_exptl_crystal_description     block
_exptl_crystal_colour     yellow
_exptl_crystal_size_max     0.400
_exptl_crystal_size_mid     0.300
_exptl_crystal_size_min     0.200
_exptl_crystal_density_diffrn     1.572
_exptl_crystal_density_meas     ?
_exptl_crystal_density_method     ?
_exptl_crystal_F_000     1968
_exptl_absorpt_coefficient_mu     0.973
_exptl_absorpt_correction_type     numerical
_exptl_absorpt_process_details
;
(NUMABS; Rigaku, 1999)
;
_shelx_estimated_absorpt_T_min     0.697
_shelx_estimated_absorpt_T_max     0.829
_exptl_absorpt_correction_T_min     0.6969
_exptl_absorpt_correction_T_max     0.8292
_exptl_special_details
;
The ^1^H NMR spectrum of <b>1</b> in CD~2~Cl~2~ at 22 \%C: \d 1.97 (s, 3H,
MeCN), 5.90 (d, <i>J</i> = 7.8 Hz, 2H, ppy), 6.70 (td, <i>J</i> = 7.6 and 1.4
Hz, 2H, ppy), 6.77--6.96 (m, 4H, ppy), 7.62 (dd, <i>J</i> = 7.7 and 1.4 Hz,
2H, ppy), 7.81--7.98 (m, 4H, ppy) and 9.22 (d, <i>J</i> = 5.7 Hz, 2H, ppy).
;
_diffrn_ambient_temperature     193(2)
_diffrn_radiation_type     'Mo K\a'
_diffrn_radiation_wavelength     0.71075
_diffrn_radiation_source     'fine-focus sealed tube'
_diffrn_radiation_monochromator     graphite
_diffrn_measurement_device_type     'Rigaku R-AXIS RAPID'
_diffrn_measurement_method     \w
_diffrn_detector_area_resol_mean     10.000
_diffrn_reflns_number     38163
_diffrn_reflns_av_R_equivalents     0.0415
_diffrn_reflns_theta_min     3.026
_diffrn_reflns_theta_max     27.485
_diffrn_reflns_theta_full     25.242
_diffrn_measured_fraction_theta_max     0.998
_diffrn_measured_fraction_theta_full     0.998
_diffrn_reflns_limit_h_min     -20
_diffrn_reflns_limit_h_max     21
_diffrn_reflns_limit_k_min     -18
_diffrn_reflns_limit_k_max     18
_diffrn_reflns_limit_l_min     -22
_diffrn_reflns_limit_l_max     22
_refine_special_details     ?
_reflns_number_total     4709
_reflns_number_gt     4327
_reflns_threshold_expression     'I > 2\s(I)'
_refine_ls_structure_factor_coef     Fsqd
_refine_ls_matrix_type     full
_refine_ls_R_factor_all     0.0258
_refine_ls_R_factor_gt     0.0237
_refine_ls_wR_factor_gt     0.0592
_refine_ls_wR_factor_ref     0.0602
_refine_ls_goodness_of_fit_ref     1.071
_refine_ls_restrained_S_all     1.071
_refine_ls_number_reflns     4709
_refine_ls_number_parameters     263
_refine_ls_number_restraints     0
_refine_ls_hydrogen_treatment     constr
_refine_ls_weighting_scheme     calc
_refine_ls_weighting_details
              'w=1/[\s^2^(Fo^2^)+(0.0309P)^2^+1.6125P] where P=(Fo^2^+2Fc^2^)/3'
_atom_sites_solution_hydrogens     geom
_atom_sites_solution_primary     direct
_atom_sites_solution_secondary     difmap
_refine_ls_shift/su_max     0.001
_refine_ls_shift/su_mean     0.000
_refine_diff_density_max     0.670
_refine_diff_density_min     -0.346
_refine_ls_extinction_method     none
_refine_ls_extinction_coef     .
loop_
    _atom_type_symbol
    _atom_type_description
    _atom_type_scat_dispersion_real
    _atom_type_scat_dispersion_imag
    _atom_type_scat_source
    'Rh' 'Rh' -1.1178 0.9187
                         'International Tables Vol C Tables 4.2.6.8 and 6.1.1.4'
    'Cl' 'Cl' 0.1484 0.1585
                         'International Tables Vol C Tables 4.2.6.8 and 6.1.1.4'
    'N' 'N' 0.0061 0.0033
                         'International Tables Vol C Tables 4.2.6.8 and 6.1.1.4'
    'C' 'C' 0.0033 0.0016
                         'International Tables Vol C Tables 4.2.6.8 and 6.1.1.4'
    'H' 'H' 0.0000 0.0000
                         'International Tables Vol C Tables 4.2.6.8 and 6.1.1.4'
_computing_data_collection
;
<i>RAPID AUTO</i> (Rigaku, 2006)
;
_computing_cell_refinement
;
<i>RAPID AUTO</i> (Rigaku, 2006)
;
_computing_data_reduction
;
<i>CrystalStructure</i> (Rigaku, 2010)
;
_computing_structure_solution
;
<i>Il Milione</i> (Burla <i>et al.</i>,  2007)
;
_computing_structure_refinement
;
SHELXL2013 (Sheldrick, 2015)
;
_computing_molecular_graphics
;
<i>ORTEP-3 for Windows</i> (Farrugia, 2012)
;
_computing_publication_material
;
SHELXL2013 (Sheldrick, 2015)
;
loop_
    _atom_site_type_symbol
    _atom_site_label
    _atom_site_fract_x
    _atom_site_fract_y
    _atom_site_fract_z
    _atom_site_U_iso_or_equiv
    _atom_site_adp_type
    _atom_site_calc_flag
    _atom_site_occupancy
    _atom_site_disorder_assembly
    _atom_site_disorder_group
    Rh Rh1 0.12078(2) 0.55701(2) 0.36161(2) 0.01986(5) Uani d 1 . .
    Cl Cl1 0.10904(2) 0.64708(3) 0.48498(2) 0.02906(9) Uani d 1 . .
    N N1 0.15175(8) 0.44472(8) 0.42460(8) 0.0238(3) Uani d 1 . .
    N N2 0.09842(8) 0.66466(9) 0.28773(8) 0.0235(3) Uani d 1 . .
    N N3 -0.00853(9) 0.53554(10) 0.36314(8) 0.0265(3) Uani d 1 . .
    C C1 0.09933(10) 0.38632(11) 0.45823(9) 0.0272(3) Uani d 1 . .
    H H1 0.0433 0.4006 0.4579 0.033 Uiso calc 1 . .
    C C2 0.12459(10) 0.30643(13) 0.49304(11) 0.0339(4) Uani d 1 . .
    H H2 0.0865 0.2662 0.5165 0.041 Uiso calc 1 . .
    C C3 0.20657(11) 0.28542(12) 0.49338(11) 0.0358(4) Uani d 1 . .
    H H3 0.2251 0.2298 0.5157 0.043 Uiso calc 1 . .
    C C4 0.26051(10) 0.34604(12) 0.46102(10) 0.0309(3) Uani d 1 . .
    H H4 0.3167 0.3329 0.4617 0.037 Uiso calc 1 . .
    C C5 0.23289(9) 0.42661(11) 0.42724(9) 0.0247(3) Uani d 1 . .
    C C6 0.28290(9) 0.49821(11) 0.39221(9) 0.0252(3) Uani d 1 . .
    C C7 0.36733(10) 0.49704(13) 0.39354(10) 0.0326(4) Uani d 1 . .
    H H7 0.3954 0.4472 0.4166 0.039 Uiso calc 1 . .
    C C8 0.40989(12) 0.56954(14) 0.36084(11) 0.0381(4) Uani d 1 . .
    H H8 0.4673 0.5693 0.3614 0.046 Uiso calc 1 . .
    C C9 0.36859(10) 0.64198(13) 0.32751(12) 0.0370(4) Uani d 1 . .
    H H9 0.3979 0.6915 0.3054 0.044 Uiso calc 1 . .
    C C10 0.28439(10) 0.64280(12) 0.32621(10) 0.0305(3) Uani d 1 . .
    H H10 0.2568 0.6929 0.3031 0.037 Uiso calc 1 . .
    C C11 0.24040(10) 0.57124(11) 0.35831(8) 0.0234(3) Uani d 1 . .
    C C12 0.07628(10) 0.74823(11) 0.31092(10) 0.0302(3) Uani d 1 . .
    H H12 0.0715 0.7604 0.3656 0.036 Uiso calc 1 . .
    C C13 0.06014(12) 0.81726(12) 0.25807(11) 0.0373(4) Uani d 1 . .
    H H13 0.0435 0.8758 0.2758 0.045 Uiso calc 1 . .
    C C14 0.06879(12) 0.79919(12) 0.17872(11) 0.0381(4) Uani d 1 . .
    H H14 0.0591 0.8459 0.1411 0.046 Uiso calc 1 . .
    C C15 0.09143(11) 0.71342(12) 0.15440(10) 0.0322(4) Uani d 1 . .
    H H15 0.0978 0.7007 0.1000 0.039 Uiso calc 1 . .
    C C16 0.10502(9) 0.64548(11) 0.20997(9) 0.0243(3) Uani d 1 . .
    C C17 0.12356(8) 0.54991(11) 0.19292(10) 0.0238(3) Uani d 1 . .
    C C18 0.12867(10) 0.51469(13) 0.11672(10) 0.0301(4) Uani d 1 . .
    H H18 0.1222 0.5540 0.0728 0.036 Uiso calc 1 . .
    C C19 0.14314(12) 0.42299(13) 0.10501(11) 0.0363(4) Uani d 1 . .
    H H19 0.1462 0.3990 0.0532 0.044 Uiso calc 1 . .
    C C20 0.15317(12) 0.36630(13) 0.16931(11) 0.0383(4) Uani d 1 . .
    H H20 0.1636 0.3033 0.1614 0.046 Uiso calc 1 . .
    C C21 0.14813(11) 0.40060(12) 0.24553(10) 0.0315(3) Uani d 1 . .
    H H21 0.1555 0.3607 0.2890 0.038 Uiso calc 1 . .
    C C22 0.13243(8) 0.49280(11) 0.25894(9) 0.0233(3) Uani d 1 . .
    C C23 -0.07658(11) 0.52843(12) 0.36004(9) 0.0285(3) Uani d 1 . .
    C C24 -0.16431(11) 0.51736(16) 0.35764(12) 0.0425(5) Uani d 1 . .
    H H24A -0.1903 0.5768 0.3653 0.051 Uiso calc 1 . .
    H H24B -0.1813 0.4756 0.3995 0.051 Uiso calc 1 . .
    H H24C -0.1802 0.4923 0.3065 0.051 Uiso calc 1 . .
loop_
    _atom_site_aniso_label
    _atom_site_aniso_U_11
    _atom_site_aniso_U_22
    _atom_site_aniso_U_33
    _atom_site_aniso_U_12
    _atom_site_aniso_U_13
    _atom_site_aniso_U_23
    Rh1 0.01770(8) 0.02111(8) 0.02077(8) -0.00061(4) 0.00062(4) 0.00068(4)
    Cl1 0.03143(19) 0.0321(2) 0.02369(18) -0.00410(15) 0.00318(15) -0.00310(15)
    N1 0.0238(7) 0.0248(7) 0.0228(6) -0.0004(5) 0.0003(5) 0.0010(5)
    N2 0.0213(6) 0.0243(7) 0.0249(6) -0.0005(5) -0.0002(5) 0.0017(5)
    N3 0.0238(7) 0.0272(7) 0.0286(7) -0.0010(5) 0.0007(5) 0.0000(5)
    C1 0.0245(7) 0.0302(8) 0.0268(8) -0.0028(6) 0.0017(6) 0.0020(6)
    C2 0.0350(9) 0.0313(9) 0.0355(9) -0.0043(7) 0.0047(7) 0.0069(7)
    C3 0.0401(10) 0.0285(9) 0.0386(9) 0.0051(7) 0.0012(8) 0.0085(7)
    C4 0.0276(8) 0.0321(9) 0.0329(8) 0.0057(6) 0.0000(7) 0.0029(7)
    C5 0.0231(8) 0.0277(8) 0.0233(7) 0.0014(6) 0.0011(6) -0.0003(6)
    C6 0.0220(7) 0.0296(8) 0.0241(7) 0.0004(6) 0.0009(6) -0.0008(6)
    C7 0.0225(8) 0.0409(10) 0.0345(9) 0.0027(7) 0.0017(7) 0.0017(8)
    C8 0.0189(9) 0.0473(12) 0.0480(12) -0.0035(7) 0.0055(7) 0.0016(8)
    C9 0.0274(8) 0.0365(10) 0.0470(11) -0.0098(7) 0.0076(8) 0.0027(8)
    C10 0.0266(8) 0.0292(8) 0.0356(9) -0.0032(6) 0.0024(7) 0.0010(7)
    C11 0.0195(7) 0.0275(8) 0.0232(7) -0.0026(6) 0.0028(6) -0.0028(6)
    C12 0.0353(8) 0.0276(8) 0.0275(8) 0.0017(7) -0.0012(7) -0.0011(6)
    C13 0.0496(11) 0.0245(8) 0.0377(9) 0.0061(7) -0.0038(8) 0.0000(7)
    C14 0.0524(11) 0.0283(9) 0.0336(9) 0.0017(8) -0.0068(8) 0.0070(7)
    C15 0.0389(10) 0.0328(9) 0.0248(8) -0.0019(7) -0.0012(7) 0.0041(7)
    C16 0.0200(7) 0.0274(8) 0.0254(7) -0.0016(6) -0.0008(6) 0.0011(6)
    C17 0.0184(7) 0.0268(8) 0.0261(8) -0.0007(5) -0.0003(6) -0.0006(6)
    C18 0.0299(8) 0.0361(10) 0.0243(8) 0.0018(7) 0.0008(6) -0.0006(7)
    C19 0.0409(10) 0.0388(10) 0.0291(9) 0.0022(8) 0.0017(8) -0.0089(7)
    C20 0.0463(11) 0.0282(9) 0.0403(10) 0.0030(8) 0.0018(9) -0.0077(7)
    C21 0.0360(9) 0.0275(9) 0.0308(8) 0.0009(7) 0.0012(7) -0.0005(7)
    C22 0.0194(7) 0.0260(8) 0.0244(7) -0.0020(5) 0.0010(6) -0.0015(6)
    C23 0.0276(9) 0.0283(9) 0.0296(8) -0.0005(7) 0.0000(6) 0.0006(6)
    C24 0.0220(9) 0.0547(13) 0.0507(12) -0.0032(8) -0.0031(8) 0.0034(9)
_geom_special_details
;
 All esds (except the esd in the dihedral angle between two l.s. planes)
 are estimated using the full covariance matrix.  The cell esds are taken
 into account individually in the estimation of esds in distances, angles
 and torsion angles; correlations between esds in cell parameters are only
 used when they are defined by crystal symmetry.  An approximate (isotropic)
 treatment of cell esds is used for estimating esds involving l.s. planes.
;
loop_
    _geom_bond_atom_site_label_1
    _geom_bond_atom_site_label_2
    _geom_bond_site_symmetry_2
    _geom_bond_distance
    _geom_bond_publ_flag
    Rh1 C11 . 1.9904(16) ?
    Rh1 C22 . 1.9926(15) ?
    Rh1 N1 . 2.0296(13) ?
    Rh1 N2 . 2.0507(13) ?
    Rh1 N3 . 2.1621(14) ?
    Rh1 Cl1 . 2.4862(4) ?
    N1 C1 . 1.346(2) ?
    N1 C5 . 1.369(2) ?
    N2 C12 . 1.338(2) ?
    N2 C16 . 1.356(2) ?
    N3 C23 . 1.132(2) ?
    C1 C2 . 1.377(2) ?
    C1 H1 . 0.9500 ?
    C2 C3 . 1.391(2) ?
    C2 H2 . 0.9500 ?
    C3 C4 . 1.374(2) ?
    C3 H3 . 0.9500 ?
    C4 C5 . 1.391(2) ?
    C4 H4 . 0.9500 ?
    C5 C6 . 1.463(2) ?
    C6 C7 . 1.397(2) ?
    C6 C11 . 1.405(2) ?
    C7 C8 . 1.391(3) ?
    C7 H7 . 0.9500 ?
    C8 C9 . 1.384(3) ?
    C8 H8 . 0.9500 ?
    C9 C10 . 1.393(2) ?
    C9 H9 . 0.9500 ?
    C10 C11 . 1.388(2) ?
    C10 H10 . 0.9500 ?
    C12 C13 . 1.379(2) ?
    C12 H12 . 0.9500 ?
    C13 C14 . 1.382(3) ?
    C13 H13 . 0.9500 ?
    C14 C15 . 1.376(3) ?
    C14 H14 . 0.9500 ?
    C15 C16 . 1.391(2) ?
    C15 H15 . 0.9500 ?
    C16 C17 . 1.463(2) ?
    C17 C18 . 1.397(2) ?
    C17 C22 . 1.408(2) ?
    C18 C19 . 1.380(3) ?
    C18 H18 . 0.9500 ?
    C19 C20 . 1.383(3) ?
    C19 H19 . 0.9500 ?
    C20 C21 . 1.393(2) ?
    C20 H20 . 0.9500 ?
    C21 C22 . 1.395(2) ?
    C21 H21 . 0.9500 ?
    C23 C24 . 1.461(3) ?
    C24 H24A . 0.9800 ?
    C24 H24B . 0.9800 ?
    C24 H24C . 0.9800 ?
loop_
    _geom_angle_atom_site_label_1
    _geom_angle_atom_site_label_2
    _geom_angle_atom_site_label_3
    _geom_angle_site_symmetry_1
    _geom_angle_site_symmetry_3
    _geom_angle
    _geom_angle_publ_flag
    C11 Rh1 C22 . . 85.91(6) ?
    C11 Rh1 N1 . . 81.31(6) ?
    C22 Rh1 N1 . . 93.13(6) ?
    C11 Rh1 N2 . . 94.67(6) ?
    C22 Rh1 N2 . . 81.05(6) ?
    N1 Rh1 N2 . . 173.19(5) ?
    C11 Rh1 N3 . . 177.47(6) ?
    C22 Rh1 N3 . . 92.15(5) ?
    N1 Rh1 N3 . . 97.20(5) ?
    N2 Rh1 N3 . . 86.62(5) ?
    C11 Rh1 Cl1 . . 92.62(4) ?
    C22 Rh1 Cl1 . . 176.01(5) ?
    N1 Rh1 Cl1 . . 90.30(4) ?
    N2 Rh1 Cl1 . . 95.40(4) ?
    N3 Rh1 Cl1 . . 89.42(4) ?
    C1 N1 C5 . . 119.62(14) ?
    C1 N1 Rh1 . . 125.26(11) ?
    C5 N1 Rh1 . . 114.97(10) ?
    C12 N2 C16 . . 119.94(14) ?
    C12 N2 Rh1 . . 124.99(11) ?
    C16 N2 Rh1 . . 115.03(11) ?
    C23 N3 Rh1 . . 175.44(14) ?
    N1 C1 C2 . . 121.87(15) ?
    N1 C1 H1 . . 119.1 ?
    C2 C1 H1 . . 119.1 ?
    C1 C2 C3 . . 119.09(16) ?
    C1 C2 H2 . . 120.5 ?
    C3 C2 H2 . . 120.5 ?
    C4 C3 C2 . . 119.22(16) ?
    C4 C3 H3 . . 120.4 ?
    C2 C3 H3 . . 120.4 ?
    C3 C4 C5 . . 120.08(15) ?
    C3 C4 H4 . . 120.0 ?
    C5 C4 H4 . . 120.0 ?
    N1 C5 C4 . . 120.04(15) ?
    N1 C5 C6 . . 113.69(14) ?
    C4 C5 C6 . . 126.28(15) ?
    C7 C6 C11 . . 121.09(15) ?
    C7 C6 C5 . . 123.36(15) ?
    C11 C6 C5 . . 115.52(14) ?
    C8 C7 C6 . . 119.36(17) ?
    C8 C7 H7 . . 120.3 ?
    C6 C7 H7 . . 120.3 ?
    C9 C8 C7 . . 120.01(17) ?
    C9 C8 H8 . . 120.0 ?
    C7 C8 H8 . . 120.0 ?
    C8 C9 C10 . . 120.43(17) ?
    C8 C9 H9 . . 119.8 ?
    C10 C9 H9 . . 119.8 ?
    C11 C10 C9 . . 120.75(17) ?
    C11 C10 H10 . . 119.6 ?
    C9 C10 H10 . . 119.6 ?
    C10 C11 C6 . . 118.35(15) ?
    C10 C11 Rh1 . . 127.68(13) ?
    C6 C11 Rh1 . . 113.96(11) ?
    N2 C12 C13 . . 122.19(16) ?
    N2 C12 H12 . . 118.9 ?
    C13 C12 H12 . . 118.9 ?
    C12 C13 C14 . . 118.37(16) ?
    C12 C13 H13 . . 120.8 ?
    C14 C13 H13 . . 120.8 ?
    C15 C14 C13 . . 119.78(16) ?
    C15 C14 H14 . . 120.1 ?
    C13 C14 H14 . . 120.1 ?
    C14 C15 C16 . . 119.62(16) ?
    C14 C15 H15 . . 120.2 ?
    C16 C15 H15 . . 120.2 ?
    N2 C16 C15 . . 120.05(15) ?
    N2 C16 C17 . . 114.12(14) ?
    C15 C16 C17 . . 125.79(15) ?
    C18 C17 C22 . . 120.88(15) ?
    C18 C17 C16 . . 123.39(15) ?
    C22 C17 C16 . . 115.67(15) ?
    C19 C18 C17 . . 120.29(17) ?
    C19 C18 H18 . . 119.9 ?
    C17 C18 H18 . . 119.9 ?
    C18 C19 C20 . . 119.47(17) ?
    C18 C19 H19 . . 120.3 ?
    C20 C19 H19 . . 120.3 ?
    C19 C20 C21 . . 120.76(17) ?
    C19 C20 H20 . . 119.6 ?
    C21 C20 H20 . . 119.6 ?
    C20 C21 C22 . . 120.86(16) ?
    C20 C21 H21 . . 119.6 ?
    C22 C21 H21 . . 119.6 ?
    C21 C22 C17 . . 117.72(14) ?
    C21 C22 Rh1 . . 128.23(12) ?
    C17 C22 Rh1 . . 114.05(12) ?
    N3 C23 C24 . . 178.48(19) ?
    C23 C24 H24A . . 109.5 ?
    C23 C24 H24B . . 109.5 ?
    H24A C24 H24B . . 109.5 ?
    C23 C24 H24C . . 109.5 ?
    H24A C24 H24C . . 109.5 ?
    H24B C24 H24C . . 109.5 ?
loop_
    _geom_torsion_atom_site_label_1
    _geom_torsion_atom_site_label_2
    _geom_torsion_atom_site_label_3
    _geom_torsion_atom_site_label_4
    _geom_torsion_site_symmetry_1
    _geom_torsion_site_symmetry_2
    _geom_torsion_site_symmetry_3
    _geom_torsion_site_symmetry_4
    _geom_torsion
    _geom_torsion_publ_flag
    C5 N1 C1 C2 . . . . -2.5(2) ?
    Rh1 N1 C1 C2 . . . . 173.05(13) ?
    N1 C1 C2 C3 . . . . -0.1(3) ?
    C1 C2 C3 C4 . . . . 1.9(3) ?
    C2 C3 C4 C5 . . . . -1.1(3) ?
    C1 N1 C5 C4 . . . . 3.2(2) ?
    Rh1 N1 C5 C4 . . . . -172.74(12) ?
    C1 N1 C5 C6 . . . . -176.83(14) ?
    Rh1 N1 C5 C6 . . . . 7.22(17) ?
    C3 C4 C5 N1 . . . . -1.5(2) ?
    C3 C4 C5 C6 . . . . 178.60(16) ?
    N1 C5 C6 C7 . . . . 175.24(15) ?
    C4 C5 C6 C7 . . . . -4.8(3) ?
    N1 C5 C6 C11 . . . . -3.0(2) ?
    C4 C5 C6 C11 . . . . 176.96(16) ?
    C11 C6 C7 C8 . . . . 0.1(3) ?
    C5 C6 C7 C8 . . . . -178.03(16) ?
    C6 C7 C8 C9 . . . . 0.1(3) ?
    C7 C8 C9 C10 . . . . -0.2(3) ?
    C8 C9 C10 C11 . . . . 0.1(3) ?
    C9 C10 C11 C6 . . . . 0.1(2) ?
    C9 C10 C11 Rh1 . . . . -178.98(14) ?
    C7 C6 C11 C10 . . . . -0.2(2) ?
    C5 C6 C11 C10 . . . . 178.05(14) ?
    C7 C6 C11 Rh1 . . . . 179.01(13) ?
    C5 C6 C11 Rh1 . . . . -2.72(17) ?
    C16 N2 C12 C13 . . . . -0.5(2) ?
    Rh1 N2 C12 C13 . . . . -178.34(13) ?
    N2 C12 C13 C14 . . . . -1.2(3) ?
    C12 C13 C14 C15 . . . . 1.3(3) ?
    C13 C14 C15 C16 . . . . 0.3(3) ?
    C12 N2 C16 C15 . . . . 2.2(2) ?
    Rh1 N2 C16 C15 . . . . -179.80(12) ?
    C12 N2 C16 C17 . . . . -175.52(14) ?
    Rh1 N2 C16 C17 . . . . 2.54(16) ?
    C14 C15 C16 N2 . . . . -2.1(3) ?
    C14 C15 C16 C17 . . . . 175.30(16) ?
    N2 C16 C17 C18 . . . . 176.48(14) ?
    C15 C16 C17 C18 . . . . -1.0(2) ?
    N2 C16 C17 C22 . . . . -0.54(19) ?
    C15 C16 C17 C22 . . . . -178.06(15) ?
    C22 C17 C18 C19 . . . . -0.5(2) ?
    C16 C17 C18 C19 . . . . -177.33(15) ?
    C17 C18 C19 C20 . . . . -0.5(3) ?
    C18 C19 C20 C21 . . . . 0.6(3) ?
    C19 C20 C21 C22 . . . . 0.3(3) ?
    C20 C21 C22 C17 . . . . -1.3(2) ?
    C20 C21 C22 Rh1 . . . . 178.95(14) ?
    C18 C17 C22 C21 . . . . 1.3(2) ?
    C16 C17 C22 C21 . . . . 178.43(14) ?
    C18 C17 C22 Rh1 . . . . -178.86(11) ?
    C16 C17 C22 Rh1 . . . . -1.75(16) ?
loop_
    _geom_hbond_atom_site_label_D
    _geom_hbond_atom_site_label_H
    _geom_hbond_atom_site_label_A
    _geom_hbond_site_symmetry_A
    _geom_hbond_distance_DH
    _geom_hbond_distance_HA
    _geom_hbond_distance_DA
    _geom_hbond_angle_DHA
    C1 H1 Cl1 5_566 0.95 2.79 3.613(2) 145
    C14 H14 Cl1 3_564 0.95 2.78 3.452(2) 128
_shelx_hkl_file
;
   0   3   0    1.77    1.41
   0  -3   0    1.32    2.27
   0  -4   0    6.35    1.52
   0   4   0    7.18    1.83
   0  -5   0    1.44    1.12
   0   5   0    0.53    1.25
   0  -6   0   63.02    5.65
   0   6   0   69.58    4.26
   0  -7   0    2.30    1.42
   0   7   0    1.19    1.88
   0   8   0 3459.31  183.04
   0  -8   0 3669.74  177.94
   0   9   0    0.05    1.94
   0  -9   0    3.07    2.68
   0 -10   0 5576.53  304.70
   0  10   0 4953.97  287.30
   0  11   0    0.29    4.82
   0 -11   0    3.18    2.36
   0 -12   0  200.28   11.35
   0  12   0  186.04   12.90
   0  13   0    1.42    2.75
   0 -13   0   -1.73    2.14
   0  14   0 1333.84   69.51
   0 -14   0 1463.68   75.36
   0 -15   0    1.96    2.94
   0  15   0    1.84    3.80
   0  16   0  669.41   38.99
   0 -16   0  776.46   37.21
   0 -17   0    1.76    5.14
   0  17   0    0.75    4.05
   0  18   0  393.91   29.19
   0 -18   0  465.72   25.60
  -1  -2   0    0.57    0.68
  -1   2   0    0.19    0.63
   1   2   0    0.90    0.69
   1  -2   0    1.08    0.64
  -1  -3   0    0.96    1.23
  -1   3   0    0.61    1.29
   1  -3   0    1.33    1.18
   1   3   0    0.74    2.31
  -1  -4   0    0.79    1.55
  -1   4   0   -0.19    1.08
   1  -4   0    0.51    0.97
   1   4   0    0.07    1.08
   1   5   0    0.41    1.18
   1  -5   0    1.34    0.99
  -1  -5   0   -0.27    1.77
  -1   5   0    0.30    1.16
   1  -6   0    0.27    1.69
   1   6   0   -0.11    1.14
  -1  -6   0    0.02    1.04
  -1   6   0    0.40    1.12
   1   7   0   -1.20    1.49
   1  -7   0    0.58    1.03
  -1   7   0   -0.51    1.29
  -1  -7   0    0.12    1.09
  -1  -8   0    0.34    1.09
   1   8   0    1.46    2.20
  -1   8   0   -0.35    1.32
   1  -8   0   -1.37    1.78
  -1   9   0    1.98    1.83
   1   9   0   -0.92    1.82
  -1  -9   0   -0.35    1.51
   1  -9   0    1.52    1.41
  -1  10   0   -0.22    1.85
   1  10   0   -0.11    3.20
   1 -10   0   -0.08    1.39
  -1 -10   0   -0.43    1.46
  -1  11   0    0.95    2.49
   1  11   0    2.55    2.52
  -1 -11   0    0.01    2.01
   1 -11   0    0.66    1.96
  -1 -12   0   -0.29    1.92
  -1  12   0   -1.99    3.93
   1  12   0    0.45    2.38
   1 -12   0    1.02    1.86
   1 -13   0   -1.60    3.48
   1  13   0   -1.14    2.78
  -1 -13   0   -0.52    3.58
  -1  13   0    0.69    2.71
  -1  14   0    1.04    2.56
  -1 -14   0   -1.64    2.07
   1 -14   0    1.33    1.95
   1  14   0   -0.45    2.60
  -1  15   0   -0.35    6.10
   1  15   0   -1.38    6.28
   1 -15   0    1.51    2.88
  -1 -15   0    3.25    2.96
  -1 -16   0   -2.27    3.26
  -1  16   0    1.17    2.70
   1  16   0    1.95    2.70
   1 -16   0   -0.85    2.05
  -1  17   0    0.54    4.09
  -1 -17   0   -3.33    3.16
   1 -17   0    0.74    3.03
   1  17   0   -2.64    4.11
  -1 -18   0    3.64    3.29
  -1  18   0    1.09    7.00
   1 -18   0   -1.73    3.30
   1  18   0    1.66    4.54
   2   2   0  749.15   24.18
  -2  -2   0  760.43   24.28
  -2  -2   0  794.67   23.43
   2  -2   0  729.51   22.83
   2   2   0  745.99   22.81
  -2   2   0  743.84   23.62
  -2  -3   0  552.02   18.00
   2  -3   0  500.82   16.04
   2   3   0  528.70   17.72
  -2   3   0  505.29   16.69
   2  -4   0  143.33    5.12
  -2  -4   0  152.37    4.20
   2   4   0  156.80    6.10
  -2   4   0  152.36    5.80
  -2  -4   0  147.96    5.40
  -2   5   0 2140.46   93.38
   2  -5   0 2178.03   88.79
   2   5   0 1989.80   85.11
  -2  -5   0 2074.05   85.72
  -2   6   0    3.06    1.70
   2  -6   0    1.55    2.50
   2   6   0    4.45    1.79
  -2  -6   0    4.68    1.51
  -2   7   0 4460.25  234.64
   2   7   0 4329.73  228.99
   2  -7   0 4517.14  228.83
  -2  -7   0 4503.26  229.11
   2  -8   0   47.17    3.42
   2   8   0   43.97    4.31
  -2  -8   0   40.23    3.64
  -2   8   0   46.07    4.23
  -2   9   0  223.64   14.85
  -2  -9   0  231.77   10.08
   2   9   0  232.40   11.65
   2  -9   0  225.84    9.62
  -2  10   0   42.25    4.80
  -2 -10   0   46.47    4.10
   2  10   0   43.30    5.23
   2 -10   0   43.14    3.95
  -2 -11   0 3361.88  175.56
   2  11   0 3053.35  163.67
   2 -11   0 3332.21  165.12
  -2  11   0 3080.59  163.92
   2  12   0   94.42    8.87
  -2  12   0   87.54    8.30
  -2 -12   0   95.48    7.40
   2 -12   0   98.10    7.18
  -2  13   0 1734.88   97.10
   2 -13   0 1886.66   88.28
  -2 -13   0 1894.99   89.18
   2  13   0 1828.17   94.89
   2  14   0  297.44   18.81
  -2 -14   0  310.06   21.43
  -2  14   0  293.08   18.55
   2 -14   0  314.25   20.76
  -2 -15   0  462.09   22.79
   2  15   0  429.63   26.34
  -2  15   0  414.38   25.30
   2 -15   0  464.48   22.58
  -2  16   0    2.10    3.77
   2  16   0   -0.39    6.63
  -2 -16   0    0.17    2.76
   2 -16   0    4.30    4.66
  -2  17   0   79.91   12.43
   2  17   0   82.09   12.43
  -2 -17   0   98.13    9.63
   2 -17   0  112.20    9.67
  -2 -17   0  102.12    6.12
  -2 -18   0    8.02    3.89
  -2 -18   0    8.48    4.64
   2  18   0    5.55    6.07
   2 -18   0    6.55    4.59
  -2  18   0    6.60    6.02
  -3   0   0    4.05    0.72
  -3   1   0    1.45    0.77
   3  -1   0    2.10    1.28
   3   1   0    2.05    1.64
  -3   2   0    3.36    1.05
  -3  -2   0    2.04    0.97
  -3  -2   0    1.67    1.25
   3   2   0    1.22    1.42
   3   2   0    1.09    1.08
   3  -2   0    1.86    1.02
  -3   3   0    5.01    0.96
  -3  -3   0   -0.24    0.63
   3  -3   0    0.75    0.83
  -3  -3   0    0.62    0.96
   3   3   0    1.41    1.07
  -3  -4   0    1.59    0.58
   3   4   0    0.41    1.11
  -3   4   0    0.94    1.05
   3  -4   0    1.14    0.91
  -3  -4   0    2.19    1.04
  -3  -5   0    0.58    1.00
   3  -5   0    3.16    1.76
   3   5   0    2.32    1.26
  -3  -5   0    0.79    1.17
  -3   5   0    0.65    1.18
  -3   6   0    4.56    1.40
   3   6   0    1.31    1.50
  -3  -6   0   -0.65    1.26
  -3  -6   0    0.90    0.68
   3  -6   0    1.80    2.07
  -3   7   0   -0.01    2.69
  -3  -7   0    1.13    1.40
   3   7   0    3.01    2.80
  -3  -7   0    1.66    1.32
   3  -7   0    0.43    1.30
  -3  -8   0   -1.39    1.49
   3  -8   0    1.85    1.37
  -3   8   0    0.03    2.78
   3   8   0   -0.81    1.83
  -3  -8   0    2.02    0.85
  -3   9   0    0.23    2.87
  -3  -9   0    0.40    0.81
   3   9   0    1.54    1.86
   3  -9   0    0.81    1.44
  -3  -9   0    1.72    1.55
  -3  10   0   14.63    3.62
   3 -10   0    0.89    1.75
  -3 -10   0    2.21    1.88
  -3 -10   0    0.28    1.06
   3  10   0    0.41    2.38
  -3 -11   0    0.13    1.84
   3 -11   0   -0.12    1.70
  -3 -11   0   -0.44    0.91
  -3  11   0   -0.04    2.11
   3  11   0    0.39    2.32
   3  12   0    0.03    2.89
  -3 -12   0    0.68    1.10
  -3  12   0   -0.43    2.63
  -3 -12   0   -1.54    3.92
   3 -12   0    2.11    2.12
  -3 -13   0    2.09    2.48
  -3 -13   0    1.80    1.30
  -3  13   0    0.31    3.11
   3 -13   0   -0.04    2.39
  -3 -14   0    0.88    1.10
  -3 -14   0   -1.23    2.22
   3  14   0    0.97    2.86
  -3  14   0   -0.88    2.76
   3 -14   0    0.34    2.05
  -3 -15   0   -0.29    2.02
   3  15   0   -1.48    3.49
   3 -15   0   -0.89    2.48
  -3 -15   0   -2.14    2.57
  -3  15   0    0.98    3.22
  -3 -16   0    0.42    4.26
   3  16   0    1.54    3.82
   3 -16   0    0.84    2.60
  -3  16   0   -0.57    3.47
  -3 -16   0    0.71    1.27
  -3 -17   0   -0.74    2.69
  -3  17   0   -3.61    4.38
  -3 -17   0   -2.47    3.41
   3  17   0    0.75    7.46
   3 -17   0   -3.24    3.43
   3 -18   0   -2.38    3.44
  -3  18   0   -4.92    7.45
   3  18   0    1.91    4.77
  -3 -18   0   -2.04    3.60
  -4   0   057967.26 6414.07
   4  -1   0 9913.29  597.56
   4   1   0 9426.70  576.24
   4   1   010078.74  610.78
  -4   1   0 9593.40  581.72
   4   2   0 8280.04  479.97
   4   2   0 7762.24  452.11
  -4   2   0 8390.22  483.67
  -4  -2   0 7676.45  448.05
   4  -2   0 8741.51  504.17
  -4  -3   0   66.89    2.92
  -4  -3   0   67.55    2.48
   4   3   0   67.72    2.96
  -4   3   0   63.68    2.65
   4   3   0   67.88    2.91
   4  -3   0   60.36    2.48
   4  -4   0   63.97    2.89
  -4   4   0   64.55    3.26
  -4  -4   0  112.65    5.58
  -4  -5   0  129.61    4.97
   4  -5   0  127.74    6.69
  -4   5   0  128.32    5.43
  -4  -5   0  131.14    5.33
   4   5   0  122.03    5.49
   4  -6   0   78.99    3.67
  -4  -6   0   46.55    3.41
  -4  -6   0   50.59    2.25
   4   6   0   49.09    3.91
  -4   6   0   68.31    3.89
  -4   7   0   76.28    4.85
   4   7   0   76.58    5.07
  -4  -7   0   82.21    4.08
   4  -7   0   78.78    5.82
  -4  -7   0   79.26    4.36
   4  -8   0 1700.57   70.44
  -4  -8   0 1774.01   69.29
  -4  -8   0 1661.61   70.00
   4   8   0 1597.21   76.25
  -4   8   0 1686.97   78.61
  -4   9   0    6.04    3.90
   4   9   0    7.46    2.53
  -4  -9   0    6.67    1.78
   4  -9   0    6.03    1.99
  -4  -9   0    3.69    2.20
  -4 -10   0 3138.79  145.26
  -4 -10   0 3213.39  156.42
   4 -10   0 3230.63  155.79
  -4  10   0 2940.36  158.22
   4  10   0 2932.81  153.32
   4 -11   0  126.01    7.42
  -4 -11   0  128.35    5.13
  -4  11   0  129.59   13.13
   4  11   0  119.01    9.21
  -4 -11   0  128.65    7.93
  -4  12   0  293.78   17.04
  -4 -12   0  300.28   10.98
   4 -12   0  325.42   15.24
  -4 -12   0  326.36   16.12
   4  12   0  301.66   17.84
   4  13   0  133.81   11.35
  -4 -13   0  143.48    6.03
  -4  13   0  135.23   10.43
  -4 -13   0  150.92    9.40
   4 -13   0  147.90    8.74
  -4 -14   0  417.85   15.64
   4 -14   0  444.82   20.64
  -4  14   0  395.37   23.03
  -4 -14   0  419.13   26.59
   4  14   0  403.17   23.95
  -4  15   0    3.85    4.70
  -4 -15   0    7.84    3.99
   4  15   0    6.60    4.95
   4 -15   0   10.27    3.59
  -4 -15   0   10.08    2.78
  -4  16   0  685.41   47.64
   4 -16   0  749.22   35.20
   4  16   0  708.30   42.60
  -4 -16   0  777.92   37.26
  -4 -16   0  720.68   28.29
   4 -17   0    1.43    3.20
  -4  17   0    3.51    4.33
  -4 -17   0    2.50    2.43
  -4 -17   0    3.92    3.65
   4  17   0    2.19    4.85
  -4  18   0  556.76   37.00
   4 -18   0  652.56   32.93
  -4 -18   0  655.27   42.42
   4  18   0  549.50   37.98
  -5   0   0    1.06    1.11
  -5   1   0    0.90    0.67
   5   1   0    0.55    0.61
   5  -1   0    1.34    0.55
   5   1   0    0.21    1.53
  -5   2   0    0.54    0.69
   5   2   0    0.91    1.16
   5   2   0    1.20    0.69
   5  -2   0    0.36    0.66
   5   3   0    0.69    0.76
   5   3   0    0.09    0.90
  -5  -3   0    0.88    0.67
   5  -3   0   -0.03    1.06
  -5   3   0   -0.25    0.67
  -5  -4   0    2.80    1.06
  -5  -4   0    1.35    0.81
   5   4   0    0.68    1.05
   5   4   0    1.01    0.57
  -5   4   0    0.31    1.00
   5  -4   0    0.29    0.84
   5  -5   0    1.40    1.90
   5   5   0    2.69    0.68
  -5  -5   0    1.25    1.30
  -5  -5   0    1.27    1.46
  -5   5   0    1.17    2.13
   5   5   0    0.79    1.38
  -5  -6   0   -0.33    1.17
   5  -6   0    0.69    1.00
   5   6   0    0.81    1.37
  -5   6   0    0.13    1.22
  -5  -6   0    0.97    0.70
   5   7   0    1.51    1.71
  -5  -7   0    6.17    1.38
  -5  -7   0    0.75    1.42
  -5   7   0    0.22    1.56
   5  -7   0   -0.26    1.24
  -5  -8   0   -0.27    0.60
   5  -8   0    1.28    0.96
  -5  -8   0   -1.37    1.12
  -5   8   0    0.83    1.20
   5   8   0   -0.80    1.32
  -5  -9   0    0.23    0.66
   5  -9   0   -1.32    1.93
   5   9   0    0.32    1.50
  -5  -9   0   -0.69    1.27
  -5   9   0    2.10    2.36
   5  10   0    0.68    2.09
   5 -10   0    0.69    1.55
  -5  10   0    0.39    3.10
  -5 -10   0    0.61    1.41
  -5 -10   0   -0.48    2.93
  -5  11   0    1.85    3.59
   5 -11   0   -0.67    1.75
  -5 -11   0    1.01    0.90
   5  11   0   -2.45    2.47
  -5 -11   0    0.74    2.09
   5 -12   0    0.17    3.19
  -5  12   0    1.30    3.78
  -5 -12   0    0.22    0.90
  -5 -12   0    0.28    2.03
   5  12   0    2.75    4.22
  -5 -13   0    1.43    2.31
  -5 -13   0    0.64    1.05
   5  13   0    0.39    2.96
   5 -13   0   -0.35    2.08
  -5  13   0   -0.44    4.17
  -5  14   0    0.61    2.14
  -5 -14   0   -0.08    0.83
   5  14   0    0.47    3.86
   5 -14   0   -0.04    2.80
  -5 -14   0   -0.32    1.84
  -5  15   0   -0.18    3.06
  -5 -15   0    0.04    1.76
  -5 -15   0    1.33    2.49
   5  15   0    1.19    3.37
   5 -15   0    2.63    2.40
  -5  16   0    2.26    3.63
   5 -16   0   -0.24    4.36
   5  16   0   23.24    6.83
  -5 -16   0    0.22    1.27
  -5 -16   0   14.34    5.19
  -5 -17   0   -0.16    2.87
   5  17   0   -0.15    4.00
  -5  17   0    0.13    3.63
   5 -17   0    2.21    2.62
  -5  18   0   -0.56    3.92
   5 -18   0    2.18    4.79
  -5 -18   0    1.59    3.09
   5  18   0   -2.73    6.99
  -6   0   0 6045.07  320.02
   6   1   0 1311.58   53.07
   6   1   0 1329.36   47.93
   6  -1   0 1487.65   52.51
  -6   1   0 1363.46   49.31
   6   2   0 2066.88   83.37
  -6   2   0 2000.42   79.86
   6  -2   0 1971.25   77.50
   6   2   0 2147.16   90.02
   6   3   0 5980.20  327.67
   6   3   0 6266.63  339.44
   6  -3   0 5840.24  315.39
  -6   3   0 6308.92  346.10
   6   4   0  340.60   10.42
  -6  -4   0  370.19   11.97
   6  -4   0  333.41   10.72
   6   4   0  350.34   14.43
  -6   4   0  336.63   11.45
  -6  -5   0 4525.81  226.65
   6  -5   0 4514.39  223.73
  -6  -5   0 4468.56  221.12
   6   5   0 4424.94  214.41
   6   5   0 4093.53  211.06
  -6   5   0 4101.19  208.62
  -6  -6   0    1.67    2.03
   6   6   0    0.66    1.47
   6  -6   0    0.48    1.08
  -6  -6   0    4.50    1.46
  -6   6   0    0.98    1.23
   6   6   0    1.20    0.68
  -6   7   0 2499.82  121.38
   6   7   0 2473.25  117.89
  -6  -7   0 2708.46  117.95
  -6  -7   0 2635.05  119.01
   6  -7   0 2592.72  115.58
  -6   8   0  243.32   10.72
  -6  -8   0  241.18   10.03
  -6  -8   0  255.51    8.33
   6  -8   0  249.66    9.59
   6   8   0  230.73   14.40
  -6  -9   0  410.00   15.45
   6  -9   0  397.24   15.55
  -6   9   0  377.73   20.61
  -6  -9   0  394.95   20.43
   6   9   0  383.50   18.00
   6  10   0  359.59   18.13
  -6 -10   0  388.63   16.65
  -6  10   0  365.35   21.72
   6 -10   0  387.76   15.78
  -6 -10   0  395.29   13.45
   6  11   0 1653.49   90.87
  -6 -11   0 1782.85   76.82
  -6  11   0 1710.79   83.57
  -6 -11   0 1838.99   84.30
   6 -11   0 1883.38   89.72
   6  12   0   49.64    6.84
  -6 -12   0   45.79    8.96
  -6  12   0   43.98    6.12
  -6 -12   0   52.52    4.21
   6 -12   0   50.43    5.13
  -6  13   0 2090.84  110.22
   6 -13   0 2374.07  113.83
   6  13   0 2162.39  116.13
  -6 -13   0 2348.91  103.96
  -6 -13   0 2218.26  116.53
   6  14   0   98.29   10.56
  -6 -14   0  112.41    6.56
  -6  14   0  101.20   14.37
  -6 -14   0  107.03    8.45
   6 -14   0  109.77    7.82
   6  15   0  130.90   12.93
  -6  15   0  140.68   17.94
  -6 -15   0  150.17   10.08
  -6 -15   0  150.34    7.92
   6 -15   0  170.97   10.54
  -6 -16   0    4.72    1.54
   6  16   0    6.08    4.84
  -6 -16   0    5.36    3.42
  -6  16   0    3.76    4.41
   6 -16   0    5.24    3.16
   6  17   0  127.66   14.86
  -6  17   0  128.98   13.64
   6 -17   0  152.52   10.66
  -6 -17   0  134.42   11.13
   6 -18   0    0.06    4.73
   6  18   0    2.50    4.41
  -6 -18   0   -0.78    4.93
  -6  18   0    1.10    3.95
  -7   0   0    1.19    1.37
   7  -1   0    0.48    0.62
  -7   1   0    0.76    1.24
   7   1   0    0.81    0.70
   7   1   0   -0.04    1.90
   7  -2   0    1.69    0.80
   7   2   0    0.87    0.87
   7   2   0    0.69    1.02
  -7   2   0    3.88    1.58
   7   2   0    1.28    1.85
   7   3   0    0.52    0.97
  -7   3   0    0.36    0.89
   7  -3   0    0.86    0.78
   7   3   0    0.63    0.88
  -7   4   0    0.10    0.79
   7   4   0    0.67    0.83
   7   4   0   -0.55    0.63
   7  -4   0    0.31    0.67
   7   5   0   -0.76    1.05
  -7  -5   0    0.99    1.37
   7  -5   0   -0.17    0.86
   7   5   0    0.63    0.66
  -7   5   0    1.03    0.96
  -7   6   0    1.03    0.91
   7   6   0    0.82    0.88
   7   6   0   -1.13    1.67
  -7  -6   0   -0.65    0.70
   7  -6   0   -0.13    0.76
  -7  -7   0    1.98    1.44
  -7   7   0    0.91    1.45
  -7  -7   0    0.68    0.92
   7   7   0    1.20    2.62
   7  -7   0    1.64    1.18
  -7  -8   0    1.13    1.42
   7   8   0    0.62    1.68
  -7   8   0    0.81    1.48
   7  -8   0    0.33    1.22
  -7  -8   0    0.01    1.55
  -7  -9   0    0.86    1.42
   7   9   0   -0.06    1.80
  -7   9   0    0.32    1.53
  -7  -9   0   -0.04    1.34
   7  -9   0   -0.06    1.25
  -7 -10   0    4.57    1.23
  -7  10   0   -0.53    4.20
   7  10   0    0.42    2.93
   7 -10   0   -0.77    3.53
  -7 -10   0    2.32    2.35
  -7  11   0    0.91    2.18
  -7 -11   0    0.50    0.94
   7  11   0   -0.99    2.44
   7 -11   0    0.27    1.70
  -7 -11   0    1.52    1.99
  -7 -12   0   -0.77    1.80
   7 -12   0   -0.67    1.65
   7  12   0   -0.21    2.42
  -7 -12   0    0.75    1.33
  -7  12   0   -0.30    2.05
  -7 -13   0   -0.26    1.74
  -7  13   0   -0.38    2.71
  -7 -13   0    1.75    2.29
   7  13   0    0.13    4.86
   7 -13   0    4.34    3.43
  -7 -14   0    1.82    2.27
   7  14   0   -1.66    3.06
  -7  14   0    2.07    2.69
   7 -14   0    0.29    2.01
  -7 -14   0   -0.30    1.65
   7 -15   0    1.83    1.96
  -7 -15   0   -0.71    2.94
   7  15   0    1.51    4.52
  -7  15   0   -0.85    2.49
  -7 -15   0   -0.43    1.41
  -7 -16   0    0.83    6.53
   7  16   0   -0.83    5.46
  -7  16   0    0.54    7.78
   7 -16   0   13.68    3.46
  -7  17   0    0.89    3.48
  -7 -17   0   -1.22    3.07
   7  17   0    0.87    6.45
   7 -17   0   -1.04    2.51
  -8   0   021740.20 1755.83
  -8   1   0 2027.75   84.94
   8   1   0 1895.96   80.50
   8  -1   0 2100.74   83.21
   8   1   0 2058.44   82.34
   8   2   0 9710.31  614.70
   8   2   0 9801.60  612.46
   8  -2   0 9311.37  581.53
  -8   2   0 9606.62  603.32
   8   2   010272.60  655.32
  -8   3   0  788.27   27.67
   8   3   0  780.33   28.39
   8   3   0  788.66   30.37
   8  -3   0  779.97   28.08
   8   3   0  797.90   27.83
  -8   4   0  185.46    8.36
   8  -4   0  168.40    5.88
   8   4   0  169.01    7.47
   8   4   0  155.07    6.26
  -8   5   0    2.65    1.43
   8  -5   0    3.56    1.23
   8   5   0    6.06    1.10
   8   5   0    3.75    1.54
   8  -6   0  203.87    7.33
   8   6   0  216.50    6.90
  -8   6   0  190.36    7.78
   8   6   0  192.70    8.45
  -8  -6   0  212.94    7.68
   8   7   0  356.33   12.52
   8  -7   0  304.99   13.44
   8   7   0  287.46   12.26
  -8  -7   0  312.15   10.92
  -8   7   0  304.11   12.51
  -8  -8   0 2127.56   90.07
   8  -8   0 2110.59   96.05
   8   8   0 1866.18   88.33
  -8   8   0 2004.59   97.10
   8   9   0  181.18   10.55
  -8   9   0  189.17    9.96
  -8  -9   0  208.06    9.69
  -8  -9   0  207.24    9.34
   8  -9   0  202.79   11.92
  -8 -10   0 3378.04  170.24
  -8  10   0 2993.70  164.50
  -8 -10   0 3137.81  148.38
   8  10   0 2793.38  157.86
   8 -10   0 3241.01  159.39
  -8 -11   0  423.36   19.07
   8 -11   0  402.23   16.99
   8  11   0  341.29   18.46
  -8 -11   0  401.61   15.91
  -8  11   0  367.93   18.56
  -8  12   0  117.43    9.30
  -8 -12   0  134.52    9.11
   8  12   0  112.25   10.24
  -8 -12   0  128.44    6.99
   8 -12   0  133.74    8.12
  -8  13   0   91.17    8.82
   8  13   0   94.49    9.78
  -8 -13   0  105.72    6.40
   8 -13   0  105.42    7.31
  -8 -13   0  100.55    8.34
   8 -14   0  660.59   29.97
  -8 -14   0  675.71   32.54
  -8 -14   0  642.42   26.09
  -8  14   0  582.32   32.01
   8  14   0  569.76   33.54
  -8 -15   0    9.80    3.88
  -8 -15   0    7.05    2.53
   8 -15   0    7.38    5.64
  -8  15   0    7.42    4.32
   8  15   0    7.38    5.21
  -8  16   0  430.68   26.90
  -8 -16   0  512.14   26.36
   8  16   0  438.82   29.20
   8 -16   0  503.56   24.41
   8  17   0    5.43    6.12
   8 -17   0   11.50    6.55
  -8 -17   0   12.35    4.63
  -8  17   0    7.18    5.37
   9   0   0    2.69    2.13
   9   0   0   11.86    1.87
  -9   1   0    0.24    0.78
   9   1   0    0.39    1.16
   9   1   0    0.09    0.70
   9  -1   0    0.85    0.66
   9   2   0    0.37    1.01
   9   2   0    3.52    1.88
   9   2   0   -0.45    1.41
   9  -2   0    0.62    0.73
  -9   2   0    3.67    1.47
   9  -3   0    0.28    0.76
   9   3   0    0.71    1.01
   9   3   0    0.97    0.85
   9   3   0    0.58    0.97
  -9   3   0    1.12    1.45
   9   4   0    1.27    1.78
   9  -4   0    0.19    1.40
   9   4   0   -0.22    0.87
  -9   4   0    2.03    0.96
   9  -5   0    0.98    0.94
  -9   5   0    0.13    1.08
   9   5   0    1.28    1.21
   9   5   0    1.05    0.86
  -9   6   0   -0.26    1.09
   9   6   0   -0.16    0.65
   9  -6   0   -0.51    0.82
   9   6   0    0.74    1.11
   9  -7   0   -0.71    0.93
   9   7   0    0.26    1.11
  -9   7   0    0.52    2.00
   9   7   0    0.24    1.24
  -9  -8   0   -0.24    1.03
   9   8   0    1.58    1.58
   9  -8   0    0.39    1.21
  -9   8   0    0.20    1.39
  -9   9   0    1.35    1.68
   9  -9   0    1.53    1.39
  -9  -9   0   -0.33    1.02
   9   9   0   -1.38    3.35
   9  10   0   -1.77    1.84
  -9 -10   0   -0.05    0.86
  -9  10   0   -0.21    1.66
   9 -10   0    1.42    1.28
   9 -11   0    0.69    1.73
  -9 -11   0    1.56    1.74
  -9  11   0   -0.20    2.20
   9  11   0    0.03    2.45
   9 -12   0   -1.53    2.91
  -9 -12   0    0.48    1.00
  -9 -12   0   -0.14    2.03
   9  12   0   -1.18    4.12
  -9  12   0    1.96    2.17
   9  13   0   -0.69    3.13
   9 -13   0    1.26    2.22
  -9 -13   0    2.13    1.17
  -9  13   0    0.68    3.00
  -9 -13   0   -1.85    2.46
   9 -14   0   -1.53    2.39
  -9 -14   0    0.55    1.15
  -9  14   0    0.13    3.06
   9  14   0    1.52    3.59
  -9 -14   0   12.95    2.91
   9 -15   0    0.25    1.84
   9  15   0    0.30    3.07
  -9  15   0   -0.65    2.60
  -9 -15   0   -0.83    2.17
  -9  16   0   -1.12    3.44
   9  16   0    0.09    3.89
   9 -16   0   -2.04    2.55
   9  17   0   -1.23    3.67
   9 -17   0   -2.11    3.86
  -9  17   0    0.78    2.39
  10   0   0  780.41   26.41
  10   0   0  753.11   29.19
  10   1   0   63.17    4.18
  10  -1   0   57.98    2.63
 -10   1   0   54.79    4.21
  10   1   0   62.46    2.90
  10   2   0   84.17    6.92
 -10   2   0   78.58    3.58
  10   2   0   81.58    5.21
  10  -2   0   75.08    3.16
  10   2   0   81.77    4.08
  10   3   0 6078.76  336.48
  10   3   0 6321.90  352.93
  10   3   0 5754.39  326.62
 -10   3   0 6020.40  336.24
  10  -3   0 6220.82  338.81
  10   4   0   57.27    4.63
  10   4   0   54.11    3.10
  10   4   0   52.23    5.25
  10  -4   0   57.40    2.97
  10   5   0 3153.73  148.68
 -10   5   0 2937.30  139.45
  10   5   0 2849.84  139.94
  10  -5   0 3042.51  138.46
  10   6   0   65.63    4.47
  10  -6   0   62.55    5.03
 -10   6   0   66.30    4.09
  10   6   0   70.58    4.61
  10   7   0 1274.28   56.73
  10  -7   0 1390.48   55.90
 -10   7   0 1362.79   58.61
  10   7   0 1392.17   56.46
 -10   8   0   12.66    2.83
  10   8   0   14.46    1.78
  10  -8   0   13.93    2.48
  10   8   0   11.09    5.33
  10   9   0  123.52    8.60
 -10   9   0  124.27    7.59
  10  -9   0  148.41    7.30
  10  10   0  484.15   24.02
 -10  10   0  509.69   23.63
 -10 -10   0  562.31   20.87
  10 -10   0  539.68   21.78
 -10  11   0  875.17   41.43
 -10 -11   0  973.34   37.49
  10 -11   0  965.96   44.77
  10  11   0  791.52   39.84
 -10 -12   0   97.38    4.82
  10  12   0   85.84    8.60
 -10  12   0   84.28    7.86
  10 -12   0   91.61    6.37
 -10 -13   0 1214.28   48.51
  10 -13   0 1274.61   56.72
 -10  13   0 1120.88   57.47
  10  13   0 1037.20   55.55
  10  14   0   31.28   11.36
 -10 -14   0   43.59    2.94
 -10  14   0   37.86    6.75
  10 -14   0   38.67    8.02
  10 -15   0  291.12   14.79
  10  15   0  269.31   19.74
 -10  15   0  269.34   17.76
  10 -16   0   22.77    4.40
 -10  16   0   21.26    6.03
  10  16   0   17.91    6.95
  11   0   0    3.39    0.98
  11   0   0    2.02    1.87
 -11   1   0    2.27    1.45
  11   1   0    0.76    0.83
  11   1   0    0.14    2.29
  11  -1   0   -0.51    1.25
 -11   2   0   -0.62    0.84
  11   2   0    0.71    1.42
  11  -2   0    0.96    1.24
  11   2   0    1.39    1.67
  11   2   0    1.22    1.29
  11   3   0   -0.00    0.79
  11   3   0    0.57    1.14
  11   3   0    0.30    0.93
  11  -3   0    0.01    0.64
 -11   3   0   -1.23    1.21
  11  -4   0    1.42    0.87
 -11   4   0   -0.06    1.01
  11   4   0   -1.01    1.59
  11   4   0   -0.12    1.09
  11   4   0    1.64    1.88
  11   5   0    0.94    1.08
  11   5   0    1.91    1.30
  11   5   0    0.08    1.14
 -11   5   0    0.73    1.14
  11  -5   0    0.78    0.95
  11  -6   0    0.82    1.50
  11   6   0    0.15    1.26
 -11   6   0   -1.14    1.90
  11   6   0    0.32    0.89
  11   7   0    0.27    1.49
  11   7   0    0.49    0.95
  11  -7   0   -0.75    1.08
 -11   7   0   -3.01    2.24
  11   8   0    1.10    1.11
  11  -8   0    1.35    1.41
 -11   8   0    0.35    1.71
  11   8   0    0.38    3.31
  11   9   0   -0.19    1.78
  11  -9   0    0.31    1.20
 -11   9   0    0.25    2.41
  11 -10   0    0.99    1.55
  11  10   0    1.06    2.29
 -11  10   0    0.33    2.05
 -11  11   0   -1.00    3.13
  11 -11   0    1.50    2.54
  11  11   0    0.05    2.33
 -11  12   0    1.46    2.78
  11  12   0    3.24    3.31
  11 -12   0    2.36    2.22
  11 -13   0   -0.48    1.57
  11  13   0    0.11    2.44
 -11  13   0    0.56    2.07
  11 -14   0    1.48    3.50
 -11  14   0   -1.98    2.80
  11  14   0   -2.05    5.47
  11 -15   0   -0.03    1.92
  11  15   0    0.42    3.28
 -11  15   0    2.05    4.36
  11 -16   0    0.40    1.97
  11  16   0   -2.49    5.23
 -11  16   0    0.66    4.23
  12   0   0 2988.46  147.26
  12   0   0 3432.18  161.72
  12  -1   0  674.09   22.95
  12  -1   0  626.43   25.86
  12   1   0  679.78   23.56
  12   1   0  617.20   25.12
  12   2   0 1596.22   66.93
  12   2   0 1699.65   73.63
  12  -2   0 1742.84   71.76
 -12   2   0 1622.75   66.91
  12   2   0 1676.98   70.74
 -12   3   0 1096.75   45.24
  12   3   0 1149.94   46.63
  12   3   0 1119.45   45.14
  12   3   0 1132.46   46.00
  12  -3   0 1132.65   42.16
  12  -4   0   30.28    2.16
  12   4   0   28.71    2.60
  12   4   0   31.44    4.65
  12   4   0   32.13    4.58
 -12   4   0   29.04    3.90
  12   5   0   13.41    2.16
 -12   5   0    6.50    3.16
  12   5   0   11.61    1.85
  12   5   0    5.81    1.88
  12  -6   0   51.23    3.05
  12   6   0   52.22    3.25
  12   6   0   48.84    4.10
  12   6   0   50.03    3.67
 -12   6   0   50.56    3.77
  12   7   0  134.17    7.64
  12  -7   0  153.80    8.52
  12   7   0  147.41    7.81
 -12   7   0  141.72    7.06
 -12   8   0  744.08   35.90
  12   8   0  817.92   32.79
  12  -8   0  828.49   31.99
  12   8   0  695.35   36.47
  12   9   0  105.31    7.72
  12   9   0  136.28    5.51
 -12   9   0  117.39    7.44
  12  -9   0  125.13    6.16
  12  10   0  596.10   29.21
  12 -10   0  693.53   30.93
 -12  10   0  653.74   29.88
  12  11   0  390.75   27.16
 -12  11   0  418.03   25.40
  12 -11   0  463.17   22.77
  12  12   0  138.55   11.29
 -12  12   0  137.28   10.11
  12 -12   0  166.05    8.72
  12 -13   0  316.51   14.52
  12  13   0  262.14   17.50
 -12  13   0  275.49   16.74
  12  14   0  304.61   29.01
 -12  14   0  316.53   26.06
  12 -14   0  379.33   22.41
  12  15   0   33.65    7.81
 -12  15   0   31.91   10.18
  12 -15   0   37.88    4.82
  13   0   0    2.84    1.96
  13   0   0    1.46    1.00
  13   1   0   -0.25    0.99
  13  -1   0    1.43    1.63
  13   1   0    0.20    1.31
  13  -1   0    0.04    1.24
  13   1   0    0.47    1.48
  13   2   0   -0.20    1.64
  13  -2   0    1.27    0.92
  13   2   0    0.55    1.60
 -13   2   0    1.00    1.03
  13   2   0    0.70    1.13
  13  -3   0    1.17    0.91
  13   3   0    0.99    1.49
 -13   3   0    0.44    1.00
  13   3   0   -0.93    2.12
  13   3   0    0.18    1.72
  13   4   0    0.89    1.25
  13   4   0    1.49    1.08
 -13   4   0   -0.27    1.04
  13  -4   0   -0.04    0.91
  13   4   0    0.51    2.16
  13  -5   0    5.00    1.25
  13   5   0    1.76    1.44
  13   5   0    0.46    1.59
  13   5   0    2.08    1.66
 -13   5   0    2.21    1.50
  13  -6   0   -0.01    0.97
  13   6   0   -0.42    1.82
  13   6   0   -0.03    1.33
  13   6   0    1.14    1.13
 -13   6   0    0.62    1.92
  13  -7   0    0.99    1.89
  13   7   0    0.12    1.41
  13   7   0    0.70    1.18
  13   7   0    0.27    1.65
 -13   7   0    1.36    1.40
 -13   8   0    0.09    1.38
  13   8   0    0.48    2.66
  13  -8   0   -0.36    1.09
  13   8   0   -0.50    1.03
  13  -9   0    1.01    1.20
  13   9   0    1.15    1.78
  13   9   0   -0.39    1.01
 -13   9   0   -0.44    1.63
  13  10   0   -0.35    2.03
 -13  10   0    0.83    1.72
  13 -10   0   -1.70    2.13
 -13  11   0   -0.90    2.10
  13  11   0   -0.25    4.05
  13 -11   0   -0.17    2.61
  13 -12   0   -0.64    1.74
 -13  12   0    0.27    2.42
  13  12   0   -2.28    2.74
 -13  13   0    0.98    2.38
  13 -13   0    0.52    1.72
  13  13   0   -1.34    2.70
  13 -14   0    1.61    3.86
 -13  14   0    1.79    5.41
  13  14   0    4.22    6.27
  13 -15   0    0.96    1.99
  13  15   0   -0.38    3.37
 -13  15   0   -0.51    4.43
  14   0   0  151.64    5.64
  14   0   0  145.15    8.43
  14   1   0  217.98    8.90
  14   1   0  222.81    9.94
  14  -1   0  212.73    7.54
  14   1   0  204.71   10.55
  14  -1   0  206.41   15.73
  14   2   0    2.21    2.03
  14  -2   0    0.03    1.83
 -14   2   0    1.60    1.23
  14  -2   0    2.06    2.58
  14   2   0    2.40    1.32
  14   2   0    0.02    2.38
  14   3   0 3252.49  164.79
  14  -3   0 3471.48  169.99
  14   3   0 3675.65  184.73
 -14   3   0 3096.24  153.77
  14   3   0 3553.10  188.52
  14  -4   0  538.77   21.73
 -14   4   0  537.91   20.72
  14   4   0  539.03   22.20
  14   4   0  514.17   21.22
  14   4   0  563.18   21.44
 -14   5   0 2777.44  140.17
  14   5   0 2637.17  133.30
  14  -5   0 2964.56  138.07
  14   5   0 3035.56  145.21
  14   5   0 3014.84  146.92
 -14   6   0    4.29    1.86
  14   6   0    3.01    2.94
  14   6   0    4.35    1.78
  14  -6   0    3.59    2.48
  14   6   0    5.10    2.24
  14  -7   0  732.31   27.41
 -14   7   0  676.10   31.51
  14   7   0  716.79   27.94
  14   7   0  743.08   29.76
  14   7   0  649.16   29.19
  14   8   0  251.74   14.63
  14   8   0  237.36   11.59
  14  -8   0  233.04    9.48
  14   8   0  210.11   15.08
 -14   8   0  216.43   10.54
  14   9   0    1.01    1.31
 -14   9   0    1.19    2.02
  14  -9   0    2.29    1.52
  14   9   0    1.21    1.98
  14   9   0   -0.54    2.25
  14 -10   0  589.92   23.32
  14  10   0  505.77   26.15
 -14  10   0  549.19   30.05
 -14  11   0  317.38   16.52
  14 -11   0  359.18   18.24
  14  11   0  280.34   17.18
  14  12   0    7.09    4.16
 -14  12   0    9.01    3.71
  14 -12   0    9.35    2.66
  14  13   0  596.64   34.51
 -14  13   0  627.13   32.78
  14 -13   0  719.33   31.00
  14  14   0   45.21   12.71
 -14  14   0   45.58   10.57
  14 -14   0   53.20    7.85
  15   0   0    1.24    1.97
  15   0   0    0.43    1.58
  15   1   0    2.67    3.24
  15   1   0   -0.29    2.06
  15  -1   0    0.70    1.50
  15  -1   0    2.37    2.06
  15   1   0    0.54    1.00
  15  -2   0   -0.66    0.97
  15   2   0    3.99    3.21
  15  -2   0    0.71    2.29
  15   2   0    0.18    1.32
  15   2   0    2.56    1.12
  15  -3   0   -1.82    2.31
  15   3   0    0.25    1.96
  15  -3   0    1.29    1.01
 -15   3   0    0.35    1.14
  15   3   0    0.54    1.36
  15   3   0    0.86    2.96
  15   4   0    0.30    1.68
  15   4   0    1.16    1.48
  15   4   0    0.66    1.30
 -15   4   0    1.20    1.98
  15  -4   0    0.54    1.70
 -15   5   0   -0.42    2.01
  15   5   0   -0.73    2.02
  15   5   0    0.87    1.44
  15   5   0   -0.16    1.49
  15  -5   0    0.84    0.99
  15   6   0    0.81    1.63
 -15   6   0   -0.67    1.27
  15   6   0    0.15    1.28
  15   6   0    0.95    1.33
  15  -6   0    1.65    1.76
  15   7   0    0.40    1.55
  15  -7   0    1.87    1.26
  15   7   0    0.54    1.90
  15   7   0    0.59    1.46
 -15   7   0    0.78    1.54
  15   8   0   -0.66    1.06
  15  -8   0    0.88    1.02
  15   8   0   -1.07    1.57
  15   8   0    0.57    1.27
 -15   8   0    0.05    2.25
  15   9   0    0.64    1.31
  15   9   0   -0.31    1.77
 -15   9   0   -4.70    3.32
  15   9   0    0.27    3.73
  15  -9   0   -3.67    1.50
  15  10   0   -0.73    2.55
  15  10   0    2.57    2.05
  15  10   0    1.35    1.32
 -15  10   0    0.17    2.09
  15 -10   0    1.54    1.54
 -15  11   0    1.49    2.08
  15  11   0    0.54    2.53
  15 -11   0   -0.54    2.22
  15  11   0    0.77    1.99
  15  12   0   -0.55    2.76
  15 -12   0    1.65    2.75
 -15  12   0    0.78    3.83
  15 -13   0    2.01    1.99
  15  13   0    1.69    3.32
 -15  13   0   -0.40    2.80
  16   0   0 1176.41   45.35
  16   0   0 1141.53   46.46
  16   0   0 1102.74   50.42
  16  -1   0  511.43   17.95
  16   1   0  541.31   19.42
  16   1   0  502.09   19.47
  16   1   0  500.29   23.03
  16  -1   0  485.94   23.20
  16   2   0  920.12   41.55
  16   2   0  980.85   37.84
  16  -2   0  922.71   34.97
  16  -2   0  896.29   42.04
  16   2   0  928.22   41.45
  16  -3   0  809.04   38.48
  16   3   0  902.23   38.33
  16   3   0  768.22   35.71
  16  -3   0  814.39   30.28
  16   3   0  817.47   36.16
  16  -4   0  231.85   14.76
  16  -4   0  223.98    8.59
  16   4   0  245.67   10.12
  16   4   0  234.71   11.93
  16   4   0  213.46   13.45
 -16   4   0  217.45   11.43
  16   5   0    8.53    3.52
  16   5   0   10.66    4.30
  16  -5   0   13.21    2.79
 -16   5   0   10.28    2.04
  16   5   0   11.20    2.74
  16   6   0  176.91    8.59
  16   6   0  166.32   12.39
 -16   6   0  163.36   10.18
  16   6   0  182.64    8.39
  16  -6   0  183.38    7.31
 -16   7   0  266.30   12.24
  16  -7   0  289.79   11.36
  16   7   0  299.17   12.47
  16   7   0  262.84   13.27
  16   7   0  298.31   12.73
  16  -8   0 1012.27   41.13
 -16   8   0  987.04   44.37
  16   8   0 1042.51   43.20
  16   8   0  900.28   43.81
  16   8   0 1031.36   44.43
 -16   9   0   83.50    6.64
  16   9   0   83.00   11.17
  16   9   0   98.69    9.33
  16   9   0   92.24    5.23
  16  -9   0   89.42    5.24
  16  10   0  453.32   24.65
 -16  10   0  482.26   23.25
  16  10   0  537.80   23.81
  16  10   0  540.06   20.91
  16 -10   0  526.38   21.44
  16 -11   0  268.75   11.75
 -16  11   0  247.52   13.98
  16  11   0  225.75   15.22
  16  11   0  278.13   17.98
 -16  12   0  125.75   13.79
  16  12   0  137.00    9.19
  16  12   0  107.37   16.09
  16 -12   0  138.15   10.88
  17   0   0   -0.03    3.67
  17   0   0    0.46    0.97
  17   0   0    0.42    2.03
  17  -1   0    0.74    1.07
  17   1   0    0.30    2.44
  17   1   0    0.23    2.34
  17   1   0    1.83    1.18
  17  -1   0    0.40    2.66
  17   2   0    0.35    1.09
  17  -2   0    1.54    2.40
  17   2   0    0.96    1.33
  17   2   0   -0.89    2.06
  17  -2   0    0.58    0.93
  17  -3   0   -0.56    2.65
  17   3   0   -1.85    2.12
  17   3   0    2.08    1.54
  17   3   0    0.18    1.24
  17  -3   0    3.51    1.71
  17   4   0   -0.35    1.42
  17  -4   0    1.66    2.44
 -17   4   0   -1.08    1.15
  17   4   0   -1.39    1.20
  17  -4   0    1.57    1.53
  17   4   0    0.20    1.72
 -17   5   0    0.42    1.20
  17   5   0   -0.58    2.09
  17  -5   0    3.60    2.62
  17   5   0    0.69    1.62
  17   5   0    0.34    1.53
  17  -5   0    0.13    0.98
  17  -6   0    1.28    1.26
  17   6   0    0.28    2.81
  17   6   0    2.84    1.51
 -17   6   0    0.67    2.35
  17   6   0   -0.33    1.79
  17   7   0    1.38    1.61
  17   7   0    0.20    3.01
  17   7   0    1.21    1.65
  17  -7   0    0.37    1.97
 -17   7   0    0.24    2.44
  17   8   0   -0.74    1.87
  17   8   0    2.03    1.31
  17  -8   0   -0.48    1.93
  17   8   0    0.29    1.33
 -17   8   0   -0.91    1.57
  17   9   0    1.64    2.19
  17  -9   0    0.12    1.65
  17   9   0    0.82    1.68
 -17   9   0   -0.37    1.39
  17   9   0   -1.68    1.82
  17  10   0   -2.90    1.50
  17 -10   0    1.15    1.43
 -17  10   0   -0.47    1.99
  17  10   0    0.12    1.92
  17  10   0   -3.63    3.95
  17 -11   0    1.05    1.66
 -17  11   0    0.30    3.72
  17  11   0   -1.12    2.83
  17  11   0    6.72    3.49
  18   0   0  449.34   17.40
  18   0   0  477.49   19.32
  18   0   0  465.46   22.69
  18  -1   0  203.23    8.60
  18   1   0  191.31   17.50
  18  -1   0  204.97    9.73
  18   1   0  211.46    8.28
  18  -1   0  208.81   13.28
  18   1   0  197.38   11.18
  18  -2   0   71.77    5.21
  18   2   0   70.68    4.02
  18  -2   0   57.17   11.14
  18   2   0   63.91   10.53
  18   2   0   59.95    6.63
  18  -3   0 1106.72   43.67
  18   3   0 1094.33   51.21
  18  -3   0 1049.94   52.41
  18   3   0 1132.69   46.12
  18   4   0   57.44    7.26
  18  -4   0   61.95    7.95
  18  -4   0   62.19    3.60
  18   4   0   61.99    4.23
  18   4   0   65.53    5.94
  18  -5   0 1310.51   52.85
 -18   5   0 1140.52   52.32
  18   5   0 1308.91   59.39
  18  -5   0 1260.28   63.86
  18   5   0 1387.17   62.57
  18   5   0 1175.46   54.01
  18   6   0    9.97    2.73
  18   6   0   11.49    2.38
 -18   6   0    6.52    2.12
  18  -6   0    7.85    4.80
  18  -6   0    8.73    2.97
  18   6   0    8.58    4.33
  18  -7   0   91.80   10.29
  18   7   0   86.76    6.83
  18   7   0  106.90    6.38
  18  -7   0   97.19    4.92
  18   7   0  112.50    6.31
 -18   7   0   83.88    7.60
  18   8   0   72.43    5.18
 -18   8   0   73.82    7.95
  18  -8   0   68.72    4.49
  18   8   0   72.25    9.61
  18   8   0   80.53    5.54
 -18   9   0   12.75    5.10
  18   9   0   16.70    4.48
  18   9   0   12.46    4.02
  18   9   0   18.21    5.08
  18  10   0  320.64   13.68
  18  10   0  300.77   14.53
 -18  10   0  272.75   18.19
  18  10   0  252.22   15.52
  19   0   0    2.66    1.82
  19   0   0    1.09    2.54
  19   0   0    0.75    1.38
  19   1   0   -0.11    1.16
  19  -1   0   -0.12    3.56
  19   1   0   -0.25    1.50
  19  -1   0    0.54    1.48
  19  -1   0    0.68    1.69
  19   1   0    1.52    2.03
  19  -2   0   -0.62    0.84
  19   2   0    0.29    0.97
  19   2   0   -0.45    2.09
  19  -2   0    0.28    2.21
  19   2   0    1.01    1.18
  19  -2   0    0.79    1.08
  19   3   0   -0.22    1.26
  19  -3   0   -2.28    3.72
  19   3   0    0.55    1.03
  19   3   0   -0.24    3.09
  19   4   0   -1.22    3.01
  19   4   0   -0.77    1.19
  19  -4   0    0.26    2.60
  19   4   0    0.61    1.39
  19   5   0   -0.24    2.22
  19  -5   0   -1.25    2.89
  19   5   0   -1.86    2.99
  19   5   0    0.07    1.60
  19   6   0    0.79    2.44
  19  -6   0   -0.74    2.80
  19   6   0    3.20    2.58
  19   6   0   -0.54    1.31
  19   7   0    1.07    1.75
  19   7   0    0.70    1.67
  19   7   0   -0.45    1.95
  19  -7   0    3.80    3.34
  19   8   0    0.98    1.35
  19  -8   0   -0.43    2.58
  19   8   0   -0.69    1.66
  19   8   0   -0.54    1.30
  20   2   0  624.57   30.57
  20   3   0  278.88   15.05
  20   4   0  292.12   15.57
  20   5   0   50.84    4.78
  20   5   0   60.14    5.44
  20   5   0   61.20    6.59
  20  -6   0   84.20    9.51
  20   6   0   76.48    6.22
  20   6   0   87.38    6.12
  20   6   0   96.68    5.84
  21   1   0    2.68    3.22
  21   2   0    0.31    3.70
  21   3   0    2.39    2.75
   0  -2  -1 6540.60  348.43
   0   2  -1 6613.69  353.04
   0   2   1 6353.86  340.41
   0  -2   1 6761.14  358.88
   0   3  -1    1.27    1.31
   0   3   1    0.57    1.46
   0  -3   1    0.95    1.21
   0  -3  -1    1.34    1.28
   0   4  -1 7210.81  414.95
   0  -4  -1 7016.61  393.81
   0  -4   1 7025.74  398.41
   0   4   1 7268.03  419.41
   0  -5  -1    0.36    1.12
   0  -5   1    2.61    1.14
   0   5   1    0.39    2.16
   0  -6   1 5503.41  284.92
   0   6   1 4734.57  259.03
   0  -6  -1 5313.55  276.05
   0   6  -1 4843.35  258.34
   0   7   1    2.76    2.61
   0   7  -1    0.59    1.50
   0  -7   1    0.52    2.02
   0  -7  -1   -0.23    1.23
   0   8   1 2485.68  118.40
   0   8  -1 2505.19  118.94
   0  -8   1 2686.54  125.67
   0  -8  -1 2596.25  117.21
   0  -9   1   -0.30    1.33
   0   9  -1    0.10    1.63
   0   9   1    0.63    1.70
   0  -9  -1    1.52    2.26
   0  10  -1   77.24    6.33
   0 -10   1   77.16    5.60
   0 -10  -1   70.45    5.17
   0  10   1   77.29    6.77
   0  11  -1    1.24    3.29
   0  11   1   -0.04    3.40
   0 -11   1   -0.50    1.58
   0 -11  -1   -0.06    1.52
   0  12   1 2163.72  111.54
   0  12  -1 2199.82  113.31
   0 -12   1 2362.38  111.46
   0 -12  -1 2333.25  111.41
   0 -13  -1    0.82    2.17
   0 -13   1   -0.78    2.12
   0  13  -1    1.24    4.35
   0  13   1    2.13    2.84
   0  14   1  436.03   25.99
   0 -14  -1  477.00   22.78
   0 -14   1  485.98   23.03
   0  14  -1  455.11   26.49
   0  15  -1    1.10    3.06
   0 -15  -1    0.72    2.20
   0  15   1   -0.71    2.85
   0 -15   1   -1.42    3.75
   0  16   1   89.66   11.53
   0  16  -1   84.93   11.30
   0 -16  -1  116.57   14.76
   0 -16   1  114.36    9.28
   0  17   1    1.21    3.30
   0 -17   1   -0.99    2.43
   0 -17  -1    0.04    2.47
   0  17  -1   -0.33    3.27
   0 -18   1    4.41    7.08
   0  18   1    4.88    5.47
   0  18  -1    0.43    8.91
   0 -18  -1    2.19    4.13
  -1   2  -1  988.07   31.71
   1   2   1  978.19   32.11
  -1  -2   1 1003.41   32.91
   1  -2  -1  963.13   31.72
  -1  -2  -1  954.45   31.00
   1  -2   1  959.00   32.07
  -1   2   1  961.73   32.02
   1   2  -1  997.10   33.16
  -1   3  -1   63.88    3.55
   1   3   1   64.43    3.85
   1  -3  -1   62.64    3.66
  -1  -3   1   64.03    3.65
  -1   3   1   65.41    3.99
   1  -3   1   63.41    3.40
   1   3  -1   67.07    3.97
  -1  -3  -1   59.59    5.37
   1  -4  -1 1026.77   36.49
  -1   4  -1 1064.23   38.43
   1   4   1 1069.34   39.09
  -1  -4   1 1038.37   36.84
  -1  -4  -1 1014.17   35.86
   1   4  -1 1054.81   38.58
   1  -4   1 1010.24   35.36
  -1   4   1 1047.42   38.47
   1   5   1   12.00    2.10
  -1  -5   1   13.67    1.86
   1  -5  -1    9.94    1.76
  -1   5  -1   12.40    1.91
  -1  -5  -1   13.71    2.89
  -1   5   1   13.02    2.04
   1   5  -1   11.07    2.03
   1  -5   1   12.90    1.66
  -1  -6   1  117.54    5.02
   1  -6  -1   95.68    4.62
   1   6   1   90.27    5.20
  -1   6  -1   94.09    4.95
  -1   6   1   89.25    4.99
   1  -6   1   90.20    4.44
  -1  -6  -1   90.28    4.60
   1   6  -1   88.56    5.01
  -1  -7   1  246.07    9.64
   1  -7  -1  283.40   13.24
   1   7   1  253.10   11.19
  -1   7  -1  265.15   11.27
   1   7  -1  262.02   11.31
  -1  -7  -1  246.66    9.57
  -1   7   1  334.49   16.01
   1  -7   1  248.51   12.18
   1  -8  -1  231.39    9.29
  -1   8  -1  231.48   10.62
   1   8   1  231.52   10.88
  -1  -8   1  223.09    9.25
   1   8  -1  219.43   10.45
   1  -8   1  231.27    9.29
  -1  -8  -1  227.13    9.18
  -1   8   1  221.32   10.39
   1  -9  -1 1340.77   54.85
  -1  -9   1 1362.99   60.58
   1   9   1 1321.46   58.10
  -1   9  -1 1339.80   63.38
   1  -9   1 1372.66   56.23
  -1  -9  -1 1325.26   54.38
  -1   9   1 1328.49   58.12
   1   9  -1 1301.34   57.28
   1 -10  -1  234.89   10.65
   1  10   1  265.13   18.36
  -1  10  -1  240.32   12.36
  -1 -10   1  236.14   10.68
  -1 -10  -1  277.94   15.63
   1 -10   1  296.86   15.54
   1  10  -1  251.85   17.61
  -1  10   1  245.40   12.72
  -1 -11   1  759.71   31.60
   1  11   1  730.67   34.54
   1 -11  -1  728.04   30.34
  -1  11  -1  730.37   33.69
   1 -11   1  750.40   31.10
  -1 -11  -1  753.59   31.41
  -1  11   1  722.33   33.84
   1  11  -1  727.62   34.29
   1 -12  -1  969.50   41.63
  -1 -12   1  971.25   42.54
   1  12   1  940.50   45.90
  -1  12  -1  936.20   45.14
  -1 -12  -1  975.72   42.41
  -1  12   1  893.16   43.99
   1 -12   1 1001.45   42.96
   1  12  -1  925.07   52.42
   1  13   1   21.64    9.72
  -1  13  -1   21.51    5.61
   1 -13  -1   34.46    4.55
  -1 -13   1   31.52    7.58
  -1  13   1   25.48    5.65
  -1 -13  -1   24.71    4.61
   1  13  -1   25.61    5.62
   1 -13   1   25.70    7.21
  -1  14  -1  201.50   21.29
   1 -14  -1  211.07   12.08
  -1 -14   1  209.73   12.45
   1  14   1  197.66   14.90
  -1  14   1  194.43   14.94
  -1 -14  -1  213.37   12.40
   1 -14   1  216.26   12.39
   1  14  -1  192.18   14.84
   1  15   1   41.82    7.99
  -1 -15   1   53.00    6.27
  -1  15  -1   38.01    7.56
   1 -15  -1   37.52    6.36
   1  15  -1   41.29    7.97
  -1  15   1   36.01    7.90
   1 -15   1   43.13    6.10
  -1 -15  -1   47.09   10.63
   1 -16  -1    6.39    3.96
  -1  16  -1    5.42    4.95
  -1 -16   1    7.94    3.86
   1  16   1    4.66    8.52
   1 -16   1    3.66    6.51
  -1  16   1    4.16    8.36
  -1 -16  -1    5.76    3.81
   1  16  -1    6.56    5.21
   1 -17  -1   58.02   11.90
  -1  17  -1   51.79    9.88
   1  17   1   50.10   10.00
  -1 -17   1   63.30   12.40
   1 -17   1   62.12    7.68
  -1 -17  -1   55.91    7.35
  -1  17   1   51.75   10.14
   1  17  -1   55.77    9.84
   1 -18  -1   -2.59    3.15
  -1  18  -1   -0.45    4.09
   1  18   1    0.71    4.11
  -1 -18   1    1.16    3.27
   1 -18   1   -1.16    2.98
  -1  18   1   -1.51    3.10
   1  18  -1    1.13    4.17
  -1 -18  -1   -0.14    2.99
   2  -1  -112151.55  782.17
   2   1   111930.18  771.44
   2   1   112282.45  784.25
  -2  -1  -111814.95  751.42
   2  -1   111347.72  716.59
  -2   1   112633.82  815.51
  -2  -1  -112222.81  789.18
   2  -2  -1   48.08    2.79
   2   2   1   46.91    2.29
   2   2   1   48.68    3.65
  -2  -2  -1   45.18    2.37
  -2  -2  -1   46.88    2.36
  -2   2   1   45.91    2.83
   2  -2   1   49.36    2.06
   2   2  -1   49.82    1.75
   2   2  -1   49.53    2.96
  -2  -3   1  347.60    8.64
   2   3   1  306.15   10.23
   2  -3  -1  291.51    9.80
  -2   3  -1  307.41    9.81
  -2  -3   1  302.92   10.19
  -2  -3  -1  289.52    9.42
   2  -3   1  315.16    9.76
  -2   3   1  310.10   13.68
   2   3  -1  347.79   11.97
  -2  -3  -1  307.93   11.07
  -2  -4   1  620.04   23.47
   2  -4  -1  598.62   20.05
  -2   4  -1  637.21   21.38
   2   4   1  601.62   23.56
  -2  -4   1  689.70   19.49
  -2  -4  -1  577.21   19.23
   2   4  -1  642.69   22.32
  -2   4   1  622.18   21.60
   2  -4   1  589.82   21.11
   2   5   1 1057.61   39.83
   2  -5  -1 1064.23   38.61
  -2  -5   1 1071.39   39.23
  -2   5  -1 1051.47   39.14
  -2   5   1 1065.17   39.99
  -2  -5  -1 1034.37   37.58
   2   5  -1 1044.33   39.53
   2  -5   1 1053.82   37.67
  -2  -6   1   85.61    6.34
  -2   6  -1   92.34    6.87
   2   6   1   90.30    5.20
   2  -6  -1   89.03    4.55
  -2   6   1   90.18    5.02
  -2  -6  -1   79.91    4.12
   2  -6   1   90.96    4.34
   2   6  -1  100.77    5.44
   2   7   1 2023.67   90.41
   2  -7  -1 1984.44   84.03
  -2  -7   1 2056.56   87.25
  -2   7  -1 2084.03   92.04
  -2   7   1 2020.49   90.07
   2  -7   1 2003.11   84.08
  -2  -7  -1 1987.32   88.19
   2   7  -1 2052.75   91.46
  -2   8  -1   53.73    4.44
   2  -8  -1   52.24    3.76
  -2  -8   1   52.74    3.97
   2   8   1   57.82    4.71
   2  -8   1   54.00    3.67
  -2  -8  -1   51.27    3.78
   2   8  -1   58.75    7.21
  -2  -9   1 2416.90  108.51
   2   9   1 2153.04  108.92
  -2   9  -1 2221.17  105.07
   2  -9  -1 2335.26  104.86
  -2  -9  -1 2428.65  108.89
   2   9  -1 2140.99  102.65
   2  -9   1 2404.99  111.34
  -2   9   1 2212.35  105.27
   2  10   1   17.23    4.10
  -2 -10   1   21.20    3.22
   2 -10  -1   19.98    3.05
  -2  10  -1   14.87    3.65
  -2 -10  -1   14.79    3.18
   2 -10   1   19.35    2.98
  -2  10   1   24.90    3.97
   2  10  -1   22.86    4.07
   2  11   1  982.87   46.66
   2 -11  -1 1003.62   42.38
  -2  11  -1 1011.05   46.88
  -2 -11   1 1045.77   50.96
  -2  11   1  992.93   46.33
   2 -11   1 1035.00   43.89
  -2 -11  -1  993.07   42.54
   2  11  -1  978.03   46.08
  -2  12  -1   28.42    4.76
  -2 -12   1   10.05    3.70
   2  12   1   10.08    4.63
   2 -12  -1    7.65    3.48
   2  12  -1   10.05    4.58
  -2 -12  -1   10.26    3.62
  -2  12   1   10.78    4.47
   2 -12   1   20.73    3.74
   2 -13  -1   15.86    3.75
  -2  13  -1   14.31    4.80
  -2 -13   1   16.03    3.96
   2  13   1   14.33    5.39
   2  13  -1   15.05    8.75
  -2  13   1   14.39    4.95
   2 -13   1   15.76    3.83
  -2 -13  -1   20.39    3.93
   2  14   1    8.61    7.57
  -2  14  -1    5.91    4.26
  -2 -14   1   11.13    3.52
   2 -14  -1    6.21    3.47
  -2  14   1    8.10    7.21
   2 -14   1    6.41    3.27
   2  14  -1    4.73    4.54
  -2 -14  -1    6.39    3.36
  -2 -15   1  213.06   18.40
  -2  15  -1  186.10   14.94
   2  15   1  189.42   15.24
   2 -15  -1  194.38   12.35
  -2 -15  -1  210.51   12.89
   2  15  -1  179.99   22.17
  -2  15   1  187.03   15.19
   2 -15   1  208.48   12.51
   2  16   1   11.83    4.94
   2 -16  -1    8.69    3.60
  -2  16  -1   10.64    4.74
  -2 -16   1   -0.53    1.73
  -2 -16   1   12.04    3.80
  -2  16   1   11.48    4.88
   2  16  -1    8.06    5.04
  -2 -16  -1   10.51    6.05
   2 -16   1   10.24    3.60
  -2 -17   1  520.12   20.86
   2  17   1  492.79   42.81
  -2  17  -1  491.34   32.12
  -2 -17   1  558.10   28.76
   2 -17  -1  557.41   28.62
  -2  17   1  481.08   32.23
   2 -17   1  557.57   36.39
  -2 -17  -1  533.68   23.52
  -2 -17  -1  535.19   27.43
   2  17  -1  499.02   32.78
   2 -18  -1    6.03    4.14
  -2  18  -1    6.85    9.17
   2  18   1    2.39    5.85
  -2 -18   1    6.88    4.23
   2  18  -1    5.69    5.72
   2 -18   1    4.64    4.26
  -2 -18  -1    4.21    3.89
  -2 -18  -1    2.44    4.25
  -2  18   1    6.19    9.36
   3   0  -1    3.12    1.06
   3   0   1    6.20    1.40
  -3   0   1    0.42    1.14
   3  -1  -1  782.59   25.32
   3   1   1  787.18   26.03
  -3   1  -1  680.83   19.45
   3   1   1  812.67   24.31
   3   1  -1  773.60   24.99
  -3  -1  -1  770.43   24.33
  -3  -1  -1  795.65   26.62
   3  -1   1  771.26   21.73
  -3   1   1  771.52   27.87
   3  -2  -1 4251.73  202.11
   3   2   1 4327.26  204.09
  -3   2  -1 4019.67  189.86
   3   2   1 4107.51  193.71
   3  -2   1 4074.92  188.46
  -3  -2  -1 4046.41  192.91
   3   2  -1 4424.68  213.02
   3   2  -1 4386.29  203.02
  -3  -2  -1 4268.84  200.34
  -3   2   1 4027.67  193.44
   3   3   1   23.43    2.43
   3   3   1   20.76    1.77
  -3  -3   1   25.63    1.00
  -3  -3   1   24.38    2.13
   3  -3  -1   20.95    1.92
  -3   3  -1   22.94    2.54
   3   3  -1   25.90    2.28
   3   3  -1   24.97    1.38
  -3  -3  -1   20.47    1.66
  -3   3   1   22.21    2.07
  -3  -3  -1   23.43    2.55
   3  -3   1   23.32    1.59
  -3  -4   1  407.82   11.13
  -3   4  -1  390.91   14.28
  -3  -4   1  377.27   12.41
   3  -4  -1  360.95   11.74
   3   4   1  388.69   12.88
   3   4  -1  391.93   15.97
  -3   4   1  390.08   13.26
  -3  -4  -1  354.62   11.47
   3  -4   1  358.86   11.04
  -3  -4  -1  360.64   12.26
  -3  -5   1   75.29    2.09
  -3   5  -1   78.66    3.78
  -3  -5   1   76.59    3.99
   3  -5  -1   73.08    5.29
   3   5  -1   82.01    4.33
   3  -5   1   73.14    3.30
  -3   5   1   74.16    4.04
  -3  -5  -1   80.25    3.09
  -3   6  -1   60.22    3.84
   3  -6  -1   58.28    3.43
  -3  -6   1   58.93    1.91
  -3  -6   1   54.94    5.69
   3   6   1   57.60    6.21
  -3   6   1   57.89    4.08
   3   6  -1   60.35    4.16
  -3  -6  -1   53.09    5.31
   3  -6   1   59.15    3.39
  -3  -6  -1   61.30    2.81
  -3   7  -1 1268.35   51.70
   3   7   1 1269.78   52.88
  -3  -7   1 1241.95   49.22
   3  -7  -1 1219.14   47.84
  -3  -7   1 1333.29   46.52
  -3   7   1 1290.06   53.52
   3   7  -1 1284.44   53.60
  -3  -7  -1 1339.48   49.81
  -3  -7  -1 1217.08   51.40
   3  -7   1 1233.41   47.86
  -3   8  -1  497.64   20.12
   3   8   1  479.84   23.77
   3  -8  -1  480.09   17.97
  -3  -8   1  476.74   18.31
  -3  -8   1  524.99   16.04
   3   8  -1  467.90   19.82
   3  -8   1  480.05   20.82
  -3   8   1  483.34   20.00
  -3  -8  -1  473.19   18.13
  -3  -8  -1  501.08   17.04
   3  -9  -1 1045.85   45.25
   3   9   1  968.13   42.16
  -3  -9   1 1083.47   37.67
  -3  -9   1  987.23   39.48
  -3   9  -1 1012.46   43.07
  -3   9   1  996.41   47.67
   3   9  -1  958.92   41.73
   3  -9   1 1025.13   40.36
  -3  -9  -1 1017.44   40.75
  -3  10  -1  424.20   23.52
  -3 -10   1  440.51   18.23
   3 -10  -1  450.34   17.96
   3  10   1  429.65   20.16
  -3  10   1  433.67   24.96
   3 -10   1  448.90   17.60
   3  10  -1  437.43   20.55
  -3 -10  -1  425.33   17.60
   3 -11  -1  411.56   17.44
  -3 -11   1  348.36   12.08
  -3 -11   1  405.96   17.84
   3  11   1  383.33   19.95
  -3  11  -1  390.71   19.18
  -3 -11  -1  394.23   17.41
   3 -11   1  421.73   17.55
   3  11  -1  395.65   20.24
  -3  11   1  396.04   25.51
  -3 -12   1 1751.78   80.47
   3  12   1 1624.71   82.09
  -3  12  -1 1608.16   80.32
   3 -12  -1 1760.53   80.16
  -3 -12   1 1735.21   71.06
  -3 -12  -1 1733.15   78.96
  -3  12   1 1631.17   82.11
   3  12  -1 1607.94   89.76
   3 -12   1 1810.87   82.08
  -3  13  -1    1.28    3.00
   3  13   1    4.28    5.83
  -3 -13   1    3.18    4.56
   3 -13  -1    5.92    2.51
  -3 -13   1    1.69    1.15
   3 -13   1    0.85    2.43
  -3 -13  -1    1.70    2.74
   3  13  -1    2.72    3.55
  -3 -13  -1    2.26    1.57
  -3  13   1    4.51    3.49
   3  14   1  107.37   10.59
  -3 -14   1  109.00    6.39
   3 -14  -1  113.67   11.66
  -3  14  -1   97.84    9.71
  -3 -14   1  108.56    8.64
  -3 -14  -1  102.22    5.54
   3 -14   1  108.40    7.85
  -3 -14  -1  102.29    8.17
   3  14  -1   93.90   15.78
  -3  14   1  100.33   10.11
  -3 -15   1  109.63    5.07
   3  15   1  108.45   17.82
   3 -15  -1  120.33    8.91
  -3  15  -1  105.68   10.90
  -3 -15   1  117.68    9.62
  -3  15   1  105.59   11.01
  -3 -15  -1  117.84   14.20
  -3 -15  -1  111.66    8.20
   3  15  -1   96.72   11.29
   3 -15   1  121.72   13.09
   3 -16  -1   -2.47    4.18
  -3 -16   1   -1.41    1.68
  -3  16  -1   -0.42    3.27
  -3 -16   1    1.08    2.55
  -3 -16  -1    1.29    1.44
   3 -16   1    2.02    2.35
   3  16  -1   -1.99    5.90
  -3  16   1    2.62    5.35
   3  17   1  109.87   13.83
  -3  17  -1  114.79   13.13
  -3 -17   1  115.82    5.64
  -3 -17   1  131.08   16.44
   3 -17  -1  135.81   10.83
  -3 -17  -1  124.78    9.62
   3 -17   1  133.84    9.99
  -3 -17  -1  136.82   10.78
  -3  17   1  112.41   13.78
   3  17  -1  118.54   14.17
  -3  18  -1   10.68    6.58
   3  18   1   13.11    7.30
  -3 -18   1   14.18    5.14
   3 -18  -1   11.39    8.51
  -3  18   1    9.76    6.79
   3 -18   1   11.11    4.82
  -3 -18  -1    9.19    2.70
   3  18  -1    7.77   11.70
  -3 -18  -1   10.91    9.31
   4   0   1    2.46    1.33
   4   0   1    1.84    0.48
   4   0  -1    1.11    1.00
  -4   0   1    0.84    1.83
   4   1   1   50.97    4.69
   4  -1  -1   59.12    4.21
   4   1   1   60.58    3.14
  -4   1  -1   57.17    1.70
  -4   1   1   57.72    2.83
  -4  -1  -1   55.22    3.28
   4   1  -1   56.31    2.61
   4  -1   1   57.67    2.21
  -4   2  -1 3009.46  127.58
   4  -2  -1 2989.73  129.97
   4   2   1 3014.40  132.46
   4   2   1 3037.85  132.33
   4   2  -1 3230.31  138.71
   4  -2   1 3041.58  129.72
  -4   2   1 2983.97  131.54
  -4  -2  -1 2891.42  128.12
  -4  -2  -1 3113.77  133.53
   4  -3  -1    9.17    2.17
  -4   3  -1   19.97    1.81
  -4   3   1   10.11    1.53
   4   3  -1    9.07    0.78
   4   3  -1    9.44    1.63
  -4  -3  -1    9.83    1.33
  -4  -3  -1    8.09    1.21
  -4  -4   1 1706.68   66.42
   4   4   1 1569.46   61.93
  -4   4  -1 1641.50   63.46
   4   4   1 1603.51   59.66
  -4  -4   1 1751.03   64.04
   4  -4  -1 1576.19   60.62
  -4  -4  -1 1565.73   62.79
  -4   4   1 1568.22   62.74
   4  -4   1 1589.92   62.10
   4   4  -1 1667.23   60.09
   4   4  -1 1566.96   63.13
  -4  -4  -1 1708.09   65.30
  -4   5  -1   36.42    2.58
   4   5   1   32.50    2.81
  -4  -5   1   35.00    2.74
  -4  -5   1   37.71    1.41
  -4  -5  -1   34.26    2.13
   4   5  -1   36.14    3.04
   4  -5   1   33.94    2.24
  -4  -5  -1   34.63    2.57
  -4   6  -1 2563.25  121.03
   4   6   1 2447.10  113.38
   4  -6  -1 2630.23  116.65
  -4  -6   1 2862.95  120.33
  -4  -6   1 2602.47  116.17
  -4  -6  -1 2632.55  114.81
  -4   6   1 2549.63  122.23
   4   6  -1 3187.09  150.73
   4  -6   1 2806.65  126.96
  -4  -6  -1 2600.48  115.66
   4   7   1  406.43   16.29
   4  -7  -1  367.97   13.55
  -4  -7   1  387.57   14.50
  -4   7  -1  365.25   16.86
  -4  -7   1  390.12   11.24
  -4  -7  -1  384.73   16.85
   4   7  -1  373.31   18.52
  -4  -7  -1  375.41   12.41
   4  -7   1  369.75   13.14
  -4   7   1  379.81   15.38
  -4   8  -1  795.10   31.86
   4   8   1  776.79   32.12
  -4  -8   1  784.32   25.47
   4  -8  -1  789.63   29.98
  -4  -8   1  829.02   31.94
  -4   8   1  797.22   32.64
   4  -8   1  815.68   30.23
  -4  -8  -1  785.01   30.12
   4   8  -1  775.84   32.27
  -4  -8  -1  784.65   27.86
  -4  -9   1    3.05    0.75
  -4  -9   1    1.28    1.75
  -4   9  -1    2.14    3.14
   4   9   1    0.65    2.09
   4  -9  -1    0.83    1.68
   4  -9   1    2.68    1.63
   4   9  -1    1.16    2.12
  -4   9   1    4.72    3.39
  -4  -9  -1    1.23    1.07
  -4  -9  -1    0.25    1.70
   4  10   1  305.09   15.51
  -4 -10   1  314.73   13.84
  -4  10  -1  305.37   18.87
   4 -10  -1  312.59   13.28
  -4 -10   1  327.95   11.65
  -4 -10  -1  310.27   13.07
  -4 -10  -1  307.41   13.45
  -4  10   1  314.67   19.88
   4  10  -1  312.83   15.91
   4 -10   1  315.60   13.19
  -4  11  -1   52.84    5.89
   4 -11  -1   52.33    4.94
   4  11   1   51.95    6.37
  -4 -11   1   59.22    5.53
  -4 -11   1   52.62    3.59
   4 -11   1   57.08    4.74
   4  11  -1   47.26   10.32
  -4 -11  -1   54.10    4.95
  -4 -11  -1   52.67    5.24
  -4  11   1   49.52    9.54
   4  12   1 1380.07   69.47
  -4 -12   1 1493.27   61.28
   4 -12  -1 1541.63   69.36
  -4  12  -1 1447.09   71.07
  -4 -12   1 1539.75   70.26
  -4  12   1 1402.31   77.81
   4 -12   1 1599.64   71.01
   4  12  -1 1406.66   70.97
  -4 -12  -1 1524.89   69.31
  -4 -12  -1 1481.31   65.49
  -4 -13   1   91.99    7.57
   4  13   1   88.79    9.10
  -4  13  -1   81.17    8.14
  -4 -13   1   89.11    5.11
   4 -13  -1   98.18   10.69
  -4 -13  -1  100.31   10.88
  -4  13   1   87.18   13.08
   4  13  -1   89.46   14.37
  -4 -13  -1   90.27    6.57
   4 -13   1   99.81    7.11
  -4  14  -1  548.85   29.39
  -4 -14   1  579.84   22.60
   4  14   1  545.92   30.45
  -4 -14   1  633.94   29.34
   4 -14  -1  602.67   27.10
  -4 -14  -1  609.77   28.11
   4  14  -1  558.31   31.81
  -4 -14  -1  565.68   22.43
   4 -14   1  631.81   27.73
  -4  14   1  567.45   30.66
  -4 -15   1    0.64    2.39
   4  15   1    1.01    3.08
  -4 -15   1    0.74    0.92
  -4  15  -1   -0.72    2.76
   4 -15  -1    1.31    2.21
   4 -15   1   -0.01    2.18
  -4 -15  -1   -2.56    2.37
   4  15  -1    1.52    3.14
  -4  15   1   -0.48    2.97
  -4 -15  -1    0.19    1.16
  -4  16  -1  133.83   12.63
  -4 -16   1  144.82    7.59
  -4 -16   1  142.76   10.60
   4 -16  -1  161.11   10.81
   4  16   1  133.91   21.47
  -4  16   1  131.44   13.16
  -4 -16  -1  144.15   10.82
  -4 -16  -1  137.77    9.06
   4  16  -1  135.43   14.12
   4 -16   1  146.23   15.21
   4 -17  -1    3.54    3.12
  -4  17  -1    0.41    4.14
  -4 -17   1    0.88    3.17
   4  17   1    2.15    4.23
  -4 -17  -1    2.14    1.67
  -4  17   1    2.53    4.11
   4  17  -1    0.77    4.37
  -4 -17  -1    2.01    3.23
   4 -17   1   -3.28    3.07
  -4 -18   1   -0.47    2.57
  -4  18  -1    4.61    5.28
   4 -18  -1    0.60    2.38
   4  18   1   -1.36    3.40
   4  18  -1   -1.77    3.61
  -4  18   1    3.01    5.45
   4 -18   1   -0.48    4.07
  -4 -18  -1    0.05    2.59
   5   0  -1   -0.37    1.02
   5   0   1   -0.14    1.64
   5   0   1    0.33    0.39
  -5   0   1    1.19    0.71
   5   1   1 2142.45   87.39
   5   1   1 2252.14   86.74
  -5   1  -1 2234.09   84.96
   5  -1  -1 2169.18   86.29
   5   1   1 2160.24   83.86
   5  -1   1 2077.65   79.29
   5   1  -1 2067.75   82.39
  -5   1   1 2086.70   86.91
   5  -2  -1 1513.28   56.81
   5   2   1 1582.80   58.81
  -5   2  -1 1657.75   60.94
   5   2   1 1617.38   63.73
  -5  -2  -1 1668.79   64.87
  -5   2   1 1511.32   58.01
   5  -2   1 1647.26   59.77
   5   2  -1 1599.63   58.66
   5   2  -1 1610.28   60.65
   5  -3  -1  712.75   25.80
  -5   3  -1  724.59   24.57
   5   3   1  775.78   25.72
   5   3   1  735.05   24.02
   5  -3   1  698.95   23.29
  -5   3   1  792.77   27.16
   5   3  -1  747.00   25.93
   5   3  -1  755.84   24.35
  -5  -3  -1  693.31   24.48
  -5  -3  -1  782.96   26.74
  -5   4  -1  522.66   17.18
   5  -4  -1  489.83   16.31
  -5  -4   1  542.30   16.28
   5   4   1  513.02   17.35
   5   4   1  479.25   15.23
  -5  -4  -1  545.52   17.99
   5   4  -1  507.10   18.03
  -5   4   1  523.08   20.53
   5   4  -1  532.79   16.51
  -5  -4  -1  506.61   16.90
   5  -4   1  490.61   17.05
   5   5   1  194.06    7.57
  -5   5  -1  203.25    7.41
   5   5   1  205.04    7.66
  -5  -5   1  212.27    6.04
   5  -5  -1  194.00    7.16
  -5   5   1  198.21    7.94
   5   5  -1  195.12    8.13
   5  -5   1  196.93    6.70
  -5  -5  -1  200.74    6.86
  -5  -5  -1  197.78    7.26
   5   5  -1  210.35    5.65
  -5  -6   1    2.06    0.65
   5   6   1    2.10    1.56
  -5  -6   1    2.07    1.45
   5  -6  -1    0.98    1.25
  -5   6  -1    4.26    1.28
  -5  -6  -1    0.13    1.24
  -5   6   1    2.09    1.48
   5   6  -1    0.27    1.68
  -5  -6  -1    0.96    1.62
   5  -6   1    1.40    1.16
   5  -7  -1  105.83    6.94
  -5   7  -1  106.12    5.16
  -5  -7   1  112.35    4.24
  -5  -7   1  108.72    5.27
   5   7   1  108.67    5.91
   5   7  -1  108.83    6.05
  -5   7   1  110.76    5.99
   5  -7   1  112.50    6.43
  -5  -7  -1  111.08    5.60
  -5  -7  -1  106.76    5.08
  -5  -8   1   79.97    4.87
   5  -8  -1   81.25    6.78
  -5  -8   1   90.08    3.02
   5   8   1   78.97    5.59
  -5   8  -1   85.09    7.41
  -5   8   1   83.22    5.43
   5  -8   1   84.65    4.30
  -5  -8  -1   85.68    3.66
  -5  -8  -1   90.37    5.06
   5   8  -1   79.93    5.57
  -5  -9   1 1036.82   41.96
  -5  -9   1 1137.64   41.12
  -5   9  -1 1030.71   48.17
   5   9   1 1010.95   44.19
   5  -9  -1 1103.26   43.98
  -5  -9  -1 1047.88   39.53
  -5  -9  -1 1040.94   41.86
  -5   9   1 1040.46   49.78
   5   9  -1  987.76   43.70
   5  -9   1 1089.59   43.05
   5  10   1   43.57    5.47
  -5  10  -1   41.56    7.31
  -5 -10   1   44.99    7.09
  -5 -10   1   48.01    3.15
   5 -10  -1   44.91    4.03
   5 -10   1   43.68    6.15
   5  10  -1   48.00    5.49
  -5 -10  -1   49.48    4.38
  -5  10   1   44.60    5.19
  -5 -10  -1   45.26    2.82
  -5 -11   1  414.81   13.49
   5  11   1  387.76   20.63
   5 -11  -1  427.33   18.16
  -5  11  -1  391.49   24.79
  -5 -11   1  413.92   23.47
   5  11  -1  384.06   20.25
  -5 -11  -1  413.50   18.38
  -5 -11  -1  421.77   17.83
  -5  11   1  390.69   19.76
   5 -11   1  422.15   17.65
  -5 -12   1  483.83   27.65
  -5  12  -1  485.17   24.10
   5 -12  -1  534.36   28.34
   5  12   1  476.96   25.17
  -5 -12   1  516.38   17.35
  -5 -12  -1  511.87   21.60
   5  12  -1  463.59   25.02
   5 -12   1  542.45   27.48
  -5 -12  -1  509.22   22.53
  -5  12   1  484.55   24.73
   5 -13  -1    8.19    3.40
  -5 -13   1   10.07    3.67
   5  13   1    9.73    4.62
  -5 -13   1   10.93    1.38
  -5  13  -1   10.79    4.02
   5  13  -1    8.65    4.70
   5 -13   1    8.46    3.19
  -5 -13  -1    9.65    3.11
  -5  13   1    8.66    4.29
  -5 -13  -1    9.32    3.39
   5  14   1   77.59    8.48
  -5 -14   1   55.30    2.89
  -5  14  -1   56.46    7.37
  -5 -14   1   59.49    6.45
   5 -14  -1   56.14    6.14
   5 -14   1   61.66    9.22
   5  14  -1   50.47    8.15
  -5  14   1   59.94   12.10
  -5 -14  -1   75.47    6.69
  -5 -14  -1   73.10    5.85
  -5 -15   1  120.50    9.35
  -5 -15   1  119.55    6.00
  -5  15  -1  117.10   10.95
   5  15   1  121.17   11.83
   5 -15  -1  132.47    9.57
  -5 -15  -1  126.57    8.93
   5  15  -1  116.50   12.18
  -5  15   1  118.29   16.78
   5 -15   1  129.79    9.09
  -5 -15  -1  126.89    6.08
  -5 -16   1    9.94    4.07
   5 -16  -1    7.56    3.69
   5  16   1    9.54    5.37
  -5 -16   1    6.57    2.35
  -5  16  -1   10.22    7.75
   5  16  -1   10.62    5.68
  -5 -16  -1   10.00    4.00
  -5 -16  -1    7.02    1.98
  -5  16   1   10.65    5.03
   5 -16   1    8.06    3.42
   5  17   1   94.97   12.25
  -5 -17   1  105.03    9.47
   5 -17  -1  111.11   13.71
  -5  17  -1   94.64   11.49
  -5 -17  -1   98.38    8.24
   5  17  -1   87.32   19.42
  -5 -17  -1  103.10    9.69
   5 -17   1   99.52    8.84
  -5  17   1   89.75   11.76
   5  18   1    1.48    4.98
  -5  18  -1    4.13    4.60
  -5 -18   1    0.58    6.83
   5 -18  -1    0.77    3.47
   5  18  -1    3.91    5.34
   5 -18   1    2.81    3.33
  -5 -18  -1    4.17    6.06
  -5  18   1    2.33    4.73
   6   0   1    1.52    2.05
  -6   0   1    0.62    0.95
   6   0  -1    0.64    0.75
   6   0   1    0.82    0.49
   6   1   114713.35 1048.87
   6  -1  -114786.82 1037.58
  -6   1  -114403.06  997.28
   6   1   114892.71 1032.94
   6   1   114558.87 1018.70
   6  -1   114292.36  987.86
   6   1  -114617.68 1026.43
  -6   1   114640.98 1037.66
   6   2   1 1559.74   59.59
   6  -2  -1 1636.49   62.84
   6   2   1 1714.67   66.96
  -6   2  -1 1689.23   62.37
   6   2  -1 1628.00   62.81
  -6  -2  -1 1716.05   69.54
   6   2  -1 1632.38   62.42
   6  -2   1 1700.52   61.76
  -6   2   1 1801.50   70.57
   6  -3  -1  418.60   13.68
   6   3   1  445.82   14.42
   6   3   1  442.64   14.45
  -6   3  -1  433.16   13.30
   6  -3   1  410.72   12.19
   6   3  -1  444.30   13.43
   6   3  -1  451.08   15.37
  -6   3   1  456.65   15.56
  -6  -3  -1  454.41   15.83
   6  -4  -1  186.59    6.74
   6   4   1  193.25    8.80
   6   4   1  192.95    7.93
  -6   4  -1  209.95    8.48
   6  -4   1  205.21    7.98
  -6  -4  -1  203.66    7.46
  -6  -4  -1  201.23    7.14
   6   4  -1  215.60    6.21
   6   4  -1  208.83    7.94
  -6   4   1  198.21    7.63
  -6  -5   1   14.02    1.32
   6   5   1   15.20    3.09
   6  -5  -1   13.77    1.87
  -6   5  -1   10.71    1.68
   6   5   1   13.25    1.37
   6  -5   1   12.62    1.54
  -6  -5  -1   13.23    1.75
  -6   5   1   11.77    3.46
   6   5  -1   12.30    1.56
   6   5  -1   10.02    2.17
  -6  -5  -1   11.73    1.85
  -6  -6   1    2.25    1.16
   6   6   1    0.95    2.28
  -6   6  -1    1.00    1.13
   6   6   1    0.82    0.82
   6   6  -1    0.22    2.57
  -6  -6  -1    0.84    1.00
   6   6  -1    1.40    0.54
  -6  -6  -1   -0.12    1.18
   6  -6   1    0.87    1.04
   6  -7  -1  716.88   26.53
  -6   7  -1  741.17   28.64
  -6  -7   1  770.23   29.20
  -6  -7   1  790.53   25.77
   6   7   1  730.94   29.37
   6  -7   1  713.48   25.66
  -6   7   1  723.80   32.53
   6   7  -1  691.20   32.33
  -6  -7  -1  735.90   27.54
  -6  -7  -1  728.70   26.03
   6  -8  -1    0.35    1.37
  -6   8  -1    0.72    1.53
  -6  -8   1    1.72    1.59
   6   8   1    1.83    1.71
  -6  -8   1    0.32    0.70
  -6  -8  -1    0.89    1.00
   6   8  -1    1.73    2.91
  -6  -8  -1    0.63    1.46
  -6   8   1    0.65    1.63
   6  -8   1    2.87    1.23
  -6   9  -1 1764.15   80.65
   6  -9  -1 1843.90   80.20
   6   9   1 1680.33   84.59
  -6  -9   1 1831.36   85.41
  -6  -9   1 2037.24   79.99
  -6   9   1 1745.73   86.33
  -6  -9  -1 1782.67   83.71
  -6  -9  -1 1777.48   77.43
   6   9  -1 1746.41   82.76
   6  -9   1 1840.69   83.08
   6  10   1   36.62    4.92
   6 -10  -1   36.05    3.73
  -6 -10   1   33.98    4.07
  -6 -10   1   35.79    2.75
  -6  10  -1   36.47    6.53
  -6 -10  -1   29.77    6.54
  -6  10   1   33.58    4.61
   6 -10   1   34.31    3.47
  -6 -10  -1   30.68    2.50
   6  10  -1   33.57    5.02
  -6 -11   1  607.36   26.66
   6  11   1  573.59   34.80
  -6 -11   1  628.57   20.94
  -6  11  -1  584.92   32.65
   6 -11  -1  624.68   30.75
  -6 -11  -1  621.87   32.25
   6  11  -1  563.00   28.44
   6 -11   1  606.00   29.47
  -6  11   1  569.66   27.74
  -6 -11  -1  594.75   24.83
   6 -12  -1  234.92   11.90
   6  12   1  217.30   14.02
  -6 -12   1  219.88   11.80
  -6 -12   1  241.18    9.26
  -6  12  -1  218.86   17.71
  -6 -12  -1  234.87   12.15
   6 -12   1  235.95   11.46
   6  12  -1  206.76   13.86
  -6 -12  -1  237.35   11.40
  -6  12   1  213.23   13.38
   6 -13  -1    2.23    2.83
  -6 -13   1    2.08    3.12
  -6 -13   1    5.36    1.75
   6  13   1    1.65    6.36
  -6  13  -1    2.39    3.56
  -6 -13  -1    4.31    3.17
  -6  13   1    4.72    3.64
   6 -13   1    3.81    2.66
   6  13  -1    4.50    3.93
  -6 -13  -1    3.59    2.59
  -6  14  -1    2.12    2.42
   6 -14  -1   -2.34    3.20
  -6 -14   1    0.46    1.17
  -6 -14   1   -1.06    2.12
   6  14   1   -0.47    2.72
  -6 -14  -1    1.87    1.73
   6 -14   1   -1.39    1.91
  -6 -14  -1   -0.92    2.09
  -6  14   1    1.24    2.52
   6  14  -1    1.20    4.55
  -6 -15   1  240.02   19.16
   6 -15  -1  275.23   14.51
  -6 -15   1  246.93    9.95
   6  15   1  233.69   24.39
  -6  15  -1  235.88   15.94
  -6  15   1  234.17   16.65
  -6 -15  -1  246.51   12.56
  -6 -15  -1  255.29   14.47
   6  15  -1  236.92   17.63
   6 -15   1  274.10   14.40
  -6  16  -1    1.81    3.09
   6  16   1    0.24    3.54
   6 -16  -1   -1.14    2.31
  -6 -16   1   -1.83    2.79
  -6 -16  -1    0.38    1.20
   6  16  -1    2.22    3.50
  -6 -16  -1    3.38    4.17
   6 -16   1    2.49    2.24
  -6  16   1   -0.13    3.28
  -6 -17   1  432.31   23.48
  -6  17  -1  359.89   32.80
   6  17   1  336.86   25.98
   6 -17  -1  419.78   21.67
   6 -17   1  413.27   27.38
   6  17  -1  343.89   26.11
  -6 -17  -1  394.75   21.48
  -6 -18   1    0.61    3.49
  -6  18  -1   -0.95    3.90
   6  18   1   -0.17    4.42
   6 -18  -1   -0.23    2.94
  -6 -18  -1    0.53    3.27
   6  18  -1   -0.33    4.47
   6 -18   1   -4.52    2.90
  -6  18   1   -1.19    4.17
   7   0   1    1.97    1.34
  -7   0   1   -0.25    1.62
   7   0   1    0.61    0.90
   7   0  -1    0.08    0.79
  -7   1  -1  530.31   16.82
   7   1   1  514.40   16.70
   7  -1  -1  533.01   17.23
   7   1   1  553.33   17.10
   7   1   1  535.49   19.06
  -7   1   1  530.01   17.96
   7   1  -1  516.00   16.75
   7  -1   1  553.66   16.06
   7  -2  -1 1566.82   60.80
   7   2   1 1644.97   65.66
  -7   2  -1 1680.81   64.22
   7   2   1 1636.83   65.05
   7   2  -1 1571.43   61.42
   7  -2   1 1680.61   61.45
  -7   2   1 1597.98   63.80
   7   2  -1 1619.68   62.98
   7   3   1  208.99    8.80
  -7   3  -1  214.99    7.94
   7   3   1  210.11    7.44
   7  -3  -1  206.77    7.09
   7  -3   1  197.39    5.90
  -7   3   1  212.36    7.76
   7   3  -1  208.03    9.65
   7   3  -1  215.16    7.54
  -7  -3  -1  222.53    8.56
   7   3  -1  217.43    6.90
   7   4   1 1272.38   49.21
   7   4   1 1315.29   51.70
  -7   4  -1 1299.66   48.71
   7  -4  -1 1283.56   51.10
   7   4  -1 1356.18   48.85
  -7  -4  -1 1277.81   50.31
   7  -4   1 1297.66   49.06
  -7   4   1 1278.25   49.99
   7   4  -1 1316.53   52.37
   7  -5  -1    0.99    1.90
   7   5   1    1.10    1.50
   7   5   1    1.17    1.17
  -7   5  -1    2.34    1.09
   7   5  -1    1.37    1.38
  -7  -5  -1    4.30    1.15
  -7  -5  -1    1.09    1.15
   7   5  -1    1.29    0.71
  -7   5   1    1.38    1.28
   7  -5   1    0.99    0.93
   7  -6  -1  407.28   14.16
  -7   6  -1  395.96   16.40
   7   6   1  402.22   15.29
   7   6   1  431.01   13.92
   7   6  -1  415.77   12.44
   7  -6   1  428.10   16.45
  -7   6   1  413.47   16.09
   7   6  -1  420.92   16.69
  -7  -6  -1  389.87   16.26
  -7  -6  -1  415.25   14.51
   7   7   1  138.67    6.84
   7  -7  -1  140.56    8.27
  -7   7  -1  145.86    6.53
  -7  -7   1  153.67    6.16
   7   7  -1  148.76    7.55
  -7  -7  -1  154.61    6.03
  -7   7   1  149.73    7.24
   7  -7   1  140.93    7.37
  -7  -7  -1  140.47    6.20
  -7   8  -1  497.70   20.24
   7  -8  -1  523.22   22.93
  -7  -8   1  560.01   19.34
   7   8   1  496.71   24.69
  -7   8   1  495.24   20.96
   7   8  -1  480.55   21.31
   7  -8   1  499.76   18.47
  -7  -8  -1  528.42   18.79
  -7  -8  -1  494.77   19.35
  -7   9  -1  711.63   30.23
  -7  -9   1  767.47   31.20
   7   9   1  702.33   31.70
  -7  -9   1  782.58   28.01
   7  -9  -1  730.07   32.53
   7  -9   1  748.16   28.89
   7   9  -1  704.90   32.08
  -7   9   1  692.84   35.07
  -7  -9  -1  722.20   29.37
  -7  -9  -1  734.65   34.07
  -7 -10   1  149.17    8.94
   7 -10  -1  144.99   10.97
  -7  10  -1  137.26    8.32
   7  10   1  136.32    9.21
  -7 -10   1  155.13    5.20
   7  10  -1  136.48    9.78
  -7 -10  -1  142.57    8.25
  -7  10   1  135.93    9.10
   7 -10   1  141.78    7.19
  -7 -10  -1  144.02    6.03
   7  11   1  219.91   13.43
  -7  11  -1  212.07   16.53
   7 -11  -1  231.26   11.20
  -7 -11   1  245.40    9.39
  -7 -11   1  252.15   12.93
  -7  11   1  217.80   12.78
  -7 -11  -1  238.22   12.07
   7 -11   1  235.51   10.82
   7  11  -1  218.38   18.88
  -7 -11  -1  235.99   11.36
  -7 -12   1 1244.56   56.33
   7  12   1 1128.17   56.45
   7 -12  -1 1250.74   55.12
  -7 -12   1 1275.39   47.71
  -7  12  -1 1107.80   60.57
   7 -12   1 1236.74   53.59
  -7  12   1 1103.13   54.94
  -7 -12  -1 1196.05   53.69
  -7 -12  -1 1240.81   53.66
   7  12  -1 1124.34   57.49
  -7 -13   1   13.55    4.38
   7  13   1   11.33    5.14
  -7  13  -1   23.20    7.08
  -7 -13   1   15.21    1.53
   7 -13  -1   10.60    3.75
  -7 -13  -1   16.00    2.25
   7  13  -1   11.96    5.35
   7 -13   1   16.12    5.69
  -7 -13  -1   15.07    6.60
  -7  13   1   11.12    4.73
  -7  14  -1  173.84   12.64
  -7 -14   1  171.15    6.09
   7 -14  -1  187.18   11.17
  -7 -14   1  216.07   13.11
   7  14   1  188.06   14.33
  -7  14   1  169.48   13.13
  -7 -14  -1  182.98   10.31
  -7 -14  -1  177.64   11.19
   7  14  -1  161.45   14.21
   7 -14   1  186.85   10.87
   7 -15  -1   59.77    6.10
  -7  15  -1   49.67    7.36
  -7 -15   1   51.94    6.82
   7  15   1   45.91    8.19
  -7 -15   1   50.44    2.52
   7  15  -1   53.68    8.60
  -7 -15  -1   48.88    6.06
  -7  15   1   49.46    7.75
  -7 -15  -1   52.78    5.26
   7 -15   1   56.43    9.69
   7 -16  -1   11.39    6.27
  -7 -16   1   14.19    4.56
  -7  16  -1    4.89    5.16
   7  16   1   10.38    6.15
  -7  16   1   10.83    5.41
  -7 -16  -1   11.18    4.16
   7  16  -1    9.54    9.89
   7 -16   1   15.63    3.86
  -7 -16  -1   10.39    3.31
  -7  17  -1   99.27   12.01
  -7 -17   1  125.01   11.11
   7  17   1  125.49   14.37
   7 -17  -1  119.43    9.66
  -7  17   1  107.64   12.54
   7  17  -1   98.10   13.72
   7 -17   1  121.51   14.11
  -7 -17  -1  146.81   10.56
   8   0  -1    0.89    0.97
  -8   0   1    1.07    1.16
   8   0   1    1.28    1.53
   8   0   1    1.37    1.10
   8  -1  -1    6.67    1.32
  -8   1  -1    6.96    0.95
   8  -1   1    7.46    0.82
   8   1  -1    6.31    1.34
  -8   1   1    6.47    1.53
   8   2   1 3134.13  147.01
   8  -2  -1 3295.08  150.56
   8   2   1 3239.59  145.80
  -8   2  -1 3247.90  147.98
   8   2   1 3278.88  150.17
   8  -2   1 3163.61  141.65
   8   2  -1 3250.19  149.81
  -8   2   1 3195.06  150.31
   8   2  -1 3310.04  153.36
   8  -3  -1   34.05    2.28
  -8   3  -1   31.28    1.87
   8   3   1   31.98    2.15
   8   3   1   26.77    2.27
   8  -3   1   28.61    2.39
   8   3  -1   30.87    2.24
   8   3  -1   40.50    4.06
   8   3  -1   30.81    2.11
  -8   3   1   39.63    3.99
   8   4   1 1675.83   69.41
   8  -4  -1 1663.75   65.42
  -8   4  -1 1671.39   65.95
   8   4   1 1583.18   67.06
  -8  -4  -1 1595.32   66.96
  -8   4   1 1580.30   65.26
   8   4  -1 1566.58   65.81
   8  -4   1 1624.60   62.07
   8   4  -1 1840.32   73.08
   8   5   1   95.76    4.33
  -8   5  -1   92.91    3.89
   8   5   1   87.66    3.71
   8  -5  -1   69.77    3.50
   8   5  -1   77.11    3.00
   8  -5   1   89.96    4.86
   8   5  -1   69.52    4.29
  -8   5   1   68.59    5.87
  -8  -5  -1   94.48    4.45
   8   6   1 2242.26   94.60
  -8   6  -1 2116.31   93.47
   8   6   1 2117.89   95.99
   8  -6  -1 2224.28   95.56
   8   6  -1 2116.68   97.44
  -8  -6  -1 2206.43   97.60
   8   6  -1 2402.30  100.79
  -8   6   1 2273.40  103.31
   8  -6   1 2460.19  104.12
   8  -7  -1   33.74    2.90
  -8   7  -1   34.20    3.00
   8   7   1   32.67    2.07
   8   7   1   29.37    4.90
   8   7  -1   32.72    2.51
   8   7  -1   28.47    3.56
   8  -7   1   28.93    2.42
  -8   7   1   34.53    3.39
  -8  -7  -1   32.53    3.85
  -8  -7  -1   32.19    3.05
   8  -8  -1  396.08   15.20
   8   8   1  366.30   15.95
  -8   8  -1  389.58   19.39
  -8  -8   1  434.81   14.08
   8   8  -1  353.38   16.31
  -8   8   1  379.61   16.79
  -8  -8  -1  390.42   15.36
   8  -8   1  392.20   14.44
  -8  -8  -1  391.25   14.37
  -8  -9   1  185.90    7.68
   8  -9  -1  179.19    8.45
  -8   9  -1  181.92    9.21
   8   9   1  170.46    9.76
  -8  -9  -1  189.47    7.70
  -8   9   1  178.08    9.73
  -8  -9  -1  167.72    8.16
   8   9  -1  175.07   10.61
   8  -9   1  188.13    8.05
   8  10   1  253.68   19.17
   8 -10  -1  294.59   12.80
  -8  10  -1  269.58   13.53
  -8 -10   1  298.83    9.71
  -8  10   1  266.28   14.37
  -8 -10  -1  270.26   12.31
   8 -10   1  286.21   15.53
   8  10  -1  262.73   20.62
  -8 -10  -1  293.70   11.35
   8  11   1   41.62    5.63
   8 -11  -1   56.20    4.61
  -8 -11   1   41.97    3.38
  -8  11  -1   38.66    7.96
  -8 -11  -1   41.62    4.79
   8 -11   1   42.92    4.16
  -8 -11  -1   39.25    4.57
  -8  11   1   40.50    5.43
   8  11  -1   36.64    6.01
   8  12   1  820.08   48.99
  -8 -12   1  948.35   33.81
   8 -12  -1  915.67   39.18
  -8  12  -1  828.88   46.30
  -8 -12  -1  930.35   36.52
  -8  12   1  825.43   41.08
   8 -12   1  921.95   38.64
   8  12  -1  830.10   43.35
  -8 -12  -1  828.20   36.61
   8 -13  -1    7.76    4.64
  -8 -13   1    2.54    3.30
   8  13   1    4.33    3.86
  -8 -13   1    5.85    1.12
  -8  13  -1    3.18    5.55
   8 -13   1    4.90    2.62
  -8 -13  -1    3.68    2.83
  -8  13   1    4.47    3.67
  -8 -13  -1    5.29    1.70
   8  13  -1    1.04    6.69
   8 -14  -1  916.87   41.79
  -8  14  -1  826.43   50.66
  -8 -14   1  894.70   32.07
   8  14   1  772.10   51.04
   8  14  -1  798.31   44.92
   8 -14   1  961.50   42.63
  -8 -14  -1  876.68   40.99
  -8  14   1  808.19   43.02
  -8 -14  -1  917.87   36.55
  -8  15  -1   -0.78    4.75
   8  15   1    0.35    3.23
  -8 -15   1    0.72    2.66
   8 -15  -1    4.32    2.41
  -8  15   1   -0.48    3.16
   8 -15   1   -0.05    2.32
   8  15  -1    0.34    3.63
  -8 -15  -1    0.78    3.99
  -8 -15  -1    0.55    1.24
   8 -16  -1  143.96    9.79
   8  16   1  119.72   20.08
  -8  16  -1  123.72   11.81
   8  16  -1  131.38   13.76
   8 -16   1  140.40    9.58
  -8 -16  -1  136.55   16.52
  -8  16   1  129.67   12.66
   8  17   1    7.83    5.91
  -8  17  -1    5.12    5.06
   8 -17  -1    8.28    3.90
  -8  17   1    6.62    5.40
   8  17  -1    7.10    6.06
  -8 -17  -1    8.16    4.50
   8 -17   1    9.09    3.64
  -9   0   1    1.06    1.73
   9   0  -1    0.62    1.46
   9   0   1    1.09    0.59
   9   0   1    0.74    1.40
   9   1   1 1390.13   56.69
  -9   1  -1 1453.64   53.81
   9  -1  -1 1550.44   59.20
   9   1   1 1645.39   61.89
   9   1   1 1531.36   56.48
   9   1  -1 1537.42   61.64
  -9   1   1 1378.68   54.84
   9  -1   1 1425.41   58.87
   9  -1   1 1503.82   54.50
   9   2   1  124.94    4.18
   9   2   1  126.08    5.55
   9   2   1  132.20    4.76
  -9   2  -1  132.79    4.28
   9  -2  -1  126.17    4.65
   9   2  -1  126.83    4.85
   9  -2   1  121.15    3.69
  -9   2   1  118.81    4.94
   9   2  -1  115.95    4.88
   9  -3  -1  197.71    6.96
  -9   3  -1  215.60    8.23
   9   3   1  215.42    7.10
   9   3   1  189.95    7.37
   9   3   1  203.55    7.22
  -9   3   1  201.28    7.73
   9  -3   1  200.38    6.02
   9   3  -1  192.16    6.96
   9   3  -1  201.94   10.13
   9   3  -1  192.94    6.89
   9   4   1  362.57   12.63
   9   4   1  359.92   12.74
   9  -4  -1  374.55   12.75
  -9   4  -1  380.31   12.57
   9   4  -1  383.69   12.75
   9  -4   1  362.94   12.70
   9   4  -1  366.45   13.90
  -9   4   1  361.06   15.51
   9   4  -1  368.18   12.91
  -9   5  -1  380.31   15.12
   9   5   1  371.86   16.21
   9  -5  -1  365.58   12.79
   9   5   1  370.13   12.84
   9  -5   1  393.46   12.73
   9   5  -1  367.46   17.26
  -9   5   1  374.08   14.24
   9   5  -1  404.55   13.12
  -9   6  -1  105.06    4.73
   9   6   1  106.18    7.18
   9   6   1  106.93    4.27
   9  -6  -1  108.78    6.68
   9   6  -1  114.65    5.25
   9  -6   1  102.23    5.62
  -9   6   1  108.88    8.16
  -9  -6  -1  115.01    7.74
   9   6  -1  101.62    5.73
   9   7   1  440.78   15.08
   9  -7  -1  450.34   16.62
   9   7   1  411.62   17.07
  -9   7  -1  422.59   16.26
   9   7  -1  409.49   17.72
  -9   7   1  440.91   18.08
   9  -7   1  434.81   17.45
   9   7  -1  464.49   14.73
  -9  -7  -1  451.25   16.98
   9   8   1   49.34    4.56
  -9   8  -1   47.94    4.03
   9  -8  -1   51.59    3.95
   9  -8   1   68.62    5.40
   9   8  -1   48.07    5.03
  -9  -8  -1   56.31    3.73
  -9   8   1   49.30    7.11
   9   9   1  965.74   49.77
  -9   9  -1  995.00   47.27
   9  -9  -1 1084.82   44.25
  -9  -9  -1 1064.30   44.26
   9   9  -1  965.81   50.89
  -9   9   1  994.73   44.85
   9  -9   1 1071.89   46.49
  -9  -9  -1 1092.89   43.42
  -9  10  -1    0.75    1.95
   9 -10  -1    2.39    1.69
   9  10   1    0.62    2.22
   9  10  -1   -0.57    2.35
  -9 -10  -1    0.65    1.86
   9 -10   1    1.13    1.52
  -9  10   1    0.44    2.18
  -9 -10  -1    0.90    2.06
   9  11   1  450.52   22.77
   9 -11  -1  502.00   21.10
  -9  11  -1  463.23   22.02
   9 -11   1  511.32   20.86
  -9 -11  -1  511.57   19.39
   9  11  -1  432.04   22.79
  -9 -11  -1  486.32   21.47
  -9  11   1  462.95   23.15
  -9  12  -1  111.82   12.63
  -9 -12   1  124.48    4.78
   9 -12  -1  131.15   11.29
   9  12   1  133.16   10.29
   9 -12   1  125.65   10.68
  -9 -12  -1  145.46    6.50
  -9  12   1  102.20    9.06
  -9 -12  -1  144.12    8.61
   9  12  -1  106.61   10.00
   9  13   1    0.77    3.36
  -9  13  -1    0.71    2.86
  -9 -13   1    1.87    0.95
   9 -13  -1    2.10    2.42
  -9 -13  -1    3.18    1.47
  -9 -13  -1    1.96    2.65
   9 -13   1    0.35    2.21
  -9  13   1    1.69    5.11
   9  13  -1    3.62    3.44
  -9 -14   1  104.34    4.01
   9  14   1   94.55   15.12
  -9  14  -1   99.20    9.19
   9 -14  -1  105.21    8.01
  -9 -14  -1  107.29    8.58
  -9 -14  -1  106.42    5.43
  -9  14   1   89.86   14.45
   9 -14   1  112.77   11.55
   9  14  -1   80.55   10.46
   9 -15  -1  115.17   11.89
  -9  15  -1   98.71    9.88
   9  15   1   96.52   11.27
  -9  15   1   92.85   15.35
   9 -15   1  115.03    8.38
  -9 -15  -1  105.37    8.71
  -9 -15  -1  108.62    5.50
   9  15  -1  101.80   17.55
   9 -16  -1   26.70    4.69
  -9  16  -1   16.95    9.65
   9  16   1   18.54   11.14
   9  16  -1   20.37    7.41
   9 -16   1   21.81    4.54
  -9  16   1   19.39   10.31
  -9 -16  -1   25.55    5.13
  -9  17  -1   43.51   13.30
   9 -17  -1   55.14    6.82
   9  17   1   52.74   10.22
  -9 -17  -1   58.22    7.60
   9 -17   1   59.72    6.60
  -9  17   1   45.56   13.94
   9  17  -1   45.53   10.20
  10   0   1   11.25    2.06
  10   0   1   11.91    1.50
 -10   0   1    1.39    1.46
  10   0  -1    1.22    1.25
  10   1   1 4097.03  210.81
  10  -1  -1 4449.33  224.96
  10   1   1 4432.80  216.04
  10   1   1 4312.74  213.76
 -10   1  -1 4196.06  205.99
  10   1  -1 4504.57  225.26
  10  -1   1 4312.69  210.25
  10   1  -1 4277.74  218.53
  10  -1   1 4253.84  220.49
 -10   1   1 3859.93  197.42
  10  -2  -1 1939.23   78.82
 -10   2  -1 1886.01   76.95
  10   2   1 1970.47   78.67
  10   2   1 1879.36   77.16
  10   2   1 1823.78   78.14
  10  -2   1 1876.88   72.85
  10   2  -1 1813.60   74.88
  10   2  -1 1820.34   80.27
 -10   2   1 1755.62   74.44
 -10   3  -1 1319.98   51.18
  10   3   1 1208.98   48.53
  10  -3  -1 1264.79   50.95
  10   3   1 1291.74   51.01
  10   3   1 1236.44   47.97
  10   3  -1 1250.05   48.86
 -10   3   1 1240.92   49.61
  10  -3   1 1241.85   44.60
  10   3  -1 1167.26   50.95
  10   3  -1 1218.78   47.47
  10  -4  -1   35.57    2.41
  10   4   1   40.26    2.87
  10   4   1   37.56    2.69
 -10   4  -1   44.12    3.53
  10   4  -1   39.93    2.73
  10   4  -1   39.50    2.47
 -10   4   1   36.90    2.91
  10   4  -1   39.19    3.18
  10  -4   1   38.16    2.05
  10   5   1   15.98    2.12
  10   5   1   19.02    3.15
  10  -5  -1   13.47    2.95
 -10   5  -1   13.79    2.92
  10   5  -1   15.99    3.91
  10   5  -1   14.53    2.20
  10   5  -1   11.93    1.67
 -10   5   1   16.35    2.44
 -10   6  -1  108.90    6.73
  10  -6  -1  108.95    4.95
  10   6   1  111.22    4.72
  10   6   1  103.78    5.45
  10   6  -1  108.25    4.18
  10  -6   1  107.42    4.29
 -10   6   1  107.23    5.89
  10   6  -1  106.18    8.43
 -10   7  -1 1552.49   70.40
  10   7   1 1474.00   66.53
  10  -7  -1 1637.17   72.03
  10   7   1 1586.41   64.50
 -10  -7  -1 1636.51   70.70
 -10   7   1 1543.54   73.27
  10   7  -1 1581.23   61.96
  10  -7   1 1611.01   68.61
  10   7  -1 1493.14   67.86
  10  -8  -1   87.41    5.44
 -10   8  -1   79.96    7.46
  10   8   1   81.81    6.17
  10   8   1   87.31    4.25
  10   8  -1   78.48    9.64
  10   8  -1   91.21    5.05
 -10  -8  -1   87.37    7.42
  10  -8   1   86.77    6.58
 -10   8   1   81.33    5.92
  10   9   1 1302.93   66.50
  10  -9  -1 1425.62   60.41
 -10   9  -1 1258.74   56.43
  10   9  -1 1289.39   66.57
 -10  -9  -1 1378.35   58.17
  10  -9   1 1427.37   59.02
 -10   9   1 1360.68   63.47
  10  10   1   25.03    4.56
 -10  10  -1   40.67    4.30
  10 -10  -1   30.01    3.58
  10 -10   1   31.69    3.35
 -10 -10  -1   26.34    2.94
  10  10  -1   23.02    4.83
 -10  10   1   26.65    4.41
 -10  11  -1  215.92   12.45
  10  11   1  200.58   12.44
  10 -11  -1  239.98   14.92
  10 -11   1  238.56   10.83
 -10  11   1  209.13   12.37
  10  11  -1  207.51   13.58
 -10 -11  -1  227.09   11.84
  10  12   1   94.28    8.92
  10 -12  -1  107.81    6.99
 -10  12  -1   96.05   11.47
 -10  12   1   91.39    8.24
  10 -12   1  110.43    6.65
 -10 -12  -1  102.87    7.53
  10  12  -1   77.09   13.64
  10  13   1    8.67    5.02
 -10  13  -1   10.53    4.26
  10 -13  -1   17.50    3.56
  10  13  -1   10.63    5.04
 -10  13   1   10.70    7.42
  10 -13   1   15.46    3.22
 -10 -13  -1   14.53    2.25
 -10  14  -1   24.64    5.26
  10 -14  -1   28.69    4.29
  10  14   1   19.15    5.96
  10 -14   1   20.14    6.55
  10  14  -1   19.72    5.95
 -10 -14  -1   20.86    3.99
 -10  14   1   17.16    5.56
  10  15   1  170.26   15.05
  10 -15  -1  202.44   15.65
 -10  15  -1  177.89   13.51
 -10 -15  -1  189.80   10.34
 -10  15   1  178.51   14.16
  10 -15   1  221.95   12.19
  10  15  -1  170.10   21.57
  10 -16  -1    0.21    2.76
  10  16   1    1.62    4.20
 -10  16  -1    2.35    3.62
  10  16  -1    5.72    4.33
 -10  16   1    1.62    3.82
  10 -16   1    3.20    4.30
  11   0   1    0.66    1.09
  11   0  -1   -0.81    1.54
  11   0   1    1.80    1.59
  11   1   1    2.35    0.82
  11   1   1    1.24    2.70
  11  -1  -1    1.33    1.04
  11   1   1    2.58    1.54
  11   1  -1    0.44    0.98
  11  -1   1    0.18    0.68
  11  -1   1    4.02    2.88
 -11   1   1    2.52    1.82
  11   1  -1    1.92    1.53
  11   2   1 1116.54   45.11
  11   2   1 1154.87   41.98
  11  -2  -1 1160.28   45.75
  11   2   1 1132.01   42.64
 -11   2  -1 1139.85   41.31
  11  -2   1 1105.99   38.98
  11   2  -1 1092.63   41.45
 -11   2   1 1058.95   41.47
  11   2  -1 1121.08   44.04
  11   3   1   37.89    2.53
  11   3   1   33.54    3.19
  11  -3  -1   34.52    2.30
  11   3   1   35.87    2.24
 -11   3  -1   37.85    2.16
  11   3  -1   38.44    2.80
  11   3  -1   34.99    2.54
  11   3  -1   34.22    2.91
  11  -3   1   37.49    2.80
 -11   3   1   32.51    2.72
  11  -4  -1  744.43   27.01
  11   4   1  778.53   32.64
  11   4   1  776.51   29.39
 -11   4  -1  807.83   28.85
  11   4   1  762.77   27.42
  11  -4   1  781.93   26.55
  11   4  -1  798.73   29.15
  11   4  -1  772.30   30.91
  11   4  -1  796.48   29.52
 -11   4   1  796.74   30.83
  11   5   1   77.09    4.10
  11   5   1   77.74    4.27
  11  -5  -1   77.80    5.51
 -11   5  -1   81.42    3.95
 -11   5   1   81.68    6.72
  11   5  -1   79.28    6.94
  11   5  -1   81.74    4.34
  11   5  -1   80.34    5.30
  11  -5   1   86.44    4.87
 -11   6  -1  123.24    5.55
  11  -6  -1  120.75    5.39
  11   6   1  117.80    6.01
  11   6   1  123.46    5.47
  11  -6   1  119.52    4.76
  11   6  -1  123.84    6.46
 -11   6   1  120.67    6.34
  11   6  -1  126.88    6.31
  11   6  -1  111.26    9.16
  11  -7  -1 1331.93   58.34
  11   7   1 1397.40   59.03
  11   7   1 1227.40   54.95
 -11   7  -1 1320.46   55.96
  11  -7   1 1349.63   53.40
  11   7  -1 1404.36   56.77
  11   7  -1 1292.20   63.55
 -11   7   1 1298.90   57.51
  11  -8  -1  704.43   31.60
  11   8   1  680.20   29.96
  11   8   1  730.89   27.10
 -11   8  -1  688.71   28.67
  11  -8   1  736.68   27.50
  11   8  -1  746.19   26.22
  11   8  -1  671.10   36.38
 -11   8   1  675.84   29.73
  11  -9  -1  311.52   12.76
 -11   9  -1  277.43   12.75
  11   9   1  280.55   14.01
  11  -9   1  309.04   11.82
  11   9  -1  280.44   14.54
 -11   9   1  302.08   14.92
  11 -10  -1  107.60    8.84
  11  10   1   87.11    7.31
 -11  10  -1   97.15    9.58
 -11  10   1   97.39   10.78
 -11 -10  -1  102.72    5.64
  11 -10   1  101.63    5.58
  11  10  -1   87.74    7.75
 -11  11  -1   35.85    4.74
  11 -11  -1   42.25    6.63
  11  11   1   32.80    8.64
 -11 -11  -1   40.44    3.56
  11  11  -1   33.69    5.89
  11 -11   1   38.54    5.80
 -11  11   1   37.44    5.33
 -11  12  -1  781.88   43.39
  11 -12  -1  898.46   38.94
  11  12   1  782.86   41.16
 -11  12   1  792.15   46.82
 -11 -12  -1  909.04   36.69
  11  12  -1  771.20   48.96
  11 -12   1  912.86   38.48
 -11  13  -1   10.66    4.46
  11  13   1   35.47    5.59
  11 -13  -1   15.93    3.65
  11  13  -1   10.27    5.30
 -11 -13  -1   14.40    2.54
 -11  13   1   10.90    4.71
  11 -13   1   20.94    3.30
  11 -14  -1  128.78    8.63
  11  14   1   97.49   10.87
 -11  14  -1  110.09    9.83
  11  14  -1   99.57   11.42
 -11  14   1  105.94   10.11
 -11 -14  -1  120.25    6.12
  11 -14   1  122.31   11.38
 -11  15  -1   81.98    8.85
  11  15   1   74.60   10.29
  11 -15  -1   91.63   10.69
  11 -15   1   95.24    7.27
  11  15  -1   76.92   10.58
 -11  15   1   71.19    9.10
  11 -16  -1   21.38    4.35
  11  16   1   17.32    6.84
 -11  16  -1   15.63    5.55
  11 -16   1   20.83    6.95
  11  16  -1   12.90    6.98
 -11  16   1   16.27    5.89
  12   0   1    0.66    0.76
  12   0  -1    0.47    0.98
  12   0   1    4.00    1.68
  12   0  -1    1.87    1.74
  12   1   1   90.98    3.48
  12   1   1   86.61    5.36
  12  -1  -1   86.81    5.27
  12   1   1   90.74    5.01
 -12   1   1   77.88    5.79
  12  -1   1   92.32    3.19
  12  -1   1   81.35    5.58
  12   1  -1   86.86    5.23
  12   1  -1   93.50    3.98
  12   2   1  839.80   33.05
  12   2   1  867.62   30.50
  12  -2  -1  791.00   30.96
 -12   2  -1  840.30   29.44
  12   2   1  814.79   32.91
  12   2  -1  844.87   33.39
  12   2  -1  845.95   31.29
 -12   2   1  783.53   32.71
  12  -2   1  821.59   35.17
  12  -2   1  831.58   28.14
 -12   3  -1  164.72    7.33
  12  -3  -1  152.40    6.00
  12   3   1  158.00    7.54
  12   3   1  155.35    6.34
  12   3   1  158.74    5.95
  12   3  -1  153.40    6.91
  12  -3   1  163.70    6.59
 -12   3   1  164.49    7.05
  12   3  -1  166.63    7.19
  12   3  -1  158.24    6.48
 -12   4  -1 1115.79   42.30
  12   4   1 1116.35   42.52
  12   4   1 1117.69   44.94
  12   4   1 1094.34   43.60
  12  -4  -1 1074.02   41.20
  12   4  -1 1134.07   44.46
  12   4  -1 1094.84   43.27
  12  -4   1 1105.60   40.08
  12   4  -1 1075.70   45.14
 -12   4   1 1122.12   48.71
 -12   5  -1  142.79    7.37
  12   5   1  139.55    6.54
  12   5   1  142.23    7.71
  12  -5  -1  147.36    7.90
  12   5   1  152.36    6.58
  12   5  -1  154.13    6.63
  12   5  -1  136.09    9.44
 -12   5   1  144.28    6.98
  12   5  -1  152.18    8.02
  12  -5   1  153.33    6.85
  12  -6  -1  299.47   11.19
  12   6   1  276.12   11.68
  12   6   1  313.80   14.21
 -12   6  -1  303.93   11.57
 -12   6   1  290.28   12.39
  12   6  -1  309.95   12.30
  12   6  -1  283.12   15.60
  12  -6   1  307.46   10.47
  12   6  -1  308.25   10.97
  12  -7  -1   24.58    4.03
  12   7   1   20.50    2.96
 -12   7  -1   22.66    4.31
  12   7   1   20.82    2.35
  12   7  -1   24.16    5.52
  12   7  -1   21.59    3.00
 -12   7   1   19.53    3.08
  12  -7   1   19.38    2.21
  12   7  -1   21.60    2.14
  12  -8  -1  112.78    8.20
  12   8   1  114.19    5.41
 -12   8  -1  103.58    5.90
  12   8   1   99.06    9.65
  12   8  -1  121.33    4.81
  12  -8   1  114.27    5.40
  12   8  -1  102.56   10.88
 -12   8   1  103.76    6.72
 -12   9  -1  137.92    7.38
  12  -9  -1  153.15    9.99
  12   9   1  131.45    8.31
  12   9   1  112.72    5.62
  12  -9   1  153.46    6.49
 -12   9   1  152.57    9.27
  12   9  -1  164.38    5.97
  12   9  -1  135.86    8.72
  12 -10  -1  124.61    9.43
 -12  10  -1  117.50   10.42
  12  10   1  102.06    7.85
 -12  10   1  116.12   11.74
  12  10  -1   99.09    8.14
  12 -10   1  115.34    6.01
  12  11   1   46.30    9.42
  12 -11  -1   52.48    7.16
 -12  11  -1   49.71    5.36
 -12  11   1   43.79    5.94
  12 -11   1   54.09    6.44
  12  11  -1   48.26    6.65
 -12  12  -1  707.76   34.44
  12  12   1  685.25   36.31
  12 -12  -1  793.46   34.11
  12  12  -1  691.44   44.78
 -12  12   1  756.19   44.64
  12 -12   1  789.96   33.24
  12  13   1    0.32    4.78
  12 -13  -1   -0.37    2.08
 -12  13  -1    0.04    4.03
  12 -13   1    1.30    1.82
 -12  13   1    2.31    2.70
  12  13  -1    0.34    3.08
 -12  14  -1  577.29   30.83
  12 -14  -1  664.74   30.11
  12  14   1  558.35   33.18
 -12  14   1  565.34   32.10
  12  14  -1  564.33   33.76
  12 -14   1  684.58   34.55
  12  15   1    9.33    5.35
 -12  15  -1    9.51    4.54
  12 -15  -1   11.56    5.79
  12 -15   1   10.56    3.35
 -12  15   1   11.20    4.75
  12  15  -1   12.10    5.78
  13   0  -1   -0.19    1.65
  13   0   1    0.72    1.67
  13   0   1    0.24    0.69
  13   0  -1    1.72    1.55
  13   1   1  666.38   23.50
  13   1   1  681.61   28.20
  13  -1  -1  682.49   24.58
  13   1   1  747.68   25.29
  13  -1   1  670.06   28.28
  13   1  -1  714.65   28.11
 -13   1   1  687.26   26.32
  13  -1   1  689.59   24.34
  13   1  -1  684.82   27.65
  13   2   1   64.74    4.86
 -13   2  -1   66.72    2.98
  13   2   1   59.58    3.22
  13   2   1   70.35    4.49
  13  -2  -1   59.67    3.19
  13   2  -1   61.30    4.16
  13  -2   1   56.08    5.60
  13   2  -1   62.87    4.53
  13   2  -1   64.69    5.20
  13  -2   1   65.53    3.71
 -13   2   1   61.08    3.75
  13   3   1  125.63    5.05
  13   3   1  127.53    5.59
  13  -3  -1  117.91    5.03
 -13   3  -1  119.79    6.15
  13   3   1  124.67    6.79
 -13   3   1  120.30    7.99
  13  -3   1  126.66    4.43
  13   3  -1  122.86    8.87
  13   3  -1  121.48    5.60
  13  -3   1  123.49    8.30
  13   3  -1  119.08    5.99
  13   4   1  230.55    8.44
  13  -4  -1  230.08    8.70
  13   4   1  229.04    9.30
  13   4   1  233.71   10.16
 -13   4  -1  220.41    9.84
  13   4  -1  220.71   12.85
  13   4  -1  230.54    9.53
  13  -4   1  240.48    7.87
 -13   4   1  222.44   11.92
  13   4  -1  231.32    9.39
  13  -5  -1   50.20    4.95
  13   5   1   45.32    3.71
  13   5   1   50.92    3.34
  13   5   1   50.41    3.86
 -13   5  -1   51.73    3.11
  13   5  -1   57.85    3.76
  13   5  -1   52.81    3.62
 -13   5   1   49.96    3.90
  13  -5   1   60.46    4.10
  13   5  -1   50.55    4.11
  13   6   1   20.84    2.63
 -13   6  -1   26.49    3.82
  13   6   1   23.94    2.88
  13  -6  -1   21.69    2.49
  13   6   1   21.38    3.95
  13  -6   1   22.54    2.02
  13   6  -1   24.56    2.86
 -13   6   1   25.89    4.69
  13   6  -1   18.25    3.22
  13   6  -1   23.03    2.40
  13  -7  -1   59.39    5.22
  13   7   1   31.38    3.82
 -13   7  -1   34.05    3.19
  13   7   1   39.47    4.74
 -13   7   1   33.54    3.77
  13   7  -1   40.73    3.67
  13   7  -1   38.58    2.80
  13  -7   1   42.32    2.72
  13   7  -1   32.78    4.16
 -13   8  -1    1.44    2.38
  13   8   1    1.30    1.22
  13  -8  -1   -0.33    2.22
  13   8   1   -0.46    2.93
  13  -8   1    0.63    1.21
  13   8  -1    0.07    3.16
  13   8  -1    2.00    1.77
 -13   8   1    1.21    1.85
  13   8  -1    0.60    1.72
  13   9   1  385.30   18.85
  13  -9  -1  440.50   20.74
 -13   9  -1  394.45   17.44
  13   9   1  456.19   16.98
  13   9  -1  486.35   18.82
  13  -9   1  438.82   16.45
 -13   9   1  417.46   19.42
  13   9  -1  366.40   18.75
  13 -10  -1    2.10    2.59
  13  10   1    0.43    2.08
 -13  10  -1    1.31    1.85
 -13  10   1    0.74    3.39
  13 -10   1   -0.22    1.35
  13  10  -1    1.46    2.37
  13 -11  -1  297.10   16.92
  13  11   1  269.12   20.62
 -13  11  -1  275.56   14.56
  13  11  -1  256.01   15.85
  13 -11   1  317.85   16.10
 -13  11   1  265.80   15.10
  13 -12  -1   28.77    3.88
 -13  12  -1   23.53    4.60
  13  12   1   27.57    5.36
  13 -12   1   24.50    3.47
  13  12  -1   26.84    9.12
 -13  12   1   21.61    8.34
  13 -13  -1   38.52    4.81
 -13  13  -1   36.00    9.16
  13  13   1   37.17   10.93
 -13  13   1   38.18    6.36
  13 -13   1   43.36    4.48
  13  13  -1   33.00    7.23
  13  14   1   65.41    8.89
 -13  14  -1   62.16    7.60
  13 -14  -1   70.32    6.39
 -13  14   1   66.61    8.25
  13 -14   1   80.10    8.76
  13  14  -1   56.23    9.11
  13  15   1  101.28   11.96
  13 -15  -1  131.47   12.46
 -13  15  -1  112.27   10.41
  13 -15   1  126.84    7.82
 -13  15   1  108.19   10.96
  13  15  -1  106.27   12.23
  14   0  -1    1.46    1.26
  14   0  -1    0.33    3.46
  14   0   1    2.34    1.06
  14   0   1    0.69    1.50
  14   0   1    1.42    2.20
  14  -1  -1 1304.79   51.41
  14   1   1 1341.20   50.81
  14  -1  -1 1248.07   55.57
  14   1   1 1235.74   54.63
  14   1   1 1211.32   50.15
  14   1  -1 1321.81   52.83
  14  -1   1 1257.50   46.81
  14   1  -1 1257.13   59.90
  14  -1   1 1220.82   60.96
  14   2   1  362.06   16.42
  14  -2  -1  370.75   15.91
  14   2   1  344.59   12.74
  14   2   1  397.80   15.52
  14  -2   1  395.19   18.10
  14   2  -1  375.29   19.96
  14   2  -1  400.66   15.06
 -14   2   1  347.85   13.87
  14   2  -1  383.20   15.59
  14  -2   1  381.94   12.34
  14   3   1 1216.09   52.67
  14  -3  -1 1197.35   47.37
 -14   3  -1 1143.86   44.39
  14   3   1 1211.50   53.09
  14   3   1 1279.32   49.41
  14   3  -1 1090.51   51.64
  14  -3   1 1178.86   54.29
  14   3  -1 1222.18   52.38
 -14   3   1 1111.21   50.46
  14   3  -1 1262.57   55.35
  14  -3   1 1213.94   45.29
  14  -4  -1  103.15    5.05
  14   4   1  104.89    6.59
  14   4   1  111.71    7.24
 -14   4  -1   99.49    4.42
  14   4   1  102.94    7.75
  14   4  -1  110.46    6.15
  14   4  -1   93.75    5.96
  14   4  -1  109.38    5.67
 -14   4   1   97.47    5.62
  14  -4   1  109.08    4.26
  14   5   1    1.99    3.09
 -14   5  -1    1.52    2.02
  14   5   1    2.05    2.66
  14   5   1    1.23    1.50
  14  -5  -1    3.15    1.47
 -14   5   1    2.02    1.74
  14  -5   1    2.64    1.83
  14   5  -1    0.18    1.63
  14   5  -1    2.35    1.72
  14   5  -1    2.18    1.95
  14   6   1   92.71    5.62
  14   6   1  108.38    5.78
  14   6   1  106.10    5.25
 -14   6  -1  106.76    5.24
  14  -6  -1  105.44    5.25
  14   6  -1  106.34    8.19
  14  -6   1  102.58    4.40
  14   6  -1  100.77    6.44
  14   6  -1  100.80    5.04
 -14   6   1   96.45    5.92
  14  -7  -1  397.09   17.95
  14   7   1  402.99   19.15
  14   7   1  404.41   16.04
  14   7   1  377.84   17.20
 -14   7  -1  412.40   19.27
  14  -7   1  477.61   16.61
 -14   7   1  364.79   19.75
  14   7  -1  363.46   17.65
  14   7  -1  410.50   17.17
  14   7  -1  407.49   17.72
  14   8   1    0.54    2.04
  14   8   1    1.56    1.69
  14  -8  -1   -0.81    2.51
  14   8   1    0.24    1.42
 -14   8  -1    1.48    1.60
 -14   8   1    0.56    3.31
  14  -8   1    0.61    1.32
  14   8  -1    1.20    3.51
  14   8  -1    0.98    1.85
  14   8  -1    4.04    1.26
 -14   9  -1  562.11   24.48
  14  -9  -1  618.98   28.52
  14   9   1  545.25   26.15
  14   9   1  641.28   27.37
  14   9  -1  650.83   27.83
  14  -9   1  620.44   23.55
  14   9  -1  652.26   23.90
  14   9  -1  515.18   30.81
 -14   9   1  578.06   31.35
  14  10   1   99.17    8.11
 -14  10  -1  111.02    7.22
  14 -10  -1  109.40    9.13
 -14  10   1  100.16    7.68
  14 -10   1  112.66    5.77
  14  10  -1  112.75    7.73
  14  10  -1   96.85    8.87
 -14  11  -1  268.21   17.62
  14  11   1  238.03   19.75
  14 -11  -1  282.72   16.14
  14  11  -1  241.35   15.48
  14 -11   1  281.54   14.88
 -14  11   1  260.75   14.80
  14 -12  -1   75.86    5.69
  14  12   1   60.30    7.53
 -14  12  -1   68.65    6.54
 -14  12   1   72.73   11.33
  14 -12   1   72.46    5.05
  14  12  -1   55.45   12.19
  14  13   1    8.03    4.29
  14 -13  -1    7.49    2.92
 -14  13  -1    7.55    5.83
  14  13  -1    9.35    4.60
 -14  13   1    4.03    4.12
  14 -13   1    7.16    2.61
  14 -14  -1   32.37    4.62
 -14  14  -1   31.02    5.75
  14  14   1   30.63    7.00
 -14  14   1   32.88    6.31
  14 -14   1   38.90    6.80
  14  14  -1   32.65    7.29
  15   0   1    1.09    0.92
  15   0  -1    1.47    1.23
  15   0   1    4.53    3.73
  15   0  -1    0.10    2.12
  15   1   1    7.96    1.31
  15   1   1    8.64    3.01
  15   1   1    6.94    1.52
  15  -1  -1   10.37    3.07
  15  -1  -1    9.62    1.67
  15  -1   1    3.71    3.11
  15   1  -1    7.96    1.80
  15   1  -1    5.99    2.80
  15  -1   1    7.00    1.25
  15  -2  -1  487.97   17.82
  15   2   1  515.18   19.55
  15   2   1  476.35   21.27
  15   2   1  478.13   20.00
  15   2  -1  478.89   20.76
  15  -2   1  462.08   21.79
 -15   2   1  472.35   18.55
  15   2  -1  516.98   19.27
  15  -2   1  491.32   16.28
  15   2  -1  445.83   21.48
 -15   3  -1   19.42    1.92
  15   3   1   20.38    3.61
  15   3   1   21.09    3.84
  15  -3  -1   20.26    3.62
  15   3   1   22.08    3.48
  15  -3   1   22.92    2.73
 -15   3   1   18.97    4.14
  15   3  -1   18.33    2.99
  15   3  -1   24.49    4.22
  15  -3   1   18.77    7.51
  15   3  -1   19.86    3.33
  15   4   1  680.59   27.58
  15   4   1  608.16   23.86
  15  -4  -1  638.88   26.42
  15   4   1  642.76   31.17
 -15   4  -1  589.88   21.54
  15  -4   1  616.21   21.07
  15   4  -1  660.26   26.64
  15   4  -1  582.97   24.86
 -15   4   1  575.21   23.32
  15  -4   1  619.31   29.15
  15   4  -1  638.32   24.73
  15   5   1   22.32    4.37
  15   5   1   18.11    5.11
  15   5   1   24.76    2.59
  15  -5  -1   21.23    2.51
 -15   5  -1   19.49    2.26
  15   5  -1   23.63    2.76
  15   5  -1   22.30    3.44
  15   5  -1   18.79    4.72
 -15   5   1   21.00    2.81
  15  -5   1   20.63    1.86
 -15   6  -1  396.94   17.86
  15   6   1  408.86   17.04
  15   6   1  405.28   15.70
  15  -6  -1  420.05   15.91
  15   6   1  381.60   20.02
  15  -6   1  412.00   14.30
  15   6  -1  374.75   17.76
  15   6  -1  417.29   20.30
 -15   6   1  375.07   16.29
  15   6  -1  409.99   16.01
  15   7   1  287.46   11.66
  15   7   1  251.50   12.46
  15  -7  -1  267.35   13.59
  15   7   1  276.06   11.64
 -15   7  -1  264.91   11.12
  15  -7   1  282.93   12.34
  15   7  -1  272.56   10.87
  15   7  -1  273.18   15.19
 -15   7   1  276.01   16.44
  15   7  -1  242.50   13.21
  15   8   1  123.30    8.82
  15   8   1  113.25    7.70
 -15   8  -1  114.29    8.88
  15  -8  -1  124.35    6.13
  15   8   1  127.57    6.84
  15  -8   1  127.81    7.83
  15   8  -1  123.27    5.88
 -15   8   1  114.74   11.02
  15   8  -1  124.05    7.29
  15   8  -1  102.38    8.05
 -15   9  -1   47.04    6.65
  15   9   1   43.68    7.77
  15  -9  -1   44.93    3.89
  15   9   1   46.25    4.23
  15   9   1   43.44    3.64
 -15   9   1   41.88    7.56
  15   9  -1   45.30    3.17
  15   9  -1   45.07    4.58
  15  -9   1   44.33    3.27
  15   9  -1   36.00    8.44
  15 -10  -1   12.17    2.29
  15  10   1    5.34    3.35
 -15  10  -1    7.61    4.22
  15  10  -1    9.35    4.59
  15  10  -1    5.29    3.44
  15  10  -1    0.21    1.63
  15 -10   1    8.58    2.00
 -15  10   1    7.79    3.03
  15  11   1   43.39    6.57
  15 -11  -1   48.27    6.63
 -15  11  -1   47.87    5.14
  15 -11   1   48.96    4.03
  15  11  -1   47.78    5.61
 -15  11   1   46.63    5.94
  15  11  -1   41.75    6.44
  15  12   1  351.22   21.02
  15 -12  -1  409.08   21.93
 -15  12  -1  370.45   19.15
  15 -12   1  418.96   20.65
 -15  12   1  352.74   20.08
  15  12  -1  412.52   20.02
  15  12  -1  319.82   27.11
 -15  13  -1   52.29    6.38
  15  13   1   48.13    7.63
  15 -13  -1   57.03    5.11
  15  13  -1   47.57    7.79
  15 -13   1   48.01    4.62
 -15  13   1   49.66    6.99
  16   0   1    1.15    0.84
  16   0   1    0.33    0.99
  16   0   1    0.23    2.30
  16   0  -1    3.24    3.70
  16   0  -1    1.65    1.99
  16  -1  -1  293.90   13.37
  16  -1  -1  276.44   14.57
  16   1   1  283.39   19.86
  16   1   1  306.43   11.95
  16   1   1  294.92   13.26
  16   1  -1  273.22   13.91
  16   1  -1  293.85   12.47
  16   1  -1  310.95   11.72
  16  -1   1  301.18   11.51
  16  -1   1  257.78    9.57
  16  -1   1  276.98   15.15
  16   2   1  298.29   20.30
  16   2   1  308.13   11.97
  16  -2  -1  312.22   16.46
  16  -2  -1  314.37   11.88
  16   2   1  322.98   13.62
  16  -2   1  301.38   22.00
  16   2  -1  284.78   12.47
  16   2  -1  337.19   13.00
  16  -2   1  321.54   12.22
  16   2  -1  313.25   14.95
  16   3   1   10.35    2.59
  16  -3  -1    4.26    1.65
  16   3   1    4.34    1.81
  16   3   1    9.13    4.76
  16   3  -1    6.00    2.27
 -16   3   1    3.73    3.14
  16   3  -1    3.98    3.08
  16   3  -1    5.64    2.63
  16  -3   1    4.90    3.49
  16  -3   1    3.92    1.15
  16   4   1 1460.01   64.76
 -16   4  -1 1417.25   61.73
  16  -4  -1 1562.38   69.11
  16   4   1 1556.12   76.76
  16   4   1 1686.34   73.71
  16   4  -1 1590.62   71.52
  16  -4   1 1501.66   62.12
  16   4  -1 1491.26   73.80
  16   4  -1 1602.79   69.71
  16  -4   1 1514.79   83.16
 -16   4   1 1404.49   63.00
 -16   5  -1   14.62    3.09
  16  -5  -1   14.62    2.15
  16   5   1   13.23    2.46
  16   5   1   11.60    2.15
  16   5   1   19.23    4.82
 -16   5   1   11.53    4.11
  16   5  -1   11.82    4.96
  16  -5   1   19.70    4.57
  16   5  -1   11.54    4.18
  16   5  -1   13.53    4.40
  16  -5   1   13.64    1.63
 -16   6  -1  423.13   16.44
  16   6   1  418.14   21.58
  16   6   1  456.15   17.62
  16   6   1  450.56   18.75
  16  -6  -1  431.58   18.88
  16   6  -1  401.34   18.89
 -16   6   1  394.49   17.00
  16  -6   1  421.35   21.91
  16   6  -1  460.66   21.95
  16   6  -1  438.38   17.67
  16  -6   1  439.90   17.36
  16   7   1   47.85    3.85
  16   7   1   51.68    4.26
  16  -7  -1   50.21    3.70
 -16   7  -1   47.90    3.63
  16   7   1   46.27    7.00
  16  -7   1   48.31    4.59
 -16   7   1   45.19    4.57
  16   7  -1   54.23    6.72
  16   7  -1   41.41    5.04
  16   7  -1   50.22    3.71
  16   8   1   37.37    3.72
  16  -8  -1   34.57    3.26
  16   8   1   29.65    5.53
  16   8   1   29.25    4.28
 -16   8  -1   31.26    3.38
 -16   8   1   26.41    4.22
  16   8  -1   26.81    4.87
  16  -8   1   28.65    4.29
  16   8  -1   32.68    3.87
  16   8  -1   35.20    3.16
  16   9   1  239.91   18.07
 -16   9  -1  259.05   12.43
  16  -9  -1  263.97   11.64
  16   9   1  268.12   12.19
  16   9   1  269.38   11.64
 -16   9   1  248.06   13.36
  16   9  -1  278.75   13.05
  16  -9   1  271.39   12.89
  16   9  -1  265.03   13.03
  16   9  -1  236.03   14.25
  16  10   1   16.26    3.03
  16 -10  -1   27.40    3.34
  16  10   1   24.43    6.00
  16  10   1   24.36    4.80
 -16  10  -1   28.91    3.93
  16  10  -1   22.47    8.11
  16  10  -1   25.45    6.49
 -16  10   1   26.65    4.47
  16 -10   1   29.98    2.95
  16  10  -1   32.65    2.73
  16 -11  -1  117.25    6.78
  16  11   1  123.18    7.94
 -16  11  -1  112.07    7.74
  16  11   1  103.98    9.26
  16  11  -1  118.17    7.94
  16 -11   1  118.75    6.30
  16  11  -1   97.64    9.70
 -16  11   1  101.11    8.68
  16  12   1  322.24   16.04
  16  12   1  265.29   17.45
  16 -12  -1  315.44   18.64
 -16  12  -1  306.70   21.80
 -16  12   1  278.82   17.14
  16  12  -1  309.23   21.11
  16  12  -1  266.97   18.37
  16 -12   1  325.31   14.07
  17   0  -1    0.05    2.02
  17   0   1   -0.45    0.73
  17   0   1   -0.22    0.91
  17   0   1   -0.70    2.06
  17   0  -1    0.33    1.10
  17   1   1  791.52   36.52
  17  -1  -1  758.13   36.04
  17  -1  -1  782.58   30.40
  17   1   1  811.14   33.78
  17   1   1  838.86   32.49
  17   1  -1  816.89   37.79
  17  -1   1  792.02   31.98
  17  -1   1  787.43   43.65
  17  -1   1  780.48   27.78
  17   1  -1  803.85   42.31
  17   1  -1  865.17   36.71
  17  -2  -1   -2.48    4.25
  17   2   1    1.54    2.10
  17   2   1    3.01    2.34
  17   2   1    0.96    1.72
  17  -2  -1    1.48    1.24
  17   2  -1    1.10    2.69
  17   2  -1    0.74    3.56
  17   2  -1    0.87    1.30
  17  -2   1    0.43    1.42
  17  -2   1   -0.59    2.61
  17   3   1   52.97    5.64
  17   3   1   53.32    5.75
  17   3   1   55.67    4.92
  17  -3  -1   61.04    5.29
  17  -3  -1   49.71    6.81
  17  -3   1   49.55    6.70
  17  -3   1   49.74    3.75
  17   3  -1   51.07    4.44
  17   3  -1   54.49    3.85
  17   3  -1   50.04    8.27
  17   4   1  177.87   10.91
  17  -4  -1  178.78    7.64
  17   4   1  201.83    8.00
  17   4   1  186.18   10.25
  17   4  -1  191.49    8.67
  17  -4   1  181.35    6.41
  17   4  -1  162.98    8.95
 -17   4   1  164.17    8.09
  17  -4   1  173.19   12.02
  17   4  -1  189.45   13.03
  17   5   1   54.02    4.25
  17   5   1   58.52    3.82
  17  -5  -1   57.89    5.26
 -17   5  -1   52.15    3.31
  17   5   1   53.45    5.27
  17  -5   1   63.70   12.13
  17   5  -1   50.70    5.01
 -17   5   1   53.41    6.19
  17  -5   1   66.70    4.40
  17   5  -1   58.21    4.67
  17   5  -1   54.59    6.51
  17   6   1   49.11    4.26
  17   6   1   53.73    3.79
  17  -6  -1   45.88    3.33
 -17   6  -1   39.28    3.14
  17   6   1   49.23    4.50
 -17   6   1   49.74    4.37
  17   6  -1   52.42    6.43
  17   6  -1   51.16    4.18
  17  -6   1   52.83    2.98
  17   6  -1   46.16    7.46
  17  -6   1   43.62    6.82
  17   7   1  259.50   11.93
  17  -7  -1  252.56   10.59
  17   7   1  273.06   11.68
  17   7   1  228.60   14.91
 -17   7  -1  235.62   10.11
 -17   7   1  244.65   12.05
  17  -7   1  274.19   10.14
  17   7  -1  228.12   16.96
  17  -7   1  241.00   15.92
  17   7  -1  267.69   15.61
  17   7  -1  267.56   11.50
  17   8   1   65.04    5.82
  17   8   1   80.94    7.55
  17   8   1   75.79    5.02
  17  -8  -1   71.67    4.66
 -17   8  -1   64.15    6.64
  17   8  -1   65.23    6.73
  17  -8   1   70.08    3.88
  17   8  -1   76.79    8.55
 -17   8   1   70.96    5.85
  17   8  -1   76.50    4.74
  17   9   1  394.32   16.58
  17   9   1  348.93   18.65
 -17   9  -1  386.11   17.41
  17   9   1  410.01   17.68
  17  -9  -1  406.23   17.40
  17   9  -1  351.84   19.71
 -17   9   1  377.13   19.48
  17   9  -1  408.67   15.96
  17  -9   1  391.42   15.14
  17   9  -1  407.94   18.57
  17  10   1   14.49    6.41
  17  10   1   12.26    5.18
  17 -10  -1   17.28    2.89
  17  10   1   18.38    2.81
 -17  10  -1   16.53    3.30
  17  10  -1   14.38    7.12
  17  10  -1   15.71    2.39
  17 -10   1   11.31    3.78
  17  10  -1   15.94    3.61
 -17  10   1   12.39    3.87
  17  11   1  104.66    7.29
 -17  11  -1   89.40   10.31
  17  11   1   88.46    8.68
  17 -11  -1  104.65    6.65
  17  11  -1  105.45    7.58
 -17  11   1   96.57   12.61
  17  11  -1   90.14    9.48
  18   0  -1   -1.05    2.34
  18   0   1    0.55    1.05
  18   0  -1   -0.55    1.53
  18   0   1    1.12    0.90
  18   0  -1    1.38    1.23
  18   0   1    3.44    4.19
  18  -1  -1  434.47   18.76
  18   1   1  448.46   17.12
  18  -1  -1  418.68   26.84
  18   1   1  419.03   15.54
  18   1   1  423.22   21.13
  18   1  -1  389.50   16.72
  18  -1   1  391.16   16.13
  18  -1   1  422.16   21.63
  18   1  -1  435.70   16.50
  18  -1   1  422.84   14.37
  18   1  -1  440.66   21.02
  18  -2  -1  103.06    7.01
  18  -2  -1   95.35    8.69
  18   2   1   90.96    4.84
  18   2   1  110.49    6.42
  18   2   1  111.60    8.25
  18   2  -1  104.59    7.46
  18  -2   1   97.25    3.92
  18  -2   1  100.30    4.51
  18   2  -1  101.30    7.77
  18  -2   1   85.47    8.33
  18   2  -1   92.30    6.03
  18   3   1  452.89   21.97
  18   3   1  431.92   17.52
  18   3   1  507.43   20.87
  18  -3  -1  459.68   17.75
  18  -3  -1  427.29   29.45
  18   3  -1  426.69   19.02
  18  -3   1  423.32   22.93
  18  -3   1  443.08   15.19
  18   3  -1  473.15   18.99
  18   3  -1  465.24   22.09
  18   4   1  148.75    9.38
  18  -4  -1  134.88    8.12
  18   4   1  122.28    6.49
  18  -4  -1  137.48   11.09
  18   4   1  146.27    6.39
  18   4  -1  144.80    7.07
  18  -4   1  133.52    6.69
  18  -4   1  146.75   11.30
 -18   4   1  125.35    6.89
  18   4  -1  142.80    8.27
  18   4  -1  129.03    7.64
  18  -5  -1   33.17    2.95
  18   5   1   30.83    4.92
  18   5   1   38.88    4.48
  18  -5  -1   37.58    7.25
  18   5   1   29.31    5.62
  18   5  -1   41.41    5.75
 -18   5   1   32.18    3.34
  18  -5   1   35.15    6.54
  18   5  -1   37.60    4.33
  18   5  -1   32.24    4.21
 -18   6  -1   32.79    2.73
  18   6   1   31.77    3.87
  18   6   1   33.98    4.19
  18   6   1   39.87    3.37
  18  -6  -1   31.77    2.90
  18   6  -1   32.58    4.31
  18  -6   1   37.32   10.68
  18   6  -1   40.93    3.83
 -18   6   1   35.63    5.74
  18   6  -1   37.56    3.69
  18   7   1  414.80   18.23
  18   7   1  442.75   17.91
  18  -7  -1  425.03   19.44
  18   7   1  369.06   17.63
  18   7  -1  421.00   18.03
  18   7  -1  403.40   17.16
  18  -7   1  381.29   22.43
 -18   7   1  380.50   17.88
  18   7  -1  363.34   18.71
  18   8   1   41.86    4.17
  18  -8  -1   41.86    5.52
  18   8   1   39.56    7.13
  18   8   1   44.17    4.07
  18   8  -1   44.28    7.09
  18   8  -1   38.82    8.36
  18  -8   1   41.30    7.54
 -18   8   1   42.54    4.54
  18   8  -1   43.53    3.79
  18   9   1  280.05   15.62
  18  -9  -1  328.93   16.84
  18   9   1  317.48   13.96
  18   9   1  316.27   14.23
  18   9  -1  331.22   13.67
  18   9  -1  335.20   15.73
 -18   9   1  283.78   14.90
  18  -9   1  325.74   20.29
  18   9  -1  267.11   16.09
  18  10   1    3.33    3.40
  18 -10  -1    1.37    2.97
  18  10   1    2.54    1.93
  18  10   1    1.68    2.70
  18 -10   1    0.35    3.77
 -18  10   1    0.09    4.36
  18  10  -1    2.26    2.07
  18  10  -1    1.39    2.91
  19   0   1    0.90    2.15
  19   0  -1    0.35    1.96
  19   0  -1    0.66    1.61
  19   0  -1   -1.46    2.00
  19   1   1    8.03    5.00
  19  -1  -1    7.74    3.15
  19  -1  -1    3.90    2.47
  19  -1  -1    0.62    1.99
  19  -1   1    4.86    3.29
  19   1  -1    3.89    1.63
  19   1  -1    6.17    2.06
  19   1  -1    7.11    3.20
  19   2   1  205.58    9.83
  19   2   1  190.88   11.56
  19   2   1  184.72    8.15
  19  -2  -1  189.30   17.29
  19  -2  -1  196.87    8.01
  19   2  -1  215.09   12.10
  19   2  -1  220.89   11.37
  19   2  -1  189.54    9.42
  19  -2   1  187.62   17.78
  19   3   1   75.30    6.97
  19  -3  -1   65.50    7.71
  19   3   1   78.20    5.83
  19   3   1   63.67    5.98
  19  -3  -1   65.75    5.51
  19   3  -1   73.59    4.63
  19  -3   1   76.14    8.11
  19   3  -1   81.10    6.64
  19   3  -1   66.30    5.20
  19  -4  -1  154.56   18.01
  19   4   1  184.90    7.44
  19  -4  -1  161.30    6.95
  19   4   1  147.05    9.87
  19   4   1  176.96   10.46
  19   4  -1  172.47    9.50
  19   4  -1  176.63   10.68
  19   4  -1  153.84    8.66
  19  -4   1  156.39   12.26
  19   5   1   10.91    3.18
  19  -5  -1    7.12    3.08
  19   5   1    9.93    2.49
  19   5   1   10.16    3.35
  19  -5  -1    9.91    4.75
  19  -5   1    9.39    4.72
  19   5  -1   10.02    4.65
 -19   5   1    8.63    2.56
  19   5  -1    9.60    3.97
  19   5  -1   15.15    2.96
  19   6   1   75.54    5.65
  19  -6  -1   82.57    9.50
  19   6   1   93.69    5.29
  19  -6  -1   66.30    6.53
  19   6   1   88.98    6.49
 -19   6   1   79.42    8.13
  19   6  -1   85.65    5.97
  19   6  -1   71.84    9.22
  19   6  -1   94.13    5.66
  19  -6   1   83.06    9.51
  19   7   1  138.18    8.51
  19   7   1  177.73    8.36
  19   7   1  163.12    9.00
 -19   7   1  139.20   11.23
  19  -7   1  151.49   12.64
  19   7  -1  166.33    8.61
  19   7  -1  163.83   11.39
  19   7  -1  140.57    9.61
  19   8   1   24.36    5.39
  19   8   1   21.99    3.33
  19   8   1   17.04    3.81
  19  -8   1   14.83    9.96
  19   8  -1   23.85    5.51
  19   8  -1   21.39    3.24
  19   8  -1   20.19    4.28
  20   1   1   26.53    5.22
  20   1  -1   28.37    2.78
  20   1  -1   24.56    5.28
  20   2   1  198.27   17.54
  20   2  -1  208.29   11.64
  20   2  -1  181.84   12.49
  20   2  -1  200.39   16.81
  20   3   1    0.27    2.83
  20   3  -1    2.96    1.73
  20   3  -1    1.17    3.33
  20   3  -1    3.25    4.44
  20   4   1  539.32   26.30
  20   4  -1  477.18   22.32
  20   4  -1  581.61   27.04
  20  -4   1  530.63   29.86
  20   4  -1  527.44   24.64
  20   5   1   43.81    5.27
  20  -5   1   45.14    7.86
  20   5  -1   40.36    4.74
  20   5  -1   41.84    5.12
  20   5  -1   49.10    4.21
  20   6   1  213.97   11.66
  20   6  -1  236.08   15.27
  20   6  -1  198.77   11.33
  20   6  -1  251.38   11.72
  20  -6   1  233.24   15.61
  21   0   1    2.76    5.44
  21   1   1  199.65   13.09
  21   2   1    2.18    2.88
  21   2  -1    1.67    2.71
  21   3   1   14.46    4.57
  21   3  -1   17.35    4.03
   0   2   2  399.39   12.87
   0  -2  -2  387.54   12.31
   0  -2   2  418.68   10.52
   0   2  -2  437.05   13.28
   0   3   2    5.05    1.69
   0   3  -2    2.41    1.49
   0  -3  -2    1.29    1.50
   0  -3   2    3.26    2.37
   0  -4   2  359.50   11.73
   0  -4  -2  341.43   11.46
   0   4   2  357.55   12.73
   0   4  -2  387.75   13.24
   0   5   2    0.64    2.14
   0  -5   2   -0.14    1.87
   0  -5  -2    1.38    1.14
   0   5  -2    0.98    1.22
   0   6   2    0.89    1.48
   0  -6  -2    0.92    1.22
   0   6  -2    0.44    1.46
   0  -6   2    1.13    1.17
   0  -7  -2   -0.32    1.15
   0   7   2    0.57    1.46
   0   7  -2    0.74    1.40
   0  -8   2   65.48    4.18
   0   8  -2   62.24    4.93
   0   8   2   65.10    5.12
   0  -8  -2   61.93    4.26
   0   9  -2   -0.29    2.71
   0  -9  -2   -0.73    1.36
   0  -9   2    0.18    1.37
   0   9   2   -0.41    1.66
   0  10   2    1.84    2.75
   0 -10   2    2.96    2.14
   0  10  -2    1.30    2.58
   0 -10  -2    4.95    2.13
   0 -11   2    1.81    1.94
   0  11  -2    0.57    2.43
   0  11   2   -1.23    4.00
   0 -11  -2    0.06    3.11
   0  12  -2   27.06    3.99
   0 -12   2   -0.49    5.49
   0  12   2    1.18    3.89
   0 -12  -2    3.82    3.07
   0 -13  -2   -0.33    3.45
   0  13   2    1.67    2.84
   0  13  -2   -1.15    2.61
   0 -13   2   -1.35    2.08
   0 -14  -2  120.23    9.15
   0 -14   2  121.88    9.04
   0  14   2  112.69   11.26
   0  14  -2  107.39   10.78
   0 -15   2   -0.57    2.52
   0 -15  -2   -2.08    4.26
   0  15  -2   -0.19    3.29
   0  15   2    0.03    3.39
   0 -16  -2   91.59    9.01
   0 -16   2  106.15   14.59
   0  16   2   92.01   11.49
   0  16  -2   93.13   11.25
   0  17  -2   -0.64    5.90
   0 -17  -2    0.84    2.63
   0 -17   2   -0.88    2.71
   0  17   2    1.64    3.59
   0 -18   2   19.11    6.22
   0  18   2   16.72    8.14
   0  18  -2   16.45    7.72
   0 -18  -2   22.61    5.97
  -1   1  -2  208.05    5.62
   1  -1  -2  192.77    5.72
   1   1   2  189.26    5.61
   1   1   2  196.80    6.15
  -1  -1  -2  188.27    5.52
   1  -1   2  196.76    5.24
  -1   1   2  206.64    6.11
  -1  -1  -2  184.24    5.67
   1   1  -2  194.85    5.66
   1  -2  -2 3675.96  168.71
  -1   2  -2 3508.70  158.68
   1   2   2 3534.78  161.82
  -1   2   2 3587.49  171.16
  -1  -2  -2 3508.98  163.12
   1  -2   2 3639.83  163.29
   1   2  -2 4111.09  172.42
   1  -2   2 3834.40  174.15
   1   3   2 3791.04  181.84
  -1   3  -2 3864.32  182.97
   1  -3  -2 3874.58  188.83
  -1  -3   2 4365.76  206.28
  -1   3   2 4102.19  198.21
  -1  -3  -2 3822.37  185.07
   1   3  -2 4261.67  209.91
   1  -3   2 3980.23  186.23
   1   4   2  114.60    7.08
  -1   4  -2  121.43    4.73
   1  -4  -2  112.20    6.58
  -1  -4   2  121.77    6.79
  -1  -4  -2  104.51    4.40
   1   4  -2  126.23    5.35
   1  -4   2  113.37    4.26
  -1   4   2  124.20    5.44
   1   5   2 4676.73  242.41
   1  -5  -2 4825.58  244.73
  -1  -5   2 5138.81  260.04
  -1   5  -2 4639.10  238.96
   1  -5   2 4960.44  249.56
   1   5  -2 4596.29  238.62
  -1  -5  -2 4764.10  241.18
  -1   5   2 4544.48  236.26
  -1   6  -2  888.20   36.84
   1   6   2  902.57   34.66
   1  -6  -2  830.65   30.52
  -1  -6   2  860.04   31.36
   1   6  -2  876.92   33.52
   1  -6   2  939.66   33.74
  -1  -6  -2  821.85   30.04
  -1   6   2  875.82   33.75
  -1   7  -2 1108.43   44.61
  -1  -7   2 1081.84   41.56
   1   7   2 1135.80   46.11
   1  -7  -2 1042.89   40.23
   1  -7   2 1068.31   40.67
  -1  -7  -2 1037.05   40.02
   1   7  -2 1116.92   45.23
  -1   7   2 1104.29   45.30
  -1   8  -2 1953.70   87.58
   1  -8  -2 1919.80   82.34
   1   8   2 1930.64   87.53
  -1  -8   2 1999.92   85.38
   1   8  -2 1925.67   86.89
   1  -8   2 1997.93   84.83
  -1   8   2 1882.27   85.64
  -1  -8  -2 1947.67   87.66
   1   9   2  175.96    9.57
   1  -9  -2  173.25    8.05
  -1   9  -2  173.40    9.05
  -1  -9   2  183.45    8.49
  -1  -9  -2  169.78    8.12
   1  -9   2  179.36   10.99
  -1   9   2  173.61    9.34
   1   9  -2  170.04    9.31
  -1 -10   2 1933.32   85.83
   1  10   2 1938.89   98.96
   1 -10  -2 1958.26   86.46
  -1  10  -2 1898.08   89.75
  -1  10   2 1997.82   95.00
   1  10  -2 1919.49   97.89
   1 -10   2 1950.45   85.85
  -1 -10  -2 1838.19   81.49
   1 -11  -2  738.14   30.87
   1  11   2  718.03   33.84
  -1  11  -2  747.16   34.01
  -1 -11   2  788.70   32.28
  -1  11   2  747.21   34.73
   1  11  -2  737.38   34.22
  -1 -11  -2  713.50   29.91
   1 -11   2  783.28   31.88
   1  12   2    3.39    2.54
  -1 -12   2    0.41    2.03
  -1  12  -2   -0.04    2.41
   1 -12  -2   -1.04    3.39
   1  12  -2    1.79    2.59
   1 -12   2    0.14    1.94
  -1  12   2   -0.49    2.54
  -1 -12  -2   -1.04    3.37
   1  13   2  306.35   19.03
   1 -13  -2  305.50   14.92
  -1  13  -2  278.48   16.51
  -1 -13   2  318.85   15.35
   1 -13   2  308.11   14.95
  -1 -13  -2  339.52   16.71
   1  13  -2  302.67   18.16
  -1  13   2  295.78   24.48
  -1 -14   2  315.75   22.23
   1  14   2  284.51   19.06
  -1  14  -2  285.27   18.76
   1 -14  -2  306.07   21.53
  -1  14   2  292.81   19.20
  -1 -14  -2  306.78   22.13
   1 -14   2  325.06   16.52
   1  14  -2  297.37   19.01
  -1 -15   2  436.13   22.28
   1 -15  -2  428.96   21.68
   1  15   2  380.69   24.56
  -1  15  -2  380.83   24.27
  -1  15   2  373.12   24.15
   1 -15   2  427.22   21.65
  -1 -15  -2  413.76   21.06
   1  15  -2  381.67   24.28
  -1  16  -2  562.26   33.40
   1 -16  -2  645.22   39.53
   1  16   2  587.33   35.97
  -1 -16   2  686.10   33.38
  -1  16   2  568.90   35.10
   1 -16   2  671.02   32.07
  -1 -16  -2  606.25   30.19
   1  16  -2  594.98   35.45
   1  17   2    9.07   10.97
   1 -17  -2   12.29    4.98
  -1 -17   2   14.23    5.09
  -1  17  -2   14.46    6.34
   1  17  -2   10.80    6.85
   1 -17   2    7.66    8.72
  -1 -17  -2   11.94    4.82
  -1  17   2   11.54   10.88
   1 -18  -2  515.49   35.94
  -1  18  -2  410.19   40.54
  -1 -18   2  523.68   36.40
   1  18   2  421.58   32.20
  -1 -18  -2  485.02   27.12
   1 -18   2  552.29   29.38
   1  18  -2  428.51   30.42
  -1  18   2  451.96   31.94
   2   0   2 2180.02   77.77
   2   0   2 1936.91   75.57
   2   0  -2 2083.58   81.10
  -2   0  -2 2001.08   81.77
  -2   0   2 1992.28   78.50
   2   1   2  946.64   32.40
   2   1   2 1020.04   31.62
  -2  -1   2 1017.80   35.08
   2  -1  -2 1023.39   34.84
  -2   1  -2  984.67   33.77
   2   1  -2 1024.42   34.89
  -2  -1  -2  945.82   29.30
  -2  -1  -2  952.62   32.93
  -2   1   2 1022.98   35.26
   2  -1   2 1011.73   34.16
   2  -2  -2  407.32   13.77
  -2   2  -2  423.15   13.70
   2   2   2  429.13   13.24
   2   2   2  424.43   13.79
  -2  -2  -2  418.20   13.92
  -2   2   2  434.57   18.73
  -2  -2  -2  411.57   12.60
   2  -2   2  449.18   14.26
   2  -3  -2  278.96    9.48
  -2   3  -2  285.87    8.65
   2   3   2  291.31   11.63
  -2  -3  -2  280.93    8.98
   2   3  -2  318.92   10.97
   2  -3   2  297.46    8.82
  -2  -3  -2  265.05    8.34
  -2   3   2  313.26   11.10
   2  -4  -2  309.99   10.45
  -2   4  -2  338.36   10.91
   2   4   2  326.09   11.16
  -2  -4   2  348.48   11.69
  -2   4   2  328.93   11.67
   2   4  -2  345.87   14.46
  -2  -4  -2  335.21   10.88
   2  -4   2  321.95   11.56
  -2  -4  -2  293.88   11.44
   2  -5  -2 2564.89  110.20
   2   5   2 2324.01  102.86
  -2   5  -2 2468.12  107.32
  -2  -5   2 2579.11  111.32
   2  -5   2 2573.93  108.79
  -2   5   2 2393.61  106.36
  -2  -5  -2 2379.04  101.85
   2   5  -2 2420.70  107.73
   2  -6  -2    5.64    1.78
  -2   6  -2    6.27    1.84
   2   6   2    6.53    2.01
   2  -6   2    7.12    1.69
  -2  -6  -2    6.58    1.70
  -2   6   2    6.39    3.54
   2   6  -2    7.35    3.61
   2   7   2  292.44   12.48
  -2   7  -2  302.98   12.25
  -2  -7   2  346.61   12.92
   2  -7  -2  293.81   11.53
  -2   7   2  307.38   13.05
  -2  -7  -2  285.79   10.89
   2   7  -2  392.05   18.49
   2  -7   2  306.26   11.15
   2  -8  -2  187.05    8.27
  -2  -8   2  204.03   12.05
  -2   8  -2  231.31   10.30
   2   8   2  184.34   12.54
   2  -8   2  223.55   11.34
  -2  -8  -2  184.33   10.71
  -2   8   2  188.95    9.46
   2   8  -2  183.03    9.19
   2   9   2  682.86   29.38
  -2  -9   2  722.28   32.32
  -2   9  -2  725.50   30.42
   2  -9  -2  691.49   27.17
  -2  -9  -2  685.63   26.71
   2  -9   2  719.65   27.91
   2   9  -2  669.41   28.96
  -2   9   2  665.19   28.69
  -2  10  -2   -0.45    1.83
   2 -10  -2    0.66    1.64
  -2 -10   2    1.69    2.84
   2  10   2   -0.89    2.17
   2 -10   2    0.79    1.53
   2  10  -2   -0.36    2.12
  -2  10   2    1.13    2.15
  -2 -10  -2    1.46    1.61
   2  11   2    2.97    2.81
  -2  11  -2    1.62    2.55
   2 -11  -2    1.45    2.13
  -2 -11   2    0.98    3.72
  -2 -11  -2    1.91    2.21
   2 -11   2    1.64    2.12
   2  11  -2    1.48    4.54
  -2  11   2    2.04    2.68
   2 -12  -2    3.65    2.64
   2  12   2    2.32    5.37
  -2  12  -2    3.35    5.24
  -2 -12   2    4.86    2.72
   2  12  -2    4.05    3.37
  -2  12   2    4.07    3.30
   2 -12   2    5.84    2.61
  -2 -12  -2    1.32    2.57
  -2  13  -2   21.24    5.42
  -2 -13   2   26.96    4.69
   2  13   2   27.19    5.90
   2 -13  -2   27.24    7.08
  -2  13   2   26.97    6.19
   2 -13   2   27.17    4.26
   2  13  -2   33.02    6.22
  -2 -13  -2   31.50    7.35
   2  14   2    1.01    2.69
  -2 -14   2    1.05    2.09
   2 -14  -2   -0.94    1.96
  -2  14  -2   -1.80    2.59
  -2 -14  -2   -0.04    2.10
   2  14  -2    0.91    2.73
   2 -14   2   -0.58    1.91
  -2  14   2   -0.32    2.69
  -2 -15   2  501.85   24.62
   2  15   2  415.14   34.89
  -2  15  -2  431.75   25.83
   2 -15  -2  462.60   23.34
  -2  15   2  420.73   26.26
   2  15  -2  435.71   26.64
  -2 -15  -2  468.30   23.38
   2 -15   2  494.76   30.13
  -2 -16   2    0.31    2.86
   2  16   2    2.32    3.83
   2 -16  -2    2.62    2.88
  -2  16  -2   -1.06    3.56
  -2 -16   2    0.91    1.13
  -2  16   2    1.70    3.81
   2 -16   2    0.74    2.77
   2  16  -2   -2.32    3.94
  -2 -16  -2    1.90    2.85
   2 -17  -2   11.48    4.78
  -2 -17   2   17.54    5.00
  -2 -17   2    7.69    2.93
   2  17   2    8.18    6.42
  -2  17  -2    5.49   10.06
  -2  17   2    7.92    6.37
  -2 -17  -2    9.48    2.98
   2  17  -2    5.08    6.44
  -2 -17  -2   11.08    4.68
   2 -17   2   11.26    4.66
   2 -18  -2    0.33    3.67
  -2  18  -2    1.58    4.70
   2  18   2    0.45    8.05
  -2 -18   2   -0.51    3.74
  -2  18   2    3.95    4.86
   2 -18   2    1.65    3.46
  -2 -18  -2    2.53    3.65
  -2 -18  -2   -0.37    5.83
   2  18  -2    4.82    4.98
  -3   0  -2  755.24   26.64
   3   0  -2  791.24   26.78
   3   0   2  755.39   19.74
   3   0   2  729.08   25.12
  -3   0   2  754.29   26.16
   3  -1  -2  273.27    9.31
   3   1   2  275.65   12.24
  -3  -1   2  284.07   10.06
   3   1   2  283.25    7.32
   3  -1   2  270.05    9.46
   3   1  -2  263.74    8.98
  -3   1   2  287.05   10.12
   3  -1   2  302.96    6.89
  -3  -1  -2  282.02   10.02
  -3  -1  -2  258.82    6.62
   3   2   2 1055.79   39.76
   3  -2  -2 1060.11   40.82
   3   2   2 1122.64   37.65
  -3   2  -2 1118.35   37.34
  -3   2   2 1114.88   40.63
  -3  -2  -2 1072.56   41.44
   3  -2   2 1152.04   36.64
  -3  -2  -2 1101.93   36.73
   3  -3  -2 1913.17   75.83
   3   3   2 1923.45   75.04
   3   3   2 1881.69   74.15
  -3   3  -2 1882.61   72.35
  -3  -3  -2 1813.58   70.38
   3  -3   2 1991.25   75.33
   3   3  -2 2090.05   73.69
  -3  -3  -2 1985.16   81.97
   3   3  -2 1904.13   81.46
  -3   3   2 1942.34   79.13
  -3   4  -2   27.15    1.89
   3  -4  -2   23.20    2.13
  -3  -4  -2   23.87    1.96
   3  -4   2   22.23    1.58
   3   4  -2   25.01    2.67
  -3   4   2   30.51    2.49
   3  -5  -2 1130.62   42.74
   3   5   2 1146.78   44.52
  -3  -5   2 1369.30   43.02
  -3  -5   2 1272.30   48.24
  -3   5  -2 1186.74   44.67
  -3   5   2 1119.59   47.64
   3  -5   2 1164.48   42.27
   3   5  -2 1151.72   45.66
  -3  -5  -2 1106.12   41.27
  -3  -5  -2 1212.59   47.08
  -3  -6   2 1533.97   61.66
   3   6   2 1501.69   62.81
  -3  -6   2 1769.62   61.47
   3  -6  -2 1508.49   60.70
  -3   6  -2 1574.87   67.81
  -3   6   2 1491.43   62.90
   3  -6   2 1628.39   66.92
   3   6  -2 1609.39   67.92
  -3  -6  -2 1603.71   63.22
  -3  -6  -2 1456.91   58.04
  -3  -7   2  140.69    6.55
   3   7   2  146.14   10.19
  -3   7  -2  137.68    6.56
  -3  -7   2  148.30    3.74
  -3  -7  -2  132.36    5.97
  -3  -7  -2  145.42    5.75
   3  -7   2  137.69    5.79
   3   7  -2  143.67    7.45
  -3   7   2  173.13    8.15
   3  -8  -2 1344.85   58.88
  -3  -8   2 1400.72   48.60
  -3   8  -2 1347.53   57.08
  -3  -8   2 1384.97   56.53
   3   8   2 1317.59   56.96
   3  -8   2 1376.79   54.90
  -3  -8  -2 1296.09   56.37
  -3   8   2 1341.40   58.04
   3   8  -2 1311.60   57.18
  -3  -8  -2 1362.13   53.57
   3   9   2  190.14   10.04
  -3  -9   2  213.06    5.95
   3  -9  -2  207.79    9.20
  -3  -9   2  205.91    9.32
  -3   9  -2  203.58    9.92
  -3  -9  -2  199.31    8.88
  -3   9   2  200.78   14.13
   3   9  -2  201.49   14.49
   3  -9   2  217.72    9.08
   3  10   2 1848.03   95.14
   3 -10  -2 1871.59   83.58
  -3 -10   2 1938.30   86.91
  -3  10  -2 1862.72   93.89
  -3 -10   2 2152.66   84.59
   3 -10   2 1910.32   89.20
  -3 -10  -2 1879.04   84.09
  -3  10   2 1843.13   95.23
   3  10  -2 1870.63   90.26
  -3 -11   2  569.24   24.53
  -3  11  -2  547.74   25.66
  -3 -11   2  593.90   19.05
   3  11   2  527.48   25.70
   3 -11  -2  561.02   23.55
  -3 -11  -2  564.34   28.29
   3  11  -2  531.46   25.96
  -3  11   2  543.49   31.90
   3 -11   2  570.05   23.20
  -3  12  -2   57.59    6.33
   3  12   2   58.92    7.03
   3 -12  -2   62.75    8.87
  -3 -12   2   57.01    5.96
  -3 -12   2   57.54    2.64
   3  12  -2   55.47    7.22
  -3 -12  -2   61.74    5.71
  -3 -12  -2   40.98    3.87
   3 -12   2   83.27    6.04
  -3  12   2   54.23   10.79
  -3 -13   2  544.70   19.71
  -3  13  -2  467.36   24.31
   3  13   2  483.67   33.08
   3 -13  -2  509.97   22.99
  -3 -13   2  533.95   24.43
  -3 -13  -2  515.21   23.52
  -3 -13  -2  496.07   20.10
   3  13  -2  498.16   26.98
  -3  13   2  498.43   26.57
   3 -13   2  538.03   28.32
  -3 -14   2    0.17    4.71
  -3  14  -2    0.95    3.12
   3 -14  -2   -0.56    2.57
  -3 -14   2    2.74    0.94
   3  14   2   -5.28    3.62
  -3  14   2    0.37    3.55
   3 -14   2    1.56    2.48
  -3 -14  -2   -3.62    4.79
   3  14  -2   -0.22    3.55
  -3  15  -2  163.62   13.57
   3  15   2  170.13   14.64
   3 -15  -2  198.40   12.26
  -3 -15   2  188.23   12.05
  -3 -15   2  179.52    8.16
  -3 -15  -2  192.23   12.61
  -3 -15  -2  193.36   12.40
  -3  15   2  178.35   14.88
   3 -15   2  202.93   12.10
   3  15  -2  171.06   14.70
  -3 -16   2  564.03   20.67
  -3  16  -2  505.93   30.63
   3 -16  -2  596.10   29.21
  -3 -16   2  572.92   28.50
   3  16   2  523.95   43.06
  -3 -16  -2  554.61   28.44
  -3  16   2  535.74   32.97
   3  16  -2  532.35   33.54
   3 -16   2  589.30   27.96
  -3 -16  -2  568.33   24.91
   3 -17  -2   -0.72    2.43
  -3 -17   2   -0.90    2.38
   3  17   2    0.60    3.33
  -3  17  -2   -0.28    2.99
  -3 -17  -2    0.10    1.40
   3 -17   2    1.04    2.20
  -3 -17  -2   -0.74    2.38
  -3  17   2    2.97    3.19
   3  17  -2   -3.01    5.53
  -3  18  -2  428.16   41.01
   3  18   2  461.05   33.85
  -3 -18   2  528.09   28.23
   3 -18  -2  560.94   29.96
  -3  18   2  477.53   34.03
  -3 -18  -2  542.20   29.16
   3  18  -2  464.01   33.99
  -3 -18  -2  481.90   22.44
   3 -18   2  533.56   28.01
   4   0  -2 1106.28   42.22
   4   0   2 1190.13   35.70
  -4   0  -2 1178.76   47.92
   4   0   2 1123.75   41.04
   4   0   2 1263.52   37.97
  -4   0   2 1098.66   39.93
   4   1   2 1252.94   40.49
   4  -1  -2 1205.29   43.04
  -4  -1   2 1266.14   46.31
   4   1   2 1134.27   41.14
   4  -1   2 1154.20   42.17
   4  -1   2 1193.71   36.23
   4   1  -2 1136.15   43.17
  -4  -1  -2 1235.21   45.82
  -4   1   2 1159.34   45.20
  -4  -1  -2 1237.26   40.62
  -4   2  -2  395.79   10.30
   4   2   2  381.10   10.93
   4   2   2  372.28   13.96
   4  -2  -2  366.38   13.83
   4  -2   2  395.41   10.81
   4   2  -2  394.52   12.66
  -4  -2  -2  410.24   13.70
  -4   2   2  424.25   14.13
  -4  -2  -2  383.78   10.93
   4   3   2    6.64    1.28
  -4   3  -2    7.11    1.40
   4   3   2    8.27    1.03
   4  -3  -2    7.34    1.44
   4   3  -2    8.64    0.62
  -4   3   2    9.18    1.74
  -4  -3  -2    8.96    1.52
   4   3  -2   10.40    1.80
   4  -3   2    7.25    0.85
  -4  -3  -2    7.76    1.04
   4  -4  -2  260.22    9.05
  -4   4  -2  291.40   10.50
   4   4   2  272.20   10.25
   4   4   2  265.23    8.83
  -4   4   2  283.01   10.26
   4   4  -2  278.80    6.68
   4  -4   2  268.86    7.94
  -4  -4  -2  251.17    8.15
  -4  -4  -2  271.39   11.16
   4   4  -2  283.61   10.45
  -4  -5   2  319.83    8.24
   4  -5  -2  273.74   10.02
  -4   5  -2  282.93    9.76
   4   5   2  270.57    9.93
  -4  -5  -2  277.81    9.62
  -4  -5  -2  263.12    9.27
   4  -5   2  267.65    8.66
   4   5  -2  269.98   10.86
  -4   5   2  272.55   10.61
  -4   6  -2   69.35    3.92
   4  -6  -2   69.45    5.91
   4   6   2  115.54    7.37
  -4  -6   2   77.82    2.41
  -4  -6   2   73.35    4.41
  -4  -6  -2   67.88    3.41
   4   6  -2   71.44    4.98
   4  -6   2   67.72    5.02
  -4  -6  -2   64.94    3.69
  -4   6   2   67.51    4.57
  -4   7  -2    2.95    1.73
   4  -7  -2    5.48    1.70
   4   7   2    3.34    2.06
  -4  -7   2    5.13    0.79
  -4  -7   2    4.49    2.96
  -4  -7  -2    4.55    2.13
  -4  -7  -2    4.48    1.63
   4   7  -2    4.82    2.26
  -4   7   2    5.12    2.15
   4  -7   2    5.16    1.38
   4   8   2   54.60    4.52
  -4  -8   2   54.38    2.17
   4  -8  -2   52.28    3.91
  -4  -8   2   56.28    4.12
  -4   8  -2   75.52    4.53
  -4  -8  -2   51.15    5.74
   4  -8   2   53.25    3.42
  -4   8   2   54.15    4.64
   4   8  -2   51.87    4.77
  -4  -8  -2   50.08    3.03
   4  -9  -2    1.93    1.43
  -4  -9   2    0.79    0.73
  -4  -9   2    1.04    1.48
   4   9   2   -0.98    2.92
  -4  -9   2    0.56    0.73
  -4   9  -2    0.51    1.62
  -4   9   2    0.22    2.97
   4   9  -2    0.59    1.86
   4  -9   2   -0.55    1.33
  -4  -9  -2    1.59    1.68
  -4  -9  -2   -0.09    1.40
  -4 -10   2    5.57    0.79
   4  10   2    4.90    3.05
  -4  10  -2    2.84    4.13
   4 -10  -2    5.97    2.35
  -4 -10  -2    5.11    2.77
   4 -10   2    5.59    2.16
  -4 -10  -2    3.38    2.37
  -4  10   2    4.48    3.03
   4  10  -2   18.73    3.33
   4 -11  -2    7.21    2.79
  -4  11  -2    5.74    3.06
  -4 -11   2    7.46    2.95
   4  11   2    7.67    3.51
  -4 -11   2    7.59    1.50
  -4  11   2    7.91    3.57
   4  11  -2    4.86    5.92
  -4 -11  -2    6.46    2.69
   4 -11   2    8.10    4.23
  -4 -11  -2    7.05    1.92
  -4  12  -2   13.93    4.05
  -4 -12   2   15.44    2.01
  -4 -12   2   14.02    3.71
   4  12   2   13.86    4.57
   4 -12  -2   16.10    3.66
  -4 -12  -2   16.61    3.88
   4 -12   2   17.45    3.42
  -4 -12  -2   15.85    6.31
  -4  12   2   30.41    5.04
   4  12  -2   13.33    4.79
  -4 -13   2   66.60    6.45
  -4 -13   2   69.83    3.76
  -4  13  -2   60.65    6.81
   4  13   2   64.33    8.01
   4 -13  -2   64.57    6.03
  -4 -13  -2   63.94    6.29
  -4  13   2   68.27    8.06
  -4 -13  -2   64.99    6.17
   4 -13   2   71.86    5.95
   4  13  -2   65.50    8.36
   4  14   2    1.63    5.00
  -4  14  -2    1.55    2.58
   4 -14  -2   -1.29    2.16
  -4 -14   2    2.51    2.35
  -4 -14   2    0.51    1.16
  -4 -14  -2    0.04    2.20
   4 -14   2    0.31    3.58
  -4 -14  -2   -0.54    2.13
  -4  14   2    2.03    4.86
   4  14  -2    1.04    5.08
  -4 -15   2   43.18    2.28
  -4  15  -2   46.94    7.22
   4  15   2   41.24    7.72
   4 -15  -2   47.67    6.20
  -4 -15   2   43.01    6.12
   4  15  -2   46.24    8.19
  -4 -15  -2   40.02    9.81
   4 -15   2   53.38    5.92
  -4 -15  -2   45.34    4.03
  -4  15   2   53.69   12.48
  -4 -16   2   12.69    4.35
   4  16   2    8.57    5.71
   4 -16  -2   10.54    6.88
  -4 -16   2   10.35    2.06
  -4  16  -2   10.95    5.24
   4  16  -2   13.43    9.75
  -4  16   2    9.15    5.80
   4 -16   2    9.77    3.84
  -4 -16  -2    8.87    4.16
  -4 -16  -2    7.11    2.61
   4  17   2    2.66    8.85
   4 -17  -2    5.50    3.89
  -4  17  -2    5.69    4.90
  -4 -17   2    8.19    7.11
   4 -17   2    4.61    3.68
  -4 -17  -2    2.70    3.80
   4  17  -2    5.54    5.50
  -4  17   2    5.76    5.33
  -4 -17  -2    4.76    3.67
  -4  18  -2   93.17   12.84
   4 -18  -2  109.94   16.99
  -4 -18   2  108.97   11.38
   4  18   2   86.96   13.71
   4  18  -2   93.30   14.56
  -4 -18  -2  101.31   16.39
  -4 -18  -2  100.81    6.78
   4 -18   2  122.47   10.07
  -4  18   2   89.48   14.03
   5   0   2  223.11    7.98
   5   0   2  239.37    5.66
  -5   0   2  244.49    8.35
   5   0   2  243.89    5.72
   5   1   2  127.83    4.98
  -5  -1   2  143.53    5.41
   5   1   2  129.72    3.87
   5  -1  -2  127.11    6.20
  -5   1   2  141.88    5.33
  -5  -1  -2  133.92    5.56
   5   1  -2  129.95    4.56
   5  -1   2  128.19    2.60
   5  -1   2  142.54    5.45
   5   2   2  472.62   15.64
   5  -2  -2  460.62   15.09
  -5   2  -2  492.79   13.27
   5   2   2  484.67   14.23
  -5  -2  -2  472.24   13.77
   5  -2   2  492.41   13.04
  -5   2   2  510.24   19.58
   5   2  -2  466.83   15.19
  -5  -2  -2  504.63   17.29
   5   3   2 2082.32   87.76
   5  -3  -2 2053.02   84.26
   5   3   2 2089.59   84.43
  -5   3  -2 2029.85   79.38
  -5  -3  -2 2116.72   88.78
   5   3  -2 2280.10   87.57
  -5  -3  -2 1997.09   79.51
  -5   3   2 2111.31   88.90
   5  -3   2 2105.66   82.63
   5  -4  -2  204.40    7.49
   5   4   2  203.42    6.82
  -5   4  -2  208.25    6.57
   5   4   2  208.36    7.13
  -5  -4  -2  195.29    6.62
  -5  -4  -2  214.08    7.77
   5   4  -2  212.46   11.04
   5   4  -2  225.66    5.83
  -5   4   2  210.67    8.31
   5  -4   2  209.86    7.38
  -5   5  -2 1746.79   71.00
   5   5   2 1729.54   72.34
   5  -5  -2 1862.54   76.02
   5   5   2 1931.21   76.67
  -5   5   2 1723.75   73.92
   5  -5   2 1860.06   72.90
  -5  -5  -2 1859.00   79.93
   5   5  -2 1968.62   71.58
  -5  -5  -2 1821.71   73.75
   5   5  -2 1721.00   74.22
   5   6   2   65.12    3.96
  -5  -6   2   72.74    2.03
   5  -6  -2   60.86    3.64
  -5   6  -2   60.36    3.47
  -5  -6  -2   67.59    4.82
   5   6  -2   67.97    7.03
  -5   6   2   67.87    4.55
   5  -6   2   66.58    3.23
  -5   7  -2  391.43   17.23
   5  -7  -2  418.07   15.56
   5   7   2  416.50   16.70
  -5  -7   2  440.38   12.63
  -5  -7   2  438.56   16.46
   5  -7   2  399.01   13.86
  -5  -7  -2  400.09   14.18
  -5   7   2  416.54   16.87
  -5  -7  -2  396.55   17.25
   5   7  -2  410.28   17.05
   5  -8  -2 1307.21   52.76
  -5  -8   2 1383.86   56.65
  -5  -8   2 1428.07   48.77
  -5   8  -2 1273.18   56.87
   5   8   2 1259.72   54.48
  -5  -8  -2 1253.37   54.57
  -5  -8  -2 1245.44   49.51
  -5   8   2 1260.46   54.79
   5   8  -2 1230.53   53.63
   5  -8   2 1295.37   50.84
  -5   9  -2   -0.55    2.35
   5   9   2   -1.64    1.80
   5  -9  -2   -0.11    1.42
  -5  -9   2    0.60    0.65
  -5  -9   2    0.20    1.50
  -5  -9  -2   -1.10    1.35
  -5  -9  -2    0.58    1.01
   5   9  -2    1.42    1.82
   5  -9   2    0.38    1.16
  -5   9   2    1.12    2.78
  -5 -10   2  729.30   23.81
  -5 -10   2  688.78   32.80
  -5  10  -2  661.59   33.14
   5  10   2  682.34   36.31
   5 -10  -2  684.34   27.65
   5  10  -2  651.77   36.13
  -5 -10  -2  679.42   28.65
   5 -10   2  714.74   27.73
  -5 -10  -2  689.44   27.87
  -5  10   2  674.69   30.89
  -5  11  -2 1389.57   65.76
   5 -11  -2 1454.14   64.16
  -5 -11   2 1464.43   65.34
  -5 -11   2 1612.07   59.33
   5  11   2 1376.39   66.93
   5  11  -2 1365.85   67.03
  -5 -11  -2 1426.59   60.33
   5 -11   2 1552.89   66.86
  -5  11   2 1416.42   68.30
  -5 -11  -2 1476.62   65.18
  -5 -12   2  509.60   16.91
   5  12   2  437.77   23.27
   5 -12  -2  495.02   21.49
  -5 -12   2  462.66   21.18
  -5  12  -2  444.43   21.97
  -5  12   2  452.51   23.78
  -5 -12  -2  447.68   17.65
   5  12  -2  427.05   22.86
  -5 -12  -2  445.16   20.00
   5 -12   2  509.43   25.76
   5  13   2  662.68   34.57
  -5 -13   2  705.47   31.56
  -5 -13   2  730.49   25.34
   5 -13  -2  698.46   30.77
  -5  13  -2  638.13   32.02
  -5 -13  -2  674.44   35.53
   5  13  -2  662.23   43.08
   5 -13   2  729.58   31.04
  -5  13   2  684.38   35.25
  -5 -13  -2  662.44   26.58
  -5 -14   2    0.99    4.82
   5 -14  -2    0.40    2.65
  -5 -14   2    2.39    1.23
   5  14   2    3.57    3.57
  -5 -14  -2    1.94    1.56
  -5  14   2    3.15    3.55
   5 -14   2    2.14    2.43
   5  14  -2   -0.52    3.82
  -5 -14  -2    1.22    2.69
   5 -15  -2  449.87   21.54
  -5 -15   2  452.93   29.60
   5  15   2  376.44   32.91
  -5 -15   2  435.01   15.34
  -5  15  -2  393.17   23.14
   5 -15   2  463.17   21.88
  -5  15   2  406.40   25.05
  -5 -15  -2  407.19   19.88
   5  15  -2  395.03   25.46
  -5 -15  -2  407.14   20.41
  -5 -16   2  146.95   11.60
   5 -16  -2  139.11    9.87
  -5  16  -2  128.75   12.09
   5  16   2  131.27   13.07
  -5 -16  -2  134.28   10.22
   5 -16   2  142.59    9.81
   5  16  -2  127.97   14.41
  -5  16   2  126.10   13.42
  -5 -16  -2  139.45    7.57
   5 -17  -2   11.67    4.78
  -5 -17   2   10.90    5.75
   5  17   2   31.52    7.03
  -5  17  -2    8.36    6.41
  -5  17   2   12.53   11.19
   5 -17   2    9.31    7.89
  -5 -17  -2   13.82    2.93
  -5 -17  -2   30.39    5.26
   5  17  -2   10.36    7.15
   5  18   2  264.69   23.60
   5 -18  -2  334.76   19.51
  -5  18  -2  276.48   30.51
  -5 -18   2  346.14   21.33
  -5  18   2  265.45   23.01
   5  18  -2  283.09   24.67
   5 -18   2  342.37   19.08
  -5 -18  -2  323.44   19.41
   6   0   2   18.51    2.35
   6   0   2   18.63    1.04
  -6   0   2   18.04    1.99
   6   0  -2   18.74    1.73
   6   0   2   19.46    1.05
  -6   1  -2  214.92    5.30
   6   1   2  202.88    7.70
   6  -1  -2  203.65    8.76
  -6  -1   2  209.93    7.75
   6   1   2  209.14    5.41
   6   1   2  200.28    5.24
   6  -1   2  193.81    4.75
   6   1  -2  195.37    6.65
  -6  -1  -2  209.47    8.53
   6  -1   2  194.08    7.86
  -6   1   2  200.53    7.64
   6   2   2  187.65    6.96
   6   2   2  185.54    5.40
  -6   2  -2  202.78    5.74
   6  -2  -2  194.41    6.71
  -6  -2  -2  198.23   10.13
   6   2  -2  193.96    6.75
  -6   2   2  209.53    7.59
   6  -2   2  188.42    5.28
   6   3   2  184.07    5.93
   6  -3  -2  192.40    8.88
  -6   3  -2  183.31    6.24
   6   3   2  183.48    6.64
  -6   3   2  204.68    7.79
   6   3  -2  195.00    7.10
  -6  -3  -2  189.03    7.41
   6   3  -2  188.22    6.44
   6  -3   2  187.60    5.17
  -6  -3  -2  171.23    5.44
   6  -4  -2  549.13   19.15
   6   4   2  550.04   18.72
   6   4   2  556.94   21.01
  -6   4  -2  556.47   17.85
   6   4  -2  542.24   20.11
  -6  -4  -2  570.00   20.66
   6  -4   2  551.54   18.32
  -6  -4  -2  539.31   18.06
  -6   4   2  568.27   20.94
   6   4  -2  560.11   16.69
   6   5   2  391.64   16.32
   6   5   2  420.11   15.91
  -6   5  -2  482.87   17.35
   6  -5  -2  394.66   14.04
   6  -5   2  483.44   16.57
   6   5  -2  434.22   16.82
  -6  -5  -2  400.69   13.93
   6   5  -2  445.28   13.55
  -6  -5  -2  414.41   14.92
  -6   5   2  421.84   18.95
  -6   6  -2   20.14    3.31
   6  -6  -2   20.88    2.28
   6   6   2   19.03    2.45
  -6  -6  -2   21.41    2.14
  -6   6   2   22.01    4.65
   6   6  -2   23.08    0.98
   6   6  -2   21.32    3.07
  -6  -6  -2   22.43    3.34
   6  -6   2   22.35    1.90
   6  -7  -2  163.22    6.93
   6   7   2  154.05    7.25
  -6   7  -2  153.19    6.53
  -6   7   2  162.79   10.87
   6  -7   2  160.20    5.94
  -6  -7  -2  162.14    6.67
  -6  -7  -2  165.67    6.48
   6   7  -2  164.10    8.34
  -6  -8   2  379.90   10.57
   6   8   2  356.91   15.24
   6  -8  -2  361.24   14.09
  -6   8  -2  359.32   14.47
   6  -8   2  352.62   12.77
  -6  -8  -2  357.14   16.78
   6   8  -2  346.75   15.53
  -6  -8  -2  342.91   12.75
  -6   8   2  351.23   15.49
   6   9   2   42.35    4.59
  -6   9  -2   36.74    3.97
  -6  -9   2   42.63    1.60
  -6  -9   2   41.30    4.47
   6  -9  -2   57.74    4.08
   6   9  -2   39.40    5.00
   6  -9   2   41.40    3.27
  -6  -9  -2   38.74    4.59
  -6   9   2   63.01    7.43
  -6  -9  -2   42.48    6.15
  -6 -10   2    0.13    0.49
  -6  10  -2    1.44    1.73
  -6 -10   2    2.85    1.86
   6  10   2    0.32    2.08
   6 -10  -2    0.77    1.58
  -6 -10  -2    1.15    1.17
  -6 -10  -2    0.78    1.62
  -6  10   2    0.65    2.06
   6 -10   2    0.37    1.42
   6  10  -2   -2.51    2.19
   6 -11  -2   32.27    6.52
  -6 -11   2   28.33    1.46
   6  11   2   25.22    7.97
  -6 -11   2   32.16    4.65
  -6  11  -2   22.86    4.42
  -6 -11  -2   27.19    4.11
  -6  11   2   22.47    5.03
   6  11  -2   21.84    5.23
  -6 -11  -2   26.54    2.85
   6 -11   2   24.48    3.59
  -6 -12   2    1.06    1.78
  -6  12  -2    0.26    1.77
  -6 -12   2   -0.67    0.74
   6 -12  -2    0.73    1.52
   6  12   2   -0.38    1.99
   6  12  -2   -0.52    3.56
  -6 -12  -2   -1.26    1.54
  -6 -12  -2    0.34    1.01
  -6  12   2   -0.42    1.98
   6 -12   2    1.50    1.43
  -6 -13   2   31.52    2.29
  -6  13  -2   26.09    5.12
   6 -13  -2   25.43    4.51
  -6 -13   2   34.75    5.28
   6  13   2   24.57    6.06
   6 -13   2   36.19    6.82
   6  13  -2   27.85    6.33
  -6 -13  -2   25.29    4.65
  -6  13   2   28.43    5.93
  -6 -13  -2   25.69    3.00
  -6 -14   2   22.73    1.95
   6 -14  -2   29.87    4.44
  -6  14  -2   21.55    5.34
   6  14   2   23.41    5.90
  -6 -14   2   22.36    1.97
  -6 -14   2   23.02    5.06
  -6 -14  -2   23.35    4.57
   6 -14   2   17.04    4.15
   6  14  -2   19.55    5.99
  -6 -14  -2   22.59    2.78
  -6  14   2   16.66    5.74
   6 -15  -2  219.21   12.97
  -6 -15   2  222.63   13.90
   6  15   2  188.84   15.49
  -6  15  -2  180.55   20.04
  -6 -15   2  217.58    7.55
  -6 -15  -2  207.58   18.08
  -6  15   2  182.08   15.03
   6  15  -2  177.16   22.09
   6 -15   2  230.27   17.41
  -6 -15  -2  199.04    9.25
   6 -16  -2   27.65    5.47
  -6  16  -2   30.64    6.95
  -6 -16   2   42.98    6.58
   6  16   2   32.92    7.94
   6 -16   2   37.36    5.26
  -6  16   2   34.93    7.80
  -6 -16  -2   35.42    5.83
  -6 -16  -2   32.01    5.78
   6  16  -2   33.74    8.15
  -6  17  -2   15.94    6.29
   6  17   2   13.25    6.85
   6 -17  -2   11.75    8.42
  -6 -17   2   17.67    5.93
   6  17  -2   13.40   11.82
  -6  17   2   12.84    6.79
  -6 -17  -2   15.46    2.97
  -6 -17  -2   17.52    5.21
   6 -17   2   20.05    4.63
   6 -18  -2    4.53    3.33
   6  18   2   -0.93    7.81
  -6 -18   2   -1.98    3.83
  -6  18  -2    2.69    4.32
  -6  18   2    2.09    4.61
   6 -18   2    1.16    3.19
   6  18  -2    1.74    5.03
  -6 -18  -2    2.43    5.72
   7   0  -212147.40  807.63
   7   0   211855.92  756.79
  -7   0   211053.19  747.74
   7   0   212091.05  770.77
   7   0   211091.54  739.07
  -7   1  -2  700.58   19.91
   7   1   2  654.59   19.87
   7  -1  -2  663.09   25.52
   7   1   2  695.55   21.83
   7   1   2  664.90   24.32
  -7  -1   2  680.33   24.56
   7  -1   2  592.08   22.13
   7   1  -2  667.94   25.29
  -7   1   2  658.23   23.83
   7  -1   2  684.04   19.86
   7   2   2 4170.49  210.37
   7   2   2 3869.71  183.90
   7  -2  -2 4242.01  210.54
  -7   2  -2 4271.15  198.81
   7  -2   2 3837.68  191.19
  -7   2   2 4093.85  204.77
   7  -2   2 4020.47  184.00
   7   2  -2 4164.76  203.23
  -7  -2  -2 3904.53  199.23
  -7   3  -2 2112.85   84.96
   7  -3  -2 2075.37   87.13
   7   3   2 2000.68   82.24
   7   3   2 2170.96   95.27
   7   3  -2 2137.00   88.10
   7  -3   2 2156.47   83.64
   7   3  -2 2148.09   90.12
  -7  -3  -2 2004.71   92.21
  -7   3   2 2067.76   93.53
   7   4   2   13.95    1.64
   7   4   2   11.11    1.87
  -7   4  -2   13.30    2.18
   7  -4  -2   11.98    2.01
   7  -4   2   14.02    1.91
  -7  -4  -2   14.32    3.61
   7   4  -2   14.03    2.25
  -7  -4  -2   17.13    1.66
  -7   4   2   18.03    3.71
   7   4  -2   16.98    1.96
   7   5   2  876.35   32.67
   7  -5  -2  852.55   31.20
  -7   5  -2  894.36   33.69
   7   5   2  895.67   32.17
   7  -5   2  906.51   32.60
  -7   5   2  867.00   33.84
  -7  -5  -2  899.44   36.82
   7   5  -2  923.96   30.11
  -7  -5  -2  887.83   32.14
   7   5  -2  897.51   38.99
   7   6   2  638.57   22.11
   7   6   2  644.22   24.49
  -7   6  -2  646.75   25.36
   7  -6  -2  653.33   23.83
   7  -6   2  702.39   25.69
   7   6  -2  664.17   26.77
  -7  -6  -2  631.34   23.05
  -7  -6  -2  667.41   27.09
   7   6  -2  680.73   21.76
  -7   6   2  683.57   27.02
  -7   7  -2  241.56    9.38
   7  -7  -2  247.52    9.84
   7   7   2  245.35   10.53
   7  -7   2  251.34    8.71
   7   7  -2  256.29   11.66
  -7  -7  -2  281.66   12.49
  -7   7   2  244.98   11.19
  -7  -7  -2  253.24    9.75
  -7   8  -2 1814.11   80.16
   7  -8  -2 1885.71   85.70
   7   8   2 1696.82   77.29
  -7  -8  -2 1827.63   78.71
   7   8  -2 1757.86   81.90
  -7  -8  -2 1841.29   79.08
  -7   8   2 1784.69   82.29
   7  -8   2 1863.17   77.38
   7   9   2  132.57    8.21
   7  -9  -2  156.94   10.56
  -7   9  -2  137.68    7.50
  -7  -9  -2  150.01    8.74
  -7   9   2  149.58   12.46
   7  -9   2  145.41    8.98
  -7  -9  -2  139.05    9.98
   7   9  -2  138.38    9.04
  -7  10  -2 1439.15   66.11
   7 -10  -2 1516.09   71.66
  -7 -10   2 1690.76   63.66
   7  10   2 1385.23   65.96
  -7  10   2 1440.47   68.48
   7  10  -2 1403.92   68.17
  -7 -10  -2 1528.23   64.58
   7 -10   2 1508.14   64.11
  -7 -10  -2 1419.56   67.78
  -7 -11   2  180.46    5.21
   7  11   2  157.03   10.64
  -7  11  -2  155.94    9.56
   7 -11  -2  159.21    8.89
  -7 -11  -2  179.66   13.39
   7 -11   2  168.45   11.24
  -7 -11  -2  161.98    7.35
   7  11  -2  148.95   15.94
  -7  11   2  149.28   10.43
  -7 -12   2   33.18    2.25
  -7  12  -2   22.35    4.92
   7  12   2   45.36    5.75
   7 -12  -2   28.60    4.40
  -7 -12  -2   49.27    5.13
   7  12  -2   26.09    6.14
  -7  12   2   24.18    8.94
   7 -12   2   29.77    4.13
  -7 -12  -2   49.16    5.10
  -7 -13   2  811.62   27.19
   7  13   2  664.99   34.94
  -7  13  -2  674.64   34.02
   7 -13  -2  745.33   33.27
  -7 -13  -2  734.25   32.95
  -7  13   2  672.38   42.73
  -7 -13  -2  733.11   33.35
   7 -13   2  790.92   33.55
   7  13  -2  657.18   36.04
   7 -14  -2  169.82   15.41
  -7  14  -2  162.16   12.07
  -7 -14   2  177.08    5.91
   7  14   2  145.82   19.19
   7  14  -2  146.75   13.34
  -7  14   2  152.74   18.43
  -7 -14  -2  172.21   11.03
  -7 -14  -2  163.18   10.39
   7 -14   2  189.68   10.50
   7 -15  -2   87.85    7.26
  -7  15  -2   82.72    9.07
   7  15   2   83.96   10.15
   7  15  -2   72.91   10.86
  -7  15   2   75.92   14.66
  -7 -15  -2   86.82    5.27
  -7 -15  -2   83.40    7.75
   7 -15   2   98.96    7.54
   7  16   2  456.24   39.48
   7 -16  -2  514.82   24.79
  -7  16  -2  451.47   34.92
   7  16  -2  436.16   29.93
  -7 -16  -2  519.40   22.08
  -7 -16  -2  494.04   32.62
  -7  16   2  467.02   37.69
   7 -16   2  531.35   25.23
   7  17   2    3.06    4.60
  -7  17  -2    2.92    3.89
   7 -17  -2    1.59    3.08
  -7 -17  -2    2.33    3.23
  -7 -17  -2    0.96    1.90
  -7  17   2    3.21    4.31
   7 -17   2    2.87    2.92
   7  17  -2    0.32    4.84
  -8   0   2   93.88    4.72
   8   0   2   92.75    5.15
   8   0   2  110.06    3.03
   8   0  -2   94.92    4.25
   8   0   2  107.05    2.87
   8   1   2  201.21    5.67
   8  -1  -2  209.14    7.43
   8   1   2  193.22   10.56
   8   1   2  212.96    5.85
   8  -1   2  198.97    8.67
   8   1  -2  201.39    7.24
   8  -1   2  200.74    5.60
  -8   1   2  196.48    9.73
   8   2   2  856.24   28.72
  -8   2  -2  912.03   29.61
   8   2   2  783.67   29.68
   8  -2  -2  844.78   30.62
   8   2   2  852.77   28.05
  -8   2   2  828.50   31.35
   8   2  -2  859.63   31.12
   8  -2   2  808.22   31.39
   8  -2   2  875.73   27.92
   8   3   2   16.43    2.09
   8   3   2   17.37    2.37
  -8   3  -2   16.81    1.76
   8  -3  -2   18.11    1.98
   8   3  -2   17.81    2.47
  -8  -3  -2   14.78    2.57
   8  -3   2   15.40    1.57
   8   3  -2   19.60    1.87
  -8   3   2   17.41    2.15
   8   4   2  179.22    6.48
  -8   4  -2  190.03    6.03
   8   4   2  180.33    8.62
   8  -4  -2  163.72    6.39
   8   4  -2  181.03    7.47
   8   4  -2  194.60    6.10
  -8  -4  -2  188.39    8.09
  -8   4   2  178.59    7.45
   8  -4   2  174.53    6.25
   8   4  -2  184.93    6.94
   8  -5  -2   89.08    4.22
   8   5   2   87.76    5.70
  -8   5  -2   92.13    3.65
   8   5   2   90.67    5.48
   8   5  -2   94.90    3.23
   8  -5   2   95.97    3.39
   8   5  -2   94.92    5.40
  -8  -5  -2   95.91    5.05
  -8  -5  -2   89.62    3.93
  -8   5   2   93.53    5.29
   8   6   2  196.56    7.18
  -8   6  -2  202.84    7.45
   8   6   2  197.79    8.21
   8  -6  -2  205.76   10.42
  -8  -6  -2  215.88    8.90
   8   6  -2  212.35    6.22
   8  -6   2  211.70    7.14
  -8   6   2  213.52    9.52
   8   6  -2  199.37    9.56
  -8  -6  -2  204.60    9.99
   8   7   2   64.91    4.29
  -8   7  -2   61.00    3.70
   8   7   2   70.49    3.43
   8  -7  -2   70.52    4.12
  -8  -7  -2   71.87    4.35
  -8   7   2   68.43    4.98
   8   7  -2   68.39    5.22
  -8  -7  -2   65.06    3.83
   8  -7   2   64.22    3.21
   8   7  -2   73.76    2.41
   8  -8  -2   25.02    3.05
  -8   8  -2   19.83    2.79
   8   8   2   25.92    5.15
   8  -8   2   22.31    3.68
  -8  -8  -2   25.04    2.72
  -8   8   2   22.45    3.53
  -8  -8  -2   24.06    2.84
   8   8  -2   30.36    4.21
   8   9   2   54.43    5.29
  -8   9  -2   51.28    4.31
   8  -9  -2   57.51    4.43
  -8   9   2   57.94    8.44
   8   9  -2   67.21    6.25
  -8  -9  -2   63.24    4.01
   8  -9   2   58.68    3.72
  -8  -9  -2   56.11    6.26
   8 -10  -2    1.16    2.11
   8  10   2    4.59    4.17
  -8  10  -2    3.46    2.09
  -8 -10  -2    2.63    3.38
  -8  10   2    2.93    2.64
   8  10  -2    4.78    4.75
   8 -10   2    2.50    1.78
  -8 -10  -2    1.72    1.61
   8  11   2   58.40    6.46
  -8  11  -2   73.49    6.03
   8 -11  -2   67.92    5.50
  -8 -11  -2   61.12    6.10
  -8 -11  -2   57.39    8.47
  -8  11   2   55.92    6.54
   8 -11   2   76.48    5.04
   8  11  -2   57.15    7.06
   8  12   2   14.05    8.09
  -8  12  -2   22.90    4.30
   8 -12  -2   23.38    3.88
   8 -12   2   22.27    3.46
   8  12  -2   22.23    5.55
  -8  12   2   18.17    7.82
  -8 -12  -2   19.94    2.73
  -8 -12  -2   18.03    6.27
   8  13   2   20.98    5.68
  -8  13  -2   22.44    4.92
   8 -13  -2   29.10    7.07
   8 -13   2   21.60    4.04
  -8 -13  -2   32.80    6.75
  -8 -13  -2   28.00    3.03
  -8  13   2   29.11    5.75
   8  13  -2   21.69    6.16
   8  14   2   -0.64    3.16
  -8  14  -2   -0.12    2.72
   8 -14  -2    1.78    2.32
  -8 -14  -2   -0.77    2.42
   8 -14   2    2.14    2.15
  -8 -14  -2    0.79    1.42
   8  14  -2    0.33    5.55
   8  15   2   12.69    5.94
   8 -15  -2   15.69    3.96
  -8  15  -2   13.38    5.07
   8 -15   2   19.82    4.06
  -8 -15  -2   15.29    2.62
  -8  15   2   15.79    5.56
   8  15  -2   14.65    6.17
  -8 -15  -2   13.20    4.01
   8 -16  -2    6.99    5.57
   8  16   2    4.61    5.09
  -8  16  -2    4.08    4.37
   8  16  -2    2.81    5.54
  -8  16   2    5.99    4.83
  -8 -16  -2    9.07    3.45
  -8 -16  -2    4.79    3.56
   8 -16   2    5.04    3.29
   8  17   2    3.63    4.80
   8 -17  -2    4.70    3.30
  -8  17  -2    3.23    4.21
   8 -17   2    3.73    3.05
  -8  17   2    1.82    4.65
  -8 -17  -2    0.82    3.30
   8  17  -2    2.22    5.22
   9   0   2 1502.28   62.27
   9   0   2 1688.75   60.93
   9   0   2 1624.20   57.92
  -9   0   2 1437.89   59.24
   9   0  -2 1601.76   63.17
   9  -1  -2  124.35    4.97
   9   1   2  116.24    3.36
   9   1   2  121.50    8.14
   9   1   2  114.62    3.47
   9  -1   2  120.65    5.93
  -9   1   2  116.41    7.02
   9  -1   2  111.29    3.39
   9   1  -2  124.87    4.96
   9  -2  -2  657.45   25.52
  -9   2  -2  647.54   20.41
   9   2   2  626.40   23.24
   9   2   2  648.23   20.38
   9   2   2  658.71   21.24
   9  -2   2  604.76   17.86
  -9   2   2  616.78   22.90
   9   2  -2  616.85   23.83
   9  -2   2  627.89   24.06
   9   2  -2  641.39   22.33
   9   3   2 1993.78   81.54
   9   3   2 1903.29   81.02
   9  -3  -2 1901.24   79.43
  -9   3  -2 2019.08   79.12
   9  -3   2 1943.89   74.62
   9   3  -2 1923.45   80.76
   9   3  -2 2131.47   87.18
  -9   3   2 1904.75   83.15
   9   4   2   58.50    2.95
   9  -4  -2   54.02    3.13
   9   4   2   59.55    3.34
  -9   4  -2   62.51    3.61
   9   4  -2   59.11    3.36
   9   4  -2   53.73    3.69
   9   4  -2   63.71    2.84
   9  -4   2   56.10    2.20
  -9  -4  -2   59.02    4.36
  -9   4   2   53.89    3.75
   9  -5  -2 2636.63  118.98
   9   5   2 2648.25  119.63
  -9   5  -2 2616.77  116.50
   9   5   2 2448.35  112.73
   9   5  -2 2761.12  126.18
   9   5  -2 2870.17  124.27
   9  -5   2 2725.82  119.79
   9   5  -2 2502.31  120.06
  -9  -5  -2 2613.50  124.73
  -9   5   2 2629.53  129.91
   9   6   2  100.80    5.16
   9   6   2  124.20    6.61
  -9   6  -2   98.17    4.38
   9  -6  -2  104.22    5.15
  -9  -6  -2  120.84    8.25
  -9   6   2  103.71    6.04
   9   6  -2  106.63    3.76
   9  -6   2  109.35    5.56
   9   6  -2  103.31    8.68
  -9   7  -2 1054.48   42.22
   9   7   2 1067.16   48.68
   9   7   2 1127.06   43.27
   9  -7  -2 1130.98   44.91
   9   7  -2 1027.92   45.30
  -9  -7  -2 1173.86   46.96
  -9  -7  -2 1118.21   45.99
  -9   7   2 1100.93   47.98
   9   7  -2 1162.35   41.03
   9  -7   2 1101.85   43.94
  -9   8  -2  879.26   35.30
   9   8   2  847.55   36.47
   9  -8  -2  912.73   36.60
  -9  -8  -2  910.73   36.75
   9   8  -2  852.05   38.43
  -9  -8  -2  904.92   35.95
  -9   8   2  854.63   37.96
   9  -8   2  919.49   34.24
   9   9   2   52.20    5.40
  -9   9  -2   48.57    6.71
   9  -9  -2   80.52    5.30
   9   9  -2   51.46    9.42
  -9   9   2   56.80    8.90
  -9  -9  -2   48.94    7.12
   9  -9   2   55.86    3.85
  -9  -9  -2   56.40    4.20
   9 -10  -2  308.83   13.43
   9  10   2  309.00   15.42
  -9  10  -2  267.54   12.53
  -9 -10  -2  280.26   12.44
   9  10  -2  274.15   19.92
   9 -10   2  310.88   15.15
  -9  10   2  279.87   14.65
  -9 -10  -2  301.16   12.30
  -9  11  -2  761.35   34.70
   9 -11  -2  835.34   35.08
   9  11   2  733.03   35.38
   9  11  -2  732.82   36.54
  -9  11   2  751.56   41.85
   9 -11   2  818.20   32.94
  -9 -11  -2  759.78   32.50
  -9 -11  -2  784.65   31.87
   9  12   2  125.33   10.09
   9 -12  -2  135.68    8.26
  -9  12  -2  128.46    8.89
  -9 -12  -2  129.60    7.82
  -9 -12  -2  136.54    6.83
   9  12  -2  127.67   10.97
   9 -12   2  152.00   10.99
  -9  12   2  122.97    9.82
   9  13   2  785.36   40.80
   9 -13  -2  906.15   45.58
  -9  13  -2  785.51   38.78
  -9 -13  -2  846.32   34.68
   9 -13   2  934.35   39.70
  -9  13   2  814.45   42.42
   9  13  -2  765.89   41.37
  -9 -13  -2  803.69   36.18
   9 -14  -2  106.52    8.07
  -9  14  -2   94.36    8.83
   9  14   2   84.08    9.52
  -9  14   2   90.82    9.61
   9 -14   2  114.48   10.82
  -9 -14  -2   95.65    5.61
   9  14  -2   81.90   10.44
  -9 -14  -2   98.58    7.63
   9  15   2  453.45   27.84
  -9  15  -2  439.56   25.64
   9 -15  -2  481.03   23.34
  -9  15   2  443.75   27.42
  -9 -15  -2  520.24   21.58
   9  15  -2  453.88   29.00
   9 -15   2  548.57   24.99
  -9 -15  -2  454.49   27.77
   9 -16  -2  118.73   13.27
  -9  16  -2   89.65   10.34
   9  16   2   94.65   11.97
  -9 -16  -2  109.14    6.53
  -9 -16  -2  113.42    9.10
   9  16  -2   96.37   19.34
  -9  16   2   96.38   11.29
   9 -16   2  118.60   12.01
   9  17   2   57.74   17.22
  -9  17  -2   64.54    9.54
   9 -17  -2   80.40    7.93
  -9  17   2   60.10   10.38
  -9 -17  -2   79.71    8.38
   9 -17   2   76.87    7.51
   9  17  -2   60.30   12.00
  10   0   2  164.90    7.72
  10   0  -2  172.28    6.33
  10   0   2  181.78    5.10
 -10   0   2  164.31    8.82
  10   0   2  176.56    5.46
  10  -1  -2   75.53    3.70
  10   1   2   82.69    2.88
  10   1   2   73.95    7.20
  10   1   2   80.86    2.62
  10   1  -2   79.66    5.34
  10  -1   2   72.71    2.70
  10  -1   2   82.34    5.24
 -10   1   2   69.37    3.91
  10   2   2   67.23    3.81
  10  -2  -2   62.47    4.96
  10   2   2   68.21    3.47
 -10   2  -2   67.80    2.20
  10   2   2   65.13    4.31
  10   2  -2   66.81    3.61
  10  -2   2   69.89    5.25
  10   2  -2   64.56    5.00
 -10   2   2   64.01    3.82
  10  -2   2   64.33    2.66
  10   3   2  121.14    5.83
 -10   3  -2  123.36    3.86
  10   3   2  122.18    4.62
  10  -3  -2  123.38    5.16
  10   3   2  126.24    4.41
  10   3  -2  132.45    7.24
  10   3  -2  123.34    4.93
 -10   3   2  120.97    5.82
  10  -3   2  121.77    4.36
  10   4   2   83.39    6.14
  10  -4  -2   71.73    3.75
  10   4   2   72.06    3.43
 -10   4  -2   82.09    4.16
  10   4  -2   81.14    3.55
  10   4  -2   77.66    4.05
 -10   4   2   75.21    4.62
  10   4  -2   73.31    4.49
  10  -4   2   74.20    3.54
 -10   5  -2  617.66   21.33
  10   5   2  575.17   21.68
  10  -5  -2  588.03   24.52
  10   5   2  586.52   21.90
  10  -5   2  616.68   19.99
  10   5  -2  585.18   24.05
  10   5  -2  596.17   20.17
 -10  -5  -2  607.62   24.98
  10   5  -2  607.84   22.80
 -10   5   2  616.92   28.19
 -10   6  -2   30.01    2.47
  10  -6  -2   31.60    2.90
  10   6   2   31.19    2.68
  10   6   2   30.01    2.92
  10   6  -2   34.76    3.31
 -10   6   2   29.63    3.71
  10  -6   2   35.64    2.23
  10   6  -2   29.98    5.68
 -10  -6  -2   34.20    5.70
  10   6  -2   32.69    2.07
  10  -7  -2   44.42    5.92
  10   7   2   42.94    6.01
  10   7   2   49.13    4.89
 -10   7  -2   46.58    3.46
 -10   7   2   55.10    4.88
  10   7  -2   44.96    7.79
 -10  -7  -2   45.27    4.00
  10   7  -2   49.73    2.49
  10  -7   2   52.62    3.08
 -10   8  -2  164.69    7.75
  10   8   2  156.86    8.41
  10  -8  -2  170.88    8.34
  10   8   2  183.25    7.47
  10  -8   2  180.19    7.02
 -10   8   2  175.67    9.84
 -10  -8  -2  169.38   11.10
  10   8  -2  191.04    7.41
  10   8  -2  168.02   14.09
 -10   9  -2  189.17    9.22
  10  -9  -2  207.84    9.71
  10   9   2  184.39   14.34
  10   9  -2  195.57   16.26
 -10   9   2  196.87   15.46
  10  -9   2  207.80   10.84
 -10  -9  -2  198.94    9.31
 -10  10  -2   62.07    7.27
  10 -10  -2   63.91    5.18
  10  10   2   63.00    5.98
 -10 -10  -2   62.17    4.36
 -10 -10  -2   68.45    5.13
  10 -10   2   65.17    4.24
  10  10  -2   53.83    6.49
 -10  10   2   61.61    6.14
 -10  11  -2    3.77    2.07
  10  11   2   -0.33    2.41
 -10 -11  -2   -0.36    1.88
  10  11  -2   -0.27    2.78
  10 -11   2    1.03    1.57
 -10 -11  -2   -0.06    2.50
 -10  11   2    7.94    4.27
  10  12   2    5.29    3.77
 -10  12  -2    5.79    3.17
  10 -12  -2    6.18    4.62
 -10  12   2    5.87    3.71
 -10 -12  -2    5.79    2.84
 -10 -12  -2    8.78    2.08
  10 -12   2    5.75    3.94
  10  12  -2    5.08    4.04
 -10  13  -2   49.54    5.97
  10  13   2   37.39   10.88
  10 -13  -2   58.69    5.55
  10 -13   2   54.47    4.81
  10  13  -2   39.17   11.53
 -10 -13  -2   45.02    3.97
 -10  13   2   43.42    6.89
 -10 -13  -2   48.24    5.62
 -10  14  -2    0.88    3.16
  10  14   2    4.16    3.76
  10 -14  -2    3.50    2.89
 -10 -14  -2    3.26    2.78
  10  14  -2    3.59    4.14
  10 -14   2    4.54    3.99
 -10 -14  -2    3.91    1.99
 -10  14   2    0.99    3.59
 -10  15  -2   64.59    8.14
  10  15   2   63.10   15.28
  10 -15  -2   75.26    6.95
 -10 -15  -2   72.26    7.20
  10 -15   2   82.36    6.73
 -10 -15  -2   86.49    7.74
 -10  15   2   62.17    9.02
  10  15  -2   70.24   10.43
  10 -16  -2    7.24    5.20
  10  16   2    3.66    4.70
 -10  16  -2    3.40    3.77
  10 -16   2    5.94    4.65
  10  16  -2    2.56    5.11
 -10 -16  -2    1.83    3.22
 -10  16   2    1.98    4.32
  11   0   2 3586.05  184.54
 -11   0   2 3628.69  182.28
  11   0  -2 3698.28  178.59
  11   0   2 3221.89  151.14
  11   0   2 3946.00  180.97
  11   1   2   64.21    3.13
  11  -1  -2   66.15    4.84
  11   1   2   63.22    2.55
  11   1   2   59.90    6.93
  11   1  -2   62.95    3.36
  11  -1   2   58.14    2.51
  11  -1   2   58.10    7.08
 -11   1   2   66.31    4.00
  11   2   2 1341.91   55.63
  11  -2  -2 1287.49   50.63
  11   2   2 1382.71   53.93
 -11   2  -2 1306.86   48.27
  11   2   2 1420.16   52.07
  11   2  -2 1365.41   54.33
  11  -2   2 1357.28   48.93
  11   2  -2 1343.19   57.00
  11  -2   2 1250.07   53.01
 -11   2   2 1376.82   57.21
 -11   3  -2  397.37   13.17
  11   3   2  372.54   12.61
  11   3   2  367.66   14.39
  11  -3  -2  356.83   12.86
  11   3   2  393.80   12.58
  11  -3   2  355.65   15.21
  11   3  -2  382.38   16.33
 -11   3   2  356.29   14.12
  11  -3   2  362.08   10.52
  11   3  -2  376.34   13.39
  11  -4  -2    7.75    1.63
  11   4   2    5.16    1.44
  11   4   2    5.26    2.04
 -11   4  -2    3.49    1.88
  11  -4   2    6.35    0.96
 -11   4   2    5.88    2.05
  11   4  -2    6.59    1.46
  11   4  -2    7.90    2.03
  11   4  -2    9.54    1.77
  11   5   2  435.74   16.40
  11   5   2  456.05   17.37
  11  -5  -2  444.80   19.06
 -11   5  -2  461.11   15.69
 -11   5   2  434.43   17.95
  11   5  -2  466.74   20.70
  11   5  -2  436.74   18.52
  11   5  -2  450.80   17.49
  11  -5   2  459.86   14.53
  11   6   2   81.59    6.92
  11   6   2   81.40    4.54
 -11   6  -2   88.12    4.28
  11  -6  -2   89.48    4.81
  11   6  -2   81.79    7.48
  11   6  -2   74.63    8.42
  11   6  -2   84.40    3.68
  11  -6   2   93.44    3.74
 -11   6   2   82.33    8.09
  11  -7  -2    6.25    2.00
  11   7   2    6.05    1.75
  11   7   2    4.32    2.05
 -11   7  -2    5.50    2.83
  11   7  -2    9.15    4.40
 -11   7   2    6.05    2.47
  11   7  -2    7.31    2.31
  11   7  -2    5.67    1.25
  11  -7   2    3.48    1.41
 -11  -7  -2    5.81    2.31
 -11   8  -2  670.21   27.12
  11  -8  -2  725.01   33.12
  11   8   2  660.18   29.13
  11   8   2  750.57   31.50
  11   8  -2  645.18   35.78
  11  -8   2  747.33   27.19
  11   8  -2  744.35   27.08
 -11   8   2  711.07   32.02
 -11  -8  -2  690.20   29.30
 -11   9  -2  212.90   12.46
  11  -9  -2  232.68   10.72
  11   9   2  214.22   15.17
 -11   9   2  227.68   16.67
  11  -9   2  257.52   12.18
 -11  -9  -2  225.75   10.41
  11   9  -2  225.39   17.51
  11 -10  -2  536.41   22.05
 -11  10  -2  467.35   20.15
  11  10   2  474.55   22.66
 -11 -10  -2  497.51   20.65
  11 -10   2  531.00   19.94
  11  10  -2  451.56   23.02
 -11  10   2  501.54   24.19
 -11  11  -2  162.47   12.71
  11  11   2  197.03   15.38
  11 -11  -2  175.71   12.71
  11  11  -2  151.79   11.46
 -11 -11  -2  164.15    8.10
 -11  11   2  162.64   15.17
  11 -11   2  176.56    7.93
  11  12   2  149.02   11.26
 -11  12  -2  150.61    9.78
  11 -12  -2  168.95   13.52
  11  12  -2  141.27   11.95
 -11 -12  -2  160.63   10.41
 -11  12   2  150.83   11.38
  11 -12   2  178.45    8.63
  11 -13  -2  381.34   17.74
 -11  13  -2  314.56   17.28
  11  13   2  303.11   25.76
  11  13  -2  314.45   26.85
 -11 -13  -2  365.18   19.22
  11 -13   2  370.28   16.21
 -11  13   2  328.71   19.74
  11  14   2  113.31   11.00
  11 -14  -2  147.34    9.65
 -11  14  -2  125.12   10.22
  11 -14   2  140.92   12.01
 -11 -14  -2  137.50    9.95
  11  14  -2  110.02   12.48
 -11  14   2  122.57   11.38
  11 -15  -2   90.13    7.53
  11  15   2   76.83   15.63
 -11  15  -2   86.35    8.94
  11  15  -2   80.01   11.01
 -11 -15  -2   87.06    5.80
 -11  15   2   77.91   14.80
  11 -15   2  101.98    7.27
 -11  16  -2  259.33   17.64
  11  16   2  244.69   20.81
  11 -16  -2  314.21   16.58
  11 -16   2  321.97   20.47
  11  16  -2  248.39   20.82
 -11  16   2  255.52   26.23
  12   0  -2    1.31    1.02
  12   0   2    0.31    0.53
  12   0   2    0.60    0.62
  12   0   2    0.49    2.64
  12   1   2    6.77    1.47
  12   1   2   11.49    3.88
  12   1   2    7.13    1.06
  12  -1  -2   10.64    1.62
 -12   1   2    8.03    1.87
  12  -1   2    7.53    0.78
  12   1  -2    8.34    2.17
  12   1  -2    8.93    1.63
  12  -1   2    7.01    2.59
  12   2   2  363.44   11.30
  12   2   2  350.22   12.99
  12  -2  -2  336.12   12.26
  12   2   2  335.67   14.11
  12  -2   2  337.67   10.65
  12   2  -2  352.61   13.56
  12  -2   2  334.08   14.69
 -12   2   2  321.69   13.08
  12   2  -2  354.33   12.95
  12   3   2   18.27    2.61
  12  -3  -2   15.47    2.09
  12   3   2   16.50    1.72
  12   3   2   15.82    2.70
 -12   3  -2   17.23    1.94
  12   3  -2   16.12    2.72
  12  -3   2   15.57    1.12
  12  -3   2   15.46    3.59
  12   3  -2   17.25    2.20
 -12   3   2   13.98    2.47
  12   3  -2   16.48    2.22
 -12   4  -2    3.82    1.61
  12   4   2    4.94    1.93
  12   4   2    2.56    1.97
  12   4   2    2.88    1.32
  12  -4  -2    5.00    1.52
  12   4  -2    4.18    1.68
  12  -4   2    5.30    0.86
 -12   4   2    3.62    3.06
  12  -4   2    2.03    2.60
  12   4  -2    3.02    1.55
  12   4  -2    3.97    1.88
  12   5   2    2.58    1.42
  12   5   2    4.73    2.71
 -12   5  -2    2.04    1.10
  12   5   2    2.75    1.27
  12  -5  -2    3.86    2.46
  12   5  -2    2.38    2.06
  12   5  -2    3.40    3.05
 -12   5   2    2.62    1.88
  12  -5   2    3.34    1.46
  12   5  -2    2.26    2.65
  12  -6  -2   19.19    2.50
 -12   6  -2   18.18    3.06
  12   6   2   19.12    2.51
  12   6   2   16.24    3.97
  12  -6   2   19.66    1.74
  12   6  -2   22.34    3.17
 -12   6   2   25.34    4.78
  12   6  -2   19.84    4.40
  12   6  -2   18.59    5.20
  12  -7  -2   23.09    2.75
  12   7   2   19.17    2.82
 -12   7  -2   22.65    2.50
  12   7   2   22.53    4.06
  12   7  -2   21.20    3.05
  12   7  -2   21.04    5.87
 -12   7   2   18.86    5.33
  12   7  -2   26.03    5.16
 -12   8  -2   33.90    3.18
  12  -8  -2   35.83    5.43
  12   8   2   37.44    3.00
  12   8   2   28.58    3.93
  12   8  -2   30.70    7.21
  12   8  -2   41.74    4.04
  12  -8   2   35.41    2.61
 -12   8   2   33.66    7.06
  12   8  -2   34.12    2.24
 -12   9  -2    1.42    1.55
  12   9   2   -1.26    1.31
  12  -9  -2    2.57    2.79
  12   9   2    1.93    3.19
  12   9  -2    1.29    3.85
  12   9  -2    1.68    0.89
  12  -9   2    1.80    2.14
 -12   9   2    3.11    2.26
 -12  10  -2   66.17    5.24
  12  10   2   60.57    6.01
  12 -10  -2   78.52    7.97
 -12  10   2   67.91    6.55
  12  10  -2   60.15    6.96
  12 -10   2   66.76    4.20
 -12 -10  -2   73.51    5.29
  12  11   2   35.41    8.45
 -12  11  -2   38.99    6.96
  12 -11  -2   39.73    6.90
 -12  11   2   37.23    8.90
 -12 -11  -2   38.84    4.17
  12 -11   2   41.51    3.51
  12  11  -2   34.85    6.13
 -12  12  -2    2.44    2.49
  12  12   2    2.67    3.21
  12 -12  -2    3.97    2.41
  12  12  -2    2.92    3.65
  12 -12   2    2.40    1.97
 -12 -12  -2    3.19    2.13
 -12  12   2    1.11    3.32
 -12  13  -2    6.83    3.91
  12 -13  -2   19.05    3.50
  12  13   2   10.92    7.34
 -12  13   2    8.49    4.67
  12  13  -2    7.42    8.00
 -12 -13  -2   10.07    2.84
  12 -13   2    6.69    2.94
  12  14   2    1.19    2.78
 -12  14  -2   -0.21    2.24
  12 -14  -2   -0.15    1.92
 -12 -14  -2    0.62    1.52
 -12  14   2    3.12    4.31
  12  14  -2   -1.06    3.02
  12 -14   2   -1.07    2.82
  12  15   2    0.63    5.94
 -12  15  -2    1.00    2.91
  12 -15  -2    0.10    2.51
 -12  15   2    1.73    3.49
  12 -15   2    2.47    2.24
  12  15  -2    2.09    4.01
  13   0   2  543.47   16.74
  13   0   2  532.56   18.48
  13   0  -2  539.10   19.76
  13   0   2  510.63   21.75
  13   1   2  155.89    8.30
  13   1   2  161.76    6.18
  13   1   2  150.88    6.33
  13  -1  -2  159.75    6.53
  13   1  -2  152.51    7.86
 -13   1   2  156.45    9.69
  13   1  -2  164.92    8.79
  13  -1   2  156.87    5.49
  13  -1   2  149.58    8.61
  13   2   2  283.97   12.72
  13   2   2  318.81   11.38
  13  -2  -2  281.75   10.65
  13   2   2  287.85    9.55
  13  -2   2  282.24    9.17
 -13   2   2  271.69   11.51
  13  -2   2  282.74   13.45
  13   2  -2  284.66   11.78
  13   2  -2  296.48   11.30
  13  -3  -2 1164.60   46.21
  13   3   2 1130.43   48.19
 -13   3  -2 1164.85   42.17
  13   3   2 1232.22   45.91
  13   3   2 1099.04   42.51
  13   3  -2 1188.88   52.12
  13  -3   2 1148.62   56.90
  13  -3   2 1152.60   40.45
  13   3  -2 1166.14   50.26
 -13   3   2 1108.29   47.07
  13   3  -2 1167.82   47.79
  13   4   2  158.96    6.68
 -13   4  -2  169.82    5.73
  13  -4  -2  155.17    6.79
  13   4   2  164.77    8.17
  13   4   2  169.10    6.28
  13  -4   2  164.63    5.20
  13   4  -2  165.36    7.29
 -13   4   2  158.56   10.60
  13   4  -2  172.26   10.30
  13  -4   2  166.87    9.92
  13   4  -2  161.02   10.90
 -13   5  -2 1188.05   47.93
  13   5   2 1177.12   48.52
  13   5   2 1213.26   50.80
  13  -5  -2 1189.28   51.72
  13   5   2 1258.81   49.39
 -13   5   2 1159.72   50.94
  13   5  -2 1231.58   52.18
  13   5  -2 1152.26   56.19
  13  -5   2 1247.00   47.78
  13   5  -2 1196.58   49.89
  13   6   2    8.32    2.20
  13   6   2    6.71    3.37
  13  -6  -2   19.87    2.19
  13   6   2    5.95    1.94
 -13   6  -2    7.03    2.55
  13   6  -2    7.79    1.81
 -13   6   2   27.73    4.29
  13  -6   2    6.83    1.33
  13   6  -2    6.77    2.75
  13   6  -2   11.14    2.39
  13   7   2  417.57   16.48
 -13   7  -2  421.11   16.07
  13   7   2  370.17   16.13
  13  -7  -2  407.36   16.21
  13   7  -2  422.28   17.43
  13   7  -2  379.57   18.13
  13   7  -2  445.32   15.65
  13  -7   2  415.34   14.36
 -13   8  -2   11.55    3.87
  13   8   2   16.89    3.04
  13  -8  -2   13.92    4.34
  13   8   2   20.01    3.82
  13   8  -2   11.71    5.86
  13   8  -2   17.14    5.01
  13  -8   2   16.66    1.96
 -13   8   2   12.55    5.63
  13   8  -2   16.72    1.84
 -13   9  -2  181.92   11.50
  13   9   2  200.57    8.67
  13   9   2  168.31   13.40
  13  -9  -2  195.14   12.18
 -13   9   2  182.76   11.14
  13   9  -2  165.37   15.75
  13   9  -2  206.84    8.76
  13   9  -2  202.81   10.89
  13  -9   2  205.43   10.49
 -13  10  -2  120.91   10.02
  13 -10  -2  117.04   10.07
  13  10   2  108.17    7.97
  13 -10   2  126.66    5.83
  13  10  -2   98.90    8.81
 -13  10   2  113.76    8.81
  13  11   2  648.60   38.09
 -13  11  -2  658.46   30.21
  13 -11  -2  690.40   34.09
 -13  11   2  655.81   39.29
  13  11  -2  596.30   32.11
  13 -11   2  711.59   28.29
 -13  12  -2   66.32    8.84
  13 -12  -2   63.46    8.75
  13  12   2   53.81    7.16
  13 -12   2   67.77    7.12
 -13  12   2   54.05    7.28
  13  12  -2   57.42    7.85
  13 -13  -2 1046.46   47.42
 -13  13  -2  922.60   45.77
  13  13   2  845.13   54.30
  13  13  -2  892.28   59.05
 -13  13   2  916.03   48.96
  13 -13   2 1050.47   45.30
  13 -14  -2   32.54    4.83
 -13  14  -2   29.89    5.45
  13  14   2   27.32    6.96
  13 -14   2   36.64    6.64
  13  14  -2   29.41    7.41
 -13  14   2   33.51    6.62
 -13  15  -2  290.49   18.09
  13  15   2  282.62   28.17
  13 -15  -2  342.77   17.23
  13  15  -2  285.87   22.11
 -13  15   2  293.44   20.03
  13 -15   2  367.67   17.11
  14   0   2  198.66   10.76
  14   0  -2  205.34   10.43
  14   0   2  206.42    7.21
  14   0  -2  212.84    8.49
  14   0   2  212.15    6.74
  14   1   2   14.45    2.09
  14   1   2   13.40    3.43
  14   1   2   11.89    1.44
  14  -1  -2   15.76    2.19
  14   1  -2   15.13    2.20
  14  -1   2   13.92    3.62
  14  -1   2   17.34    1.35
 -14   1   2   14.40    2.48
  14   1  -2   16.42    3.07
  14  -1   2   12.16    1.12
  14   2   2   46.80    3.33
  14   2   2   33.62    2.24
  14  -2  -2   34.96    4.64
  14   2   2   42.26    4.55
  14   2  -2   33.74    3.78
  14  -2   2   36.69    1.66
  14   2  -2   37.52    4.93
 -14   2   2   29.92    5.27
  14  -2   2   37.59    7.93
  14   3   2    6.60    1.45
  14   3   2    4.80    1.54
  14  -3  -2    8.52    3.24
  14   3   2   14.84    2.82
  14   3  -2    7.23    2.39
  14  -3   2   10.57    1.61
  14  -3   2   19.61    3.48
  14   3  -2    6.85    3.98
 -14   3   2    6.88    2.29
  14   3  -2    7.24    2.17
 -14   4  -2  166.75    7.05
  14   4   2  164.48    6.94
  14   4   2  177.91    6.70
  14   4   2  169.28    8.87
  14  -4  -2  167.25    7.33
  14   4  -2  150.31    8.28
 -14   4   2  152.28   10.57
  14  -4   2  181.05   11.22
  14  -4   2  171.67    5.45
  14   4  -2  170.31    7.70
  14   4  -2  174.01   10.39
 -14   5  -2   52.25    3.87
  14  -5  -2   56.52    3.93
  14   5   2   59.16    4.51
  14   5   2   54.49    5.05
  14   5   2   52.14    3.72
  14  -5   2   53.60    2.57
  14  -5   2   54.68    6.20
  14   5  -2   51.35    4.77
 -14   5   2   46.57    4.33
  14   5  -2   58.39    4.23
  14   5  -2   51.93    5.45
  14   6   2   77.37    7.60
  14   6   2   73.83    4.77
  14   6   2   86.92    4.53
 -14   6  -2   80.95    3.83
  14  -6  -2   74.55    4.53
  14   6  -2   68.50    5.90
 -14   6   2   70.49    5.42
  14   6  -2   78.58    5.21
  14   6  -2   87.28    4.62
  14  -6   2   79.79    3.33
  14   7   2   66.05    5.11
  14   7   2   72.53    4.51
  14   7   2   72.89    4.93
 -14   7  -2   65.53    5.85
  14  -7  -2   72.45    6.75
  14   7  -2   82.33    4.39
  14   7  -2   81.34    5.68
 -14   7   2   66.26    8.63
  14  -7   2   72.04    3.46
  14   7  -2   77.58    6.27
  14   8   2  142.52    8.33
 -14   8  -2  142.98    6.89
  14  -8  -2  160.02   10.61
  14   8   2  148.82    7.09
  14   8  -2  150.16   11.72
 -14   8   2  146.71   12.64
  14   8  -2  136.55    9.26
  14  -8   2  156.22    6.23
  14   8  -2  156.37    6.32
  14  -9  -2   21.99    3.23
  14   9   2   23.98    2.99
 -14   9  -2   20.57    3.00
  14   9   2   17.66    6.10
  14   9  -2   21.17    3.84
  14  -9   2   26.22    3.90
 -14   9   2   20.51    4.26
  14   9  -2   21.97    7.19
  14   9  -2   23.97    2.16
  14 -10  -2   13.75    2.85
  14  10   2   10.66    3.52
 -14  10  -2   14.06    2.93
  14 -10   2   10.74    2.13
  14  10  -2   16.20    3.58
  14  10  -2    9.45    4.05
 -14  10   2   10.67    3.72
  14 -11  -2    1.27    2.82
  14  11   2    2.07    3.76
 -14  11  -2    0.79    1.77
  14  11  -2    0.31    2.61
  14 -11   2    0.10    1.38
 -14  11   2   -0.03    3.91
  14  11  -2    0.25    2.20
  14  12   2    2.72    3.58
  14 -12  -2    3.37    4.21
 -14  12  -2    5.05    4.43
  14 -12   2    6.75    3.33
  14  12  -2    5.58    3.88
 -14  12   2    3.49    3.61
  14 -13  -2   16.74    3.85
 -14  13  -2   18.65    4.36
  14  13   2   15.63    8.33
 -14  13   2   16.43    8.39
  14 -13   2   17.85    3.20
  14  13  -2   21.25    9.50
 -14  14  -2   -1.30    2.23
  14  14   2   -2.70    2.83
  14 -14  -2    0.54    1.88
  14 -14   2    1.03    2.70
 -14  14   2    1.67    2.65
  14  14  -2   -1.60    3.02
  15   0   2 1591.25   62.99
  15   0   2 1526.10   71.16
  15   0  -2 1690.38   76.23
  15   0  -2 1608.83   74.13
  15   0   2 1619.60   63.60
  15   1   2   22.21    4.10
  15  -1  -2   22.21    2.63
  15   1   2   22.99    2.47
  15   1   2   22.69    2.71
  15  -1   2   23.65    2.06
  15  -1   2   21.60    1.55
  15   1  -2   23.04    3.57
  15  -1   2   21.30    6.84
  15   1  -2   22.80    2.68
  15   2   2  688.71   26.64
  15   2   2  690.81   30.52
  15  -2  -2  714.52   27.21
  15   2   2  798.19   27.04
  15   2  -2  547.21   24.69
 -15   2   2  635.11   29.89
  15   2  -2  726.57   30.08
  15   2  -2  725.04   28.07
  15  -2   2  675.81   30.67
  15  -2   2  707.58   24.08
  15   3   2  245.32   11.01
  15  -3  -2  235.01    9.60
  15   3   2  269.26   10.67
  15   3   2  241.97   11.85
  15   3  -2  243.64   10.73
  15   3  -2  239.86   12.89
  15  -3   2  230.00    8.03
 -15   3   2  210.03    9.83
  15   3  -2  217.18   10.24
  15  -3   2  218.55   13.03
 -15   4  -2    4.27    1.73
  15   4   2    6.69    2.68
  15  -4  -2    3.89    2.94
  15   4   2    2.95    2.68
  15   4   2    4.82    2.30
 -15   4   2    2.89    3.39
  15  -4   2    2.65    3.34
  15  -4   2    4.05    1.58
  15   4  -2    5.52    2.01
  15   4  -2    7.00    3.51
  15   4  -2    4.13    2.48
  15   5   2  484.76   19.15
  15   5   2  550.93   19.98
 -15   5  -2  477.09   16.64
  15   5   2  509.68   21.65
  15  -5  -2  490.04   19.09
 -15   5   2  452.66   19.73
  15  -5   2  494.88   24.44
  15   5  -2  504.69   20.58
  15   5  -2  512.34   19.97
  15   5  -2  463.27   21.38
  15  -5   2  526.34   17.14
  15  -6  -2  347.92   14.11
 -15   6  -2  338.65   12.33
  15   6   2  357.21   16.39
  15   6   2  328.97   14.17
  15   6   2  353.90   19.49
  15   6  -2  328.56   16.34
  15   6  -2  370.64   16.02
  15  -6   2  362.37   11.91
 -15   6   2  348.69   16.12
  15  -6   2  355.12   19.46
  15   6  -2  360.82   14.34
  15   7   2   14.68    2.54
  15   7   2   13.51    4.87
 -15   7  -2   18.96    2.30
  15  -7  -2   29.94    4.55
  15   7   2   15.19    2.95
 -15   7   2   37.37    3.84
  15  -7   2   17.09    5.06
  15   7  -2   13.80    3.25
  15   7  -2   15.77    3.75
  15  -7   2   18.33    1.84
  15   7  -2   19.10    2.35
  15  -8  -2 1060.74   44.80
  15   8   2  973.88   45.31
  15   8   2 1144.43   51.22
 -15   8  -2 1044.69   46.69
  15   8   2 1058.01   45.11
  15   8  -2 1057.27   44.41
  15  -8   2 1082.15   41.75
 -15   8   2  992.79   47.23
  15   8  -2 1084.32   47.63
  15   8  -2  949.31   47.56
  15   9   2   15.83    3.11
  15   9   2   26.12    6.09
  15   9   2   20.24    4.54
 -15   9  -2   15.14    4.30
  15  -9  -2   20.83    3.01
  15   9  -2   13.07    4.30
  15  -9   2   16.09    2.20
  15   9  -2   17.62    5.82
 -15   9   2   19.84    3.95
  15   9  -2   21.23    3.35
 -15  10  -2  584.77   29.41
  15  10   2  556.10   27.67
  15 -10  -2  608.46   25.78
  15  10  -2  513.30   33.94
  15 -10   2  627.86   26.47
  15  10  -2  632.57   28.41
 -15  10   2  546.66   27.63
  15 -11  -2   49.44    4.72
 -15  11  -2   50.18    7.42
  15  11   2   46.11    9.64
  15  11  -2   53.42    8.39
  15 -11   2   51.92    3.80
 -15  11   2   51.20    9.88
  15  11  -2   39.61    6.67
  15  12   2  164.66   12.67
 -15  12  -2  173.93   10.72
  15 -12  -2  195.82   14.21
  15  12  -2  161.17   13.68
  15 -12   2  203.52    9.33
  15  12  -2  202.57   12.03
 -15  12   2  181.32   12.98
  15  13   2   68.76   13.70
 -15  13  -2   82.98   11.41
  15 -13  -2   77.20    6.11
 -15  13   2   78.90   13.19
  15  13  -2   76.89   14.61
  15  13  -2   88.50    8.09
  15 -13   2   93.91    6.00
  16   0  -2   62.97    4.11
  16   0   2   57.64    3.33
  16   0   2   56.00    3.73
  16   0  -2   65.44    5.58
  16   0   2   60.05    9.63
  16   1   2   35.26    2.84
  16  -1  -2   31.14    4.77
  16  -1  -2   30.97    3.04
  16   1   2   27.66    4.78
  16   1   2   29.22    2.06
  16   1  -2   32.75    6.90
  16  -1   2   34.56    5.00
  16  -1   2   33.43    1.90
  16  -1   2   32.29    2.39
  16   1  -2   29.77    4.66
  16  -2  -2  122.83    7.96
  16   2   2  120.99    8.09
  16   2   2  112.71    4.68
  16   2   2  120.44    4.47
  16  -2   2  109.74    8.81
  16  -2   2  124.45    4.29
  16   2  -2  112.77    6.86
  16  -2   2  111.78    3.72
  16   2  -2  110.54   10.89
  16   2  -2  117.61    5.95
  16   3   2   63.01    4.33
  16   3   2   53.01    5.39
  16   3   2   54.14    3.37
  16  -3  -2   55.44    3.68
  16  -3   2   58.68    2.26
  16  -3   2   50.24    6.50
  16   3  -2   55.44    7.53
  16   3  -2   54.95    4.78
  16   3  -2   61.17    6.35
 -16   3   2   50.35    4.20
  16  -4  -2   45.29    3.60
  16   4   2   52.15    5.40
  16   4   2   52.89    3.55
  16   4   2   54.37    4.79
  16  -4   2   45.44    6.81
 -16   4   2   44.62    6.24
  16   4  -2   51.05    4.57
  16   4  -2   46.97    7.49
  16  -4   2   47.23    2.17
  16   4  -2   53.14    4.29
  16   5   2   64.31    3.71
  16   5   2   57.51    6.07
  16  -5  -2   58.95    4.01
  16   5   2   58.57    5.26
 -16   5  -2   58.23    4.01
  16   5  -2   58.98    8.10
 -16   5   2   61.94    5.00
  16  -5   2   53.92    7.01
  16   5  -2   59.65    4.65
  16  -5   2   61.68    3.77
  16   5  -2   58.78    4.41
  16   6   2   37.04    4.24
  16   6   2   37.04    3.64
  16   6   2   35.43    4.80
  16  -6  -2   41.49    5.26
 -16   6  -2   35.26    3.56
 -16   6   2   39.98    4.36
  16   6  -2   39.55    7.20
  16  -6   2   41.59    3.33
  16   6  -2   41.37    4.09
  16   6  -2   43.39    3.58
  16  -6   2   35.69    6.07
  16   7   2    0.88    2.18
  16  -7  -2    0.62    1.42
  16   7   2    2.74    2.66
  16   7   2    1.39    2.61
 -16   7  -2    0.45    1.80
  16   7  -2    1.19    2.09
  16  -7   2    0.30    1.55
 -16   7   2    1.18    1.88
  16  -7   2    1.27    2.71
  16   7  -2    0.30    1.70
  16   7  -2    0.47    1.32
  16   8   2   36.14    5.28
  16   8   2   28.15    3.61
  16   8   2   32.57    4.00
  16  -8  -2   37.13    3.56
 -16   8  -2   33.22    3.00
  16  -8   2   30.69    6.16
  16   8  -2   36.56    4.52
  16   8  -2   30.43    5.12
  16   8  -2   36.67    4.04
 -16   8   2   35.23    4.59
  16  -8   2   34.98    3.77
  16  -9  -2   43.73    4.05
  16   9   2   43.41    3.94
  16   9   2   35.58    4.67
  16   9   2   39.49    3.87
 -16   9  -2   46.02    3.79
  16   9  -2   43.28    5.80
  16   9  -2   42.27    7.49
  16  -9   2   58.71    3.37
 -16   9   2   36.99    5.25
  16   9  -2   39.86    2.97
 -16  10  -2    6.53    2.58
  16  10   2   -0.12    2.23
  16 -10  -2   10.13    2.57
  16  10   2   10.64    2.73
  16  10   2    9.86    3.45
  16  10  -2   10.94    1.73
 -16  10   2    8.35    3.65
  16  10  -2    8.06    6.42
  16 -10   2   11.09    1.88
  16  10  -2   12.71    3.31
  16  11   2    9.40    4.05
  16  11   2    9.62    3.17
 -16  11  -2    8.04    3.04
  16 -11  -2   14.95    2.92
  16 -11   2   12.92    3.46
  16  11  -2   10.57    4.49
  16  11  -2   12.04    5.70
 -16  12  -2    9.74    3.42
  16 -12  -2   17.13    3.28
  16  12   2    8.50    4.63
  16  12  -2   12.78    3.94
  16  12  -2   11.03    5.09
  16 -12   2   15.69    2.57
 -16  12   2   11.30    4.48
  17   0  -2   34.10    4.88
  17   0  -2   38.11    3.22
  17   0   2   35.30    2.72
  17   0   2   33.66    3.05
  17   0   2   38.33    5.44
  17  -1  -2  224.51   11.85
  17   1   2  227.52    8.82
  17   1   2  211.28    9.12
  17   1   2  204.17   18.08
  17  -1  -2  229.63   19.09
  17  -1   2  215.81    6.72
  17  -1   2  225.71    7.32
  17   1  -2  212.37   11.98
  17  -1   2  206.21   13.39
  17   1  -2  219.99    9.58
  17  -2  -2   13.05    2.22
  17   2   2    8.58    3.75
  17   2   2   15.30    2.61
  17  -2  -2   10.64    4.12
  17   2   2   10.61    1.52
  17   2  -2   11.53    3.30
  17  -2   2    7.28    7.11
  17   2  -2   11.73    3.88
  17   2  -2   10.07    4.59
  17   3   2 1017.99   46.80
  17   3   2 1014.29   43.04
  17   3   2 1114.84   42.04
  17  -3  -2 1004.43   44.66
  17  -3   2 1009.69   48.83
  17   3  -2 1001.06   45.30
 -17   3   2  926.33   41.48
  17   3  -2 1075.57   45.02
  17   3  -2 1066.38   46.85
  17  -3   2 1050.10   38.52
  17   4   2    2.78    2.51
  17  -4  -2    1.40    1.52
  17   4   2    1.88    1.48
  17   4   2    1.24    1.28
  17   4  -2    2.99    1.94
  17   4  -2    1.64    2.14
 -17   4   2    0.61    3.01
  17  -4   2    2.30    1.23
  17   4  -2    1.43    1.80
  17  -4   2    0.77    5.27
  17   5   2 1120.91   50.96
  17   5   2 1243.95   49.37
  17   5   2 1075.19   45.75
  17  -5  -2 1127.38   50.21
  17  -5   2 1070.21   53.21
  17   5  -2 1023.53   48.74
  17   5  -2 1156.92   49.97
  17  -5   2 1145.79   42.06
 -17   5   2 1040.52   47.37
  17   5  -2 1187.36   51.62
  17  -6  -2   51.09    3.90
 -17   6  -2   43.95    2.64
  17   6   2   44.65    6.33
  17   6   2   52.29    3.67
  17   6   2   56.33    5.04
 -17   6   2   50.53    4.93
  17   6  -2   45.09    5.31
  17  -6   2   48.34    6.92
  17  -6   2   50.95    2.53
  17   6  -2   56.45    6.52
  17   6  -2   57.48    7.00
  17   7   2  348.12   16.04
  17   7   2  407.42   19.16
 -17   7  -2  354.80   15.87
  17   7   2  390.92   21.18
  17  -7  -2  371.94   15.52
  17  -7   2  362.48   28.89
 -17   7   2  347.48   17.03
  17   7  -2  395.71   16.01
  17   7  -2  388.46   17.57
  17  -7   2  353.75   13.43
  17   7  -2  373.38   24.31
  17  -8  -2   35.15    3.67
  17   8   2   34.03    3.86
  17   8   2   42.45    5.27
  17   8   2   29.94    6.33
 -17   8  -2   31.32    2.92
  17  -8   2   41.39    6.52
  17   8  -2   38.07    4.95
  17   8  -2   34.98    4.35
  17   8  -2   33.27    5.33
 -17   8   2   30.88    4.61
  17   9   2    5.19    2.28
  17  -9  -2    4.14    2.20
  17   9   2    5.52    2.20
  17   9   2    4.69    2.84
  17   9  -2    6.27    2.72
  17   9  -2    1.16    3.38
 -17   9   2    6.58    3.06
  17  -9   2    3.89    4.24
  17   9  -2    5.52    1.78
  17  10   2   59.07    4.88
  17  10   2   55.19    4.49
  17  10   2   53.85    9.07
  17 -10  -2   51.27    4.78
 -17  10   2   56.58    6.45
  17  10  -2   45.44    6.93
  17  10  -2   58.99    5.50
  17 -10   2   56.12    7.88
  17 -11  -2  377.78   17.22
  17  11   2  322.04   18.82
  17  11   2  383.93   17.42
  17  11  -2  320.72   27.14
  17  11  -2  380.87   18.86
  17 -11   2  348.01   21.25
 -17  11   2  333.97   24.96
  18   0   2   25.51    2.27
  18   0  -2   27.87    4.83
  18   0  -2   27.51    4.50
  18   0   2   25.49    2.61
  18   0   2   27.29    5.10
  18  -1  -2    1.16    2.78
  18  -1  -2    1.61    1.46
  18   1   2    1.26    1.60
  18   1   2    1.34    0.85
  18   1   2    3.56    2.80
  18   1  -2    4.62    1.56
  18  -1   2    3.40    4.56
  18   1  -2    1.43    2.00
  18   1  -2    2.75    4.21
  18  -2  -2    3.06    3.12
  18   2   2    2.33    1.17
  18  -2  -2    3.85    2.53
  18   2   2    2.45    1.06
  18   2   2    0.67    4.68
  18   2  -2    2.63    2.85
  18  -2   2    2.80    3.20
  18   2  -2    5.01    2.06
  18   2  -2    3.36    2.55
  18   3   2   22.99    2.10
  18  -3  -2   28.64    5.00
  18  -3  -2   19.23    2.65
  18   3   2   24.66    7.30
  18   3   2   23.77    2.32
  18   3  -2   19.40    3.03
  18   3  -2   23.10    3.89
  18  -3   2   24.07    5.48
  18   3  -2   18.00    3.64
  18   4   2   20.17    2.15
  18   4   2   19.56    3.65
  18  -4  -2   22.54    3.92
  18   4   2   20.29    4.13
  18   4  -2   19.75    3.43
 -18   4   2   15.78    4.90
  18   4  -2   13.47    3.30
  18   4  -2   15.11    2.91
  18  -4   2   15.98    5.12
  18   5   2   61.61    5.96
  18  -5  -2   56.24    4.20
  18   5   2   58.95    4.16
  18   5   2   63.49    5.53
 -18   5   2   60.65    5.15
  18  -5   2   73.40   12.49
  18   5  -2   62.75    5.62
  18   5  -2   76.79    7.49
  18   5  -2   78.80    5.20
  18   6   2   12.16    5.48
  18  -6  -2   11.86    2.43
  18   6   2   18.23    2.27
  18   6   2   13.83    2.65
  18   6  -2   18.78    4.70
  18   6  -2   12.30    3.65
  18  -6   2   22.38    5.08
 -18   6   2   11.39    3.10
  18   6  -2   11.56    4.29
  18   7   2    4.14    1.99
  18   7   2    5.11    2.32
  18  -7  -2    6.26    2.03
  18   7   2    3.61    4.26
  18  -7   2    2.44    4.17
  18   7  -2    6.45    3.19
  18   7  -2    5.83    4.07
  18   7  -2    7.70    2.08
 -18   7   2    3.57    2.70
  18  -8  -2   57.52    6.79
  18   8   2   49.00    4.95
  18   8   2   63.07    4.56
  18   8   2   57.26    4.88
  18   8  -2   50.66    9.45
  18   8  -2   62.34    6.23
  18   8  -2   55.30    5.24
  18  -8   2   49.71    7.85
 -18   8   2   48.27    5.43
  18  -9  -2   16.90    4.89
  18   9   2   17.91    3.94
  18   9   2   20.90    3.35
  18   9   2   20.58    3.21
  18  -9   2   19.36    9.74
  18   9  -2   19.40    4.64
 -18   9   2   21.95    4.42
  18   9  -2   19.87    3.89
  18   9  -2   18.26    2.64
  18  10   2    1.11    2.38
  18  10   2    1.02    1.84
  18 -10  -2    2.46    2.99
  18  10   2    1.79    1.81
  18  10  -2    1.46    3.44
  18 -10   2    0.57    3.28
  18  10  -2    0.42    2.85
 -18  10   2   -1.31    2.76
  19   0   2  570.72   27.05
  19   0  -2  433.28   20.55
  19   0  -2  582.34   26.72
  19   0  -2  597.34   23.21
  19   1   2   25.94    4.19
  19  -1  -2   10.27    6.34
  19  -1  -2    9.21    3.72
  19  -1   2    8.98    4.22
  19   1  -2    8.05    3.88
  19   1  -2    7.57    4.61
  19   1  -2   17.92    3.87
  19  -2  -2  244.38   10.15
  19   2   2  232.37   13.25
  19  -2  -2  229.60   13.61
  19   2  -2  259.51   18.21
  19   2  -2  270.45   11.43
  19  -2   2  225.42   14.33
  19   2  -2  241.45   12.07
  19   3   2   45.48    5.63
  19  -3  -2   45.11    6.36
  19  -3  -2   50.37    5.41
  19   3  -2   45.53    7.78
  19   3  -2   52.49    4.03
  19  -3   2   49.69    6.90
  19   3  -2   43.33    4.60
  19  -4  -2    2.46    3.08
  19  -4  -2    1.43    1.49
  19   4   2   -0.56    4.02
  19   4  -2    1.41    3.43
  19   4  -2    2.61    2.13
  19  -4   2    2.02    3.42
  19   4  -2    1.27    2.90
  19  -5  -2   82.13    4.78
  19   5   2   86.69   10.26
 -19   5   2   69.88    5.63
  19   5  -2   91.05    8.90
  19  -5   2   84.77    9.15
  19   5  -2   71.66    9.13
  19   5  -2   87.54    8.17
  19   6   2  217.52    9.37
  19   6   2  213.45   15.63
  19   6   2  178.98    9.27
  19  -6  -2  205.38   11.68
  19  -6   2  213.31   22.32
  19   6  -2  214.19   13.82
  19   6  -2  188.47   15.49
  19   6  -2  204.22   10.02
 -19   6   2  192.73   10.48
  19   7   2    3.62    1.87
  19   7   2    2.64    3.48
  19  -7  -2    3.66    1.91
  19   7   2    0.87    4.11
  19   7  -2    5.18    3.82
  19   7  -2    4.56    2.00
 -19   7   2    2.26    2.42
  19  -7   2    3.58    3.97
  19   7  -2    4.19    2.90
  19   8   2  377.14   17.33
  19   8   2  412.70   17.07
  19  -8  -2  372.17   16.27
  19   8   2  327.72   16.38
  19  -8   2  348.85   21.43
  19   8  -2  413.54   19.89
 -19   8   2  336.04   17.46
  19   8  -2  396.02   22.21
  19   8  -2  320.16   18.52
  20   0  -2   67.53    5.30
  20   0  -2   58.00    4.24
  20   0   2   66.69    7.18
  20  -1  -2    1.65    1.46
  20   1   2    2.18    2.71
  20   1  -2    1.64    2.97
  20   1  -2   -0.72    2.58
  20   2   2   26.33    5.05
  20  -2  -2   27.69    2.95
  20   2  -2   29.96    3.28
  20   2  -2   27.41    6.07
  20  -3  -2    1.16    1.40
  20   3   2    1.13    2.57
  20   3  -2    0.90    2.74
  20   3  -2    0.76    2.17
  20   3  -2    1.14    1.96
  20  -3   2    1.59    3.32
  20   4   2    1.78    2.93
  20   4  -2    3.85    2.48
  20   4  -2    5.89    3.51
  20  -4   2    0.91    4.17
  20   4  -2    4.95    2.70
  20   5   2   28.42    7.62
  20   5  -2   25.69    4.13
  20  -5   2   29.51    6.27
  20   5  -2   26.37    4.27
  20   5  -2   30.63    3.71
  20   6   2    7.90    5.33
  20   6  -2   13.37    2.79
  20   6  -2    5.61    3.31
  20   6  -2    9.14    2.90
  20  -6   2   10.55    4.88
  21   0   2   87.51    8.77
  21   1   2   64.64    7.66
  21   2   2   33.05    5.70
  21   3   2  445.89   22.86
  21   3  -2  411.52   22.13
  21   3  -2  368.31   18.77
  21   3  -2  442.56   21.44
   0   0  -3    3.86    1.13
   0   0  -3    5.28    1.18
   0   0   3    3.99    1.19
   0   1  -3    1.06    0.98
   0  -1   3    0.74    0.73
   0  -1  -3    1.89    1.05
   0   1  -3    0.65    0.79
   0   1   3    2.84    1.15
   0  -1   3    1.25    1.79
   0  -2   3  168.17    4.63
   0   2   3  170.90    7.12
   0   2  -3  188.66    5.28
   0  -2  -3  160.20    6.27
   0   3  -3    0.14    1.11
   0   3   3    1.19    1.26
   0  -3  -3    0.52    1.09
   0  -3   3    0.38    0.43
   0  -4   3 1711.12   65.73
   0   4   3 1516.10   60.98
   0  -4  -3 1499.87   58.47
   0   4  -3 1585.37   63.01
   0  -4   3 1710.88   60.00
   0  -5   3    1.97    1.17
   0  -5  -3    1.72    1.24
   0   5  -3   -1.23    2.33
   0   5   3    0.56    1.39
   0   6  -3 1794.31   76.71
   0   6   3 1831.36   78.91
   0  -6   3 1940.27   79.43
   0  -6  -3 1811.77   74.85
   0  -7   3    0.09    1.20
   0  -7  -3    0.16    1.18
   0   7   3   -0.71    2.53
   0   7  -3    0.86    1.40
   0   8  -3   97.15    6.18
   0   8   3  101.22    6.37
   0  -8  -3   98.57    7.82
   0  -8   3  118.23    8.04
   0   9   3    0.05    1.99
   0   9  -3   -0.33    3.05
   0  -9   3    0.75    1.57
   0  -9  -3    1.62    1.53
   0 -10   3    0.51    1.77
   0 -10  -3    1.76    1.71
   0  10  -3   -0.52    2.16
   0  10   3    2.33    2.24
   0 -11   3    1.32    1.92
   0 -11  -3    1.06    1.96
   0  11  -3    1.65    2.35
   0  11   3    1.73    2.61
   0  12  -3   24.72    8.09
   0  12   3   24.04    8.66
   0 -12  -3   20.73    4.28
   0 -12   3   43.50    6.97
   0  13  -3   -0.01    2.84
   0 -13  -3    1.93    2.21
   0  13   3   -0.12    3.15
   0 -13   3    1.60    2.32
   0  14   3  208.60   15.80
   0  14  -3  209.46   22.02
   0 -14  -3  218.21   12.81
   0 -14   3  233.68   13.53
   0  15  -3   -0.75    2.94
   0 -15   3   -0.01    2.37
   0  15   3   -0.22    3.11
   0 -15  -3    1.52    2.43
   0  16   3   26.61    7.73
   0 -16   3   24.41    5.74
   0 -16  -3   22.96    5.54
   0  16  -3   21.07   12.15
   0  17   3    0.24    7.07
   0 -17  -3   -3.04    3.12
   0 -17   3    0.77    5.28
   0  17  -3    0.95    4.32
   0  18  -3    7.51   11.34
   0 -18   3   13.98    5.22
   0 -18  -3   11.14    5.18
   0  18   3    7.54    7.11
   1   0   3    2.54    1.03
  -1   0   3    0.79    1.20
  -1   0  -3    1.46    1.26
   1   0  -3    0.60    1.19
  -1   0  -3    0.41    1.08
   1   0   3    0.81    1.38
  -1   1  -3  415.83   13.13
  -1   1  -3  423.75   13.90
   1  -1  -3  432.18   14.34
   1   1   3  426.71   15.36
  -1  -1   3  429.49   14.26
  -1  -1  -3  430.34   12.86
  -1  -1  -3  408.95   13.83
   1   1  -3  424.08   13.89
   1  -1   3  421.60   15.20
  -1   1   3  440.88   14.90
  -1   2  -3 7628.06  424.80
   1  -2  -3 6942.38  397.18
   1   2   3 6938.12  390.42
  -1   2  -3 7431.31  417.41
   1  -2   3 7549.00  416.83
  -1  -2  -3 7095.80  401.89
   1   2  -3 7403.91  400.64
  -1   2   3 7089.32  403.65
  -1  -3   3 7005.31  377.58
   1   3   3 7534.73  433.33
  -1   3  -3 7269.70  414.72
   1  -3  -3 7460.95  431.85
   1   3  -3 8303.37  484.97
   1  -3   3 7959.00  444.30
   1  -3   3 8074.13  455.94
  -1   3   3 7502.05  435.12
  -1  -3  -3 7135.12  405.93
   1  -4  -3 1280.33   48.35
  -1  -4   3 1443.92   46.36
   1   4   3 1304.47   50.22
  -1   4  -3 1377.03   54.64
  -1   4   3 1305.26   51.13
   1  -4   3 1353.87   52.04
  -1  -4  -3 1279.70   47.76
   1   4  -3 1365.17   52.82
  -1   5  -3   39.10    2.80
   1   5   3   33.95    3.13
  -1  -5   3   43.39    4.89
   1  -5  -3   35.65    4.60
   1   5  -3   37.87    5.04
  -1   5   3   35.18    5.15
  -1  -5  -3   36.42    2.84
   1  -5   3   41.53    2.69
   1   6   3 1177.94   47.65
  -1   6  -3 1226.53   48.52
   1  -6  -3 1158.97   44.78
  -1  -6   3 1205.05   46.08
   1   6  -3 1237.55   49.71
  -1   6   3 1215.21   49.27
   1  -6   3 1341.15   50.61
  -1  -6  -3 1144.66   43.97
   1   7   3 2143.86   97.63
  -1  -7   3 2330.00  100.29
   1  -7  -3 2155.45   93.60
  -1   7  -3 2188.89   98.39
  -1   7   3 2105.40   96.21
   1  -7   3 2241.50   96.01
  -1  -7  -3 2116.35   91.61
   1   7  -3 2129.81   96.74
  -1   8  -3   48.61    4.24
   1  -8  -3   47.26    3.76
   1   8   3   50.16    6.97
  -1  -8   3   48.23    3.82
  -1  -8  -3   46.95    5.72
   1   8  -3   41.08    4.31
  -1   8   3   47.31    4.53
   1  -8   3   45.63    3.50
  -1  -9   3 1543.42   64.22
   1  -9  -3 1357.16   56.56
   1   9   3 1421.44   69.02
  -1   9  -3 1453.83   63.58
  -1  -9  -3 1362.24   56.89
  -1   9   3 1410.90   63.45
   1  -9   3 1541.62   63.06
   1   9  -3 1422.15   63.18
   1 -10  -3  586.33   23.43
   1  10   3  593.12   26.77
  -1 -10   3  640.91   25.34
  -1  10  -3  581.24   25.67
  -1 -10  -3  573.17   23.18
   1  10  -3  597.87   31.55
  -1  10   3  584.83   26.64
   1 -10   3  598.17   23.68
  -1 -11   3  100.18    6.68
  -1  11  -3  100.92   11.29
   1  11   3   90.93    7.86
   1 -11  -3   89.75    6.35
   1 -11   3  104.15    6.31
  -1 -11  -3   95.66    6.32
   1  11  -3   95.04    7.79
  -1  11   3   87.11    8.01
  -1 -12   3  876.96   37.36
   1 -12  -3  784.55   33.93
   1  12   3  767.36   37.59
  -1  12  -3  773.30   37.05
   1  12  -3  766.34   37.12
  -1  12   3  768.39   37.76
   1 -12   3  853.00   36.06
  -1 -12  -3  804.28   34.15
  -1 -13   3  200.14   11.12
  -1  13  -3  171.15   17.16
   1  13   3  176.03   13.37
   1 -13  -3  187.17   10.65
   1 -13   3  196.23   10.57
  -1 -13  -3  183.36   10.29
   1  13  -3  180.71   18.66
  -1  13   3  177.14   13.32
  -1 -14   3  847.90   38.32
   1  14   3  729.85   39.79
  -1  14  -3  745.54   39.77
   1 -14  -3  757.32   35.14
  -1  14   3  731.35   39.89
   1  14  -3  740.36   40.06
  -1 -14  -3  788.22   36.21
   1 -14   3  816.87   43.33
   1  15   3    3.45    5.04
   1 -15  -3    8.95    3.96
  -1  15  -3    2.97    7.94
  -1 -15   3    8.99    6.75
   1  15  -3    2.58    8.31
   1 -15   3    7.64    3.84
  -1 -15  -3    6.04    3.94
  -1  15   3    6.76    8.33
  -1  16  -3   61.54    9.96
  -1 -16   3   72.07    7.98
   1  16   3   64.37   10.72
   1 -16  -3   61.44    7.77
   1 -16   3   78.17    8.26
  -1 -16  -3   69.70    7.75
   1  16  -3   62.54    9.96
  -1  16   3   62.24   10.55
  -1 -17   3  472.71   25.78
  -1  17  -3  424.53   37.69
   1  17   3  415.50   29.75
   1 -17  -3  460.74   31.59
  -1  17   3  406.16   29.24
  -1 -17  -3  457.46   24.79
   1  17  -3  416.71   28.96
   1 -17   3  502.77   26.48
  -1 -18   3   38.91    7.14
   1  18   3   22.00   15.39
   1 -18  -3   30.52    7.09
  -1  18  -3   24.64    8.63
   1 -18   3   34.78   11.15
  -1  18   3   23.88    9.29
  -1 -18  -3   35.12    7.05
   1  18  -3   25.17    9.14
  -2   0   3    2.26    1.56
   2   0  -3    1.97    1.47
  -2   0  -3    1.71    0.99
   2   0   3    1.97    1.34
   2   0   3    1.42    0.66
  -2   0  -3    1.64    2.62
   2  -1  -3 1045.69   37.51
   2   1   3  956.39   37.82
   2   1   3 1106.80   38.40
  -2   1  -3 1100.99   39.27
  -2  -1   3 1024.83   37.46
  -2   1  -3 1064.49   34.69
  -2   1   3 1090.17   39.93
   2  -1   3 1002.63   35.15
   2   1  -3 1057.56   37.54
  -2  -1  -3 1025.26   37.38
  -2  -1  -3 1035.52   33.63
   2   2   3  682.23   24.07
  -2   2  -3  712.90   23.71
   2   2   3  658.95   22.11
  -2   2  -3  703.13   21.25
   2  -2  -3  639.98   22.12
   2  -2   3  641.54   20.79
   2   2  -3  681.05   23.03
  -2  -2  -3  656.08   20.69
  -2   2   3  721.82   25.66
  -2  -2  -3  675.48   23.45
   2   3   3   12.46    2.73
   2  -3  -3    9.40    1.78
  -2   3  -3   11.81    2.08
  -2  -3  -3    8.64    1.80
   2  -3   3   12.72    1.29
  -2  -3  -3   10.81    1.37
   2   3  -3   10.47    2.27
   2  -3   3   14.18    1.26
  -2   3   3   10.73    2.10
   2  -4  -3   20.37    2.17
  -2   4  -3   21.47    1.87
   2   4   3   19.81    2.15
  -2   4   3   23.48    2.62
   2   4  -3   32.46    2.91
  -2  -4  -3   31.02    3.15
  -2  -4  -3   22.84    2.18
   2  -4   3   20.04    2.63
  -2   5  -3  646.38   24.65
   2  -5  -3  585.58   23.81
   2   5   3  583.84   21.27
   2   5  -3  618.25   22.79
  -2   5   3  579.00   21.76
  -2  -5  -3  561.58   19.63
   2  -5   3  610.76   20.51
   2   6   3  332.58   13.36
   2  -6  -3  331.73   12.49
  -2  -6   3  369.08   13.62
  -2   6  -3  348.02   13.05
   2   6  -3  375.62   15.00
  -2   6   3  343.90   13.93
  -2  -6  -3  322.21   11.75
   2  -6   3  359.19   12.65
  -2  -7   3 3038.16  140.56
   2   7   3 2821.31  136.62
  -2   7  -3 2958.64  141.17
   2  -7  -3 2977.65  137.76
  -2   7   3 2889.25  140.34
  -2  -7  -3 2906.02  134.20
   2   7  -3 2924.15  142.03
   2  -7   3 3077.27  140.69
  -2   8  -3   45.98    4.07
  -2  -8   3   53.54    3.79
   2   8   3   46.19    4.24
   2  -8  -3   43.37    3.77
  -2  -8  -3   46.03    3.48
   2  -8   3   45.94    3.41
  -2   8   3   40.27    4.54
   2   8  -3   53.54    4.45
   2   9   3 1409.39   62.68
  -2   9  -3 1439.39   63.31
   2  -9  -3 1398.99   58.63
  -2  -9   3 1425.39   59.25
  -2  -9  -3 1392.15   58.10
   2  -9   3 1552.51   63.57
  -2   9   3 1410.92   63.37
   2   9  -3 1431.89   64.08
   2  10   3   14.21    3.80
   2 -10  -3   14.13    3.00
  -2 -10   3   15.41    5.33
  -2  10  -3   15.75    3.51
  -2  10   3   14.95    3.99
  -2 -10  -3   15.16    4.81
   2 -10   3   31.17    3.12
   2  10  -3   16.35    3.91
   2  11   3  555.79   26.32
  -2  11  -3  582.03   26.78
  -2 -11   3  615.48   30.13
   2 -11  -3  586.89   29.31
  -2  11   3  573.72   27.29
   2 -11   3  613.06   28.75
  -2 -11  -3  573.07   23.67
   2  11  -3  560.33   26.64
   2  12   3   12.12    6.66
  -2  12  -3   10.82    3.89
  -2 -12   3   12.89    5.48
   2 -12  -3   12.96    3.32
  -2 -12  -3   10.22    3.21
  -2  12   3   10.76    4.32
   2  12  -3   10.98    4.15
   2 -12   3   10.58    3.22
   2 -13  -3   46.14    5.47
   2  13   3   48.06    7.42
  -2  13  -3   39.02    6.40
  -2 -13   3   48.86    8.84
   2 -13   3   53.85    5.27
  -2  13   3   48.13    7.21
  -2 -13  -3   49.27    5.47
   2  13  -3   42.20    7.19
   2 -14  -3    4.43    3.02
   2  14   3    1.06    3.91
  -2  14  -3    2.90    3.72
  -2 -14   3    3.01    3.03
  -2 -14  -3    2.00    3.05
  -2  14   3    3.07    3.92
   2  14  -3    5.55    6.45
   2 -14   3    1.40    2.87
  -2  15  -3  200.84   15.92
   2 -15  -3  213.38   13.37
   2  15   3  190.57   16.55
  -2 -15   3  218.13   13.62
   2  15  -3  191.51   16.48
  -2  15   3  204.89   16.28
   2 -15   3  235.42   19.51
  -2 -15  -3  223.14   13.68
   2  16   3    1.30    7.48
  -2 -16   3    2.11    1.03
  -2  16  -3    3.03    6.44
  -2 -16   3    4.18    3.29
   2 -16  -3    2.42    5.73
  -2 -16  -3    0.05    3.08
   2 -16   3    3.71    3.06
  -2  16   3    0.17    4.56
   2  16  -3    4.10    4.41
  -2 -16  -3   -0.22    2.33
   2  17   3  173.06   17.68
  -2  17  -3  165.70   15.90
   2 -17  -3  201.30   14.45
  -2 -17   3  202.51   14.17
  -2  17   3  174.05   25.54
   2  17  -3  172.73   17.43
  -2 -17  -3  177.34   10.77
  -2 -17  -3  180.22   13.49
   2 -17   3  194.39   13.53
   2  18   3   -0.21    4.50
  -2 -18   3   -1.73    6.01
   2 -18  -3    2.87    5.72
  -2  18  -3    1.10    6.47
  -2 -18  -3   -0.32    3.55
  -2  18   3    3.08    4.43
   2 -18   3    0.72    3.07
   2  18  -3    0.80    4.45
  -2 -18  -3    0.58    3.25
  -3   0  -3    0.65    1.40
   3   0  -3    0.41    1.16
   3   0   3    0.73    0.53
  -3   0   3    1.52    1.35
  -3   0  -3    0.97    0.40
  -3   1  -3   12.14    0.45
   3  -1  -3   10.40    1.81
  -3  -1   3   11.34    2.02
  -3   1  -3   15.29    3.58
   3   1   3   10.59    0.78
  -3   1  -3    8.97    0.65
   3   1   3    8.34    1.73
  -3  -1  -3   10.29    3.43
   3   1  -3   13.83    1.85
  -3   1   3   11.01    2.13
  -3  -1  -3   10.64    1.22
   3  -1   3   11.84    1.83
   3   2   3   70.58    3.26
   3   2   3   73.64    3.40
   3  -2  -3   76.72    3.63
  -3   2  -3   74.95    2.73
  -3  -2  -3   71.73    3.49
  -3   2   3   82.34    4.23
   3   2  -3   74.67    3.56
  -3  -2  -3   78.63    5.71
   3  -2   3   71.54    3.35
   3   3   3 3347.30  153.32
  -3   3  -3 3393.62  154.01
   3   3   3 3618.46  165.84
   3  -3  -3 3499.14  161.81
   3  -3   3 3562.67  162.73
   3  -3   3 3920.34  175.90
  -3   3   3 3486.76  165.16
  -3  -3  -3 3466.30  162.44
  -3  -3  -3 3192.21  147.09
   3   4   3 3399.69  158.42
  -3   4  -3 3521.57  163.64
   3  -4  -3 3430.13  158.83
  -3  -4  -3 3367.77  160.89
  -3   4   3 3332.00  158.84
   3   4  -3 3349.37  159.52
   3  -4   3 3449.91  155.18
  -3  -4  -3 3223.16  147.42
  -3   5  -3  305.76   10.58
   3  -5  -3  301.21   13.82
   3   5   3  305.61   11.38
   3   5  -3  308.54   12.15
  -3   5   3  299.62   11.81
  -3  -5  -3  302.77   13.08
   3  -5   3  308.59   10.06
  -3  -5  -3  286.38   10.00
  -3   6  -3 1738.54   72.10
   3   6   3 1690.22   71.86
   3  -6  -3 1686.99   69.17
  -3  -6  -3 1649.39   70.56
   3   6  -3 1790.89   77.36
   3  -6   3 1794.21   75.27
  -3  -6  -3 1725.69   71.16
  -3   6   3 1730.82   74.87
  -3  -7   3 1854.77   77.49
  -3   7  -3 1633.14   70.08
  -3  -7   3 1972.35   67.76
   3   7   3 1686.55   73.93
   3  -7  -3 1679.66   70.43
  -3  -7  -3 1661.74   69.57
  -3   7   3 1653.74   73.54
   3  -7   3 1730.70   73.82
  -3  -7  -3 1643.48   68.10
   3   7  -3 1695.67   75.11
   3  -8  -3  191.83   11.42
  -3  -8   3  194.75    4.94
   3   8   3  193.64    9.35
  -3  -8   3  214.54   12.56
  -3   8  -3  201.10    9.04
   3   8  -3  189.73    9.60
  -3  -8  -3  181.82    7.76
  -3  -8  -3  191.53    7.68
   3  -8   3  198.45   10.16
  -3   8   3  194.02    9.70
   3   9   3  934.51   40.59
  -3   9  -3  972.32   41.09
  -3  -9   3  949.29   38.27
   3  -9  -3  957.55   38.47
  -3  -9   3 1046.46   33.58
  -3   9   3  949.50   41.45
  -3  -9  -3  956.31   38.16
   3  -9   3 1034.19   39.93
  -3  -9  -3  906.91   36.36
   3   9  -3  937.40   46.23
  -3 -10   3  733.06   22.33
   3  10   3  670.23   35.56
  -3 -10   3  704.34   28.48
   3 -10  -3  708.14   28.52
  -3  10  -3  669.51   29.31
   3 -10   3  728.46   28.29
   3  10  -3  691.07   36.83
  -3 -10  -3  662.94   26.97
  -3  10   3  702.75   37.14
   3  11   3    7.84    3.61
   3 -11  -3   18.62    3.00
  -3 -11   3   10.00    2.88
  -3 -11   3    9.04    1.30
  -3  11  -3    9.05    3.21
   3 -11   3    7.89    2.63
  -3 -11  -3    8.53    2.85
  -3  11   3    7.63    3.68
   3  11  -3    8.80    3.67
  -3 -11  -3    4.29    2.16
  -3 -12   3   78.28    6.37
   3  12   3   71.71    7.60
   3 -12  -3   76.00    6.36
  -3 -12   3   87.59    2.92
  -3  12  -3   78.85   10.83
  -3 -12  -3   78.34    5.06
   3 -12   3   86.83    6.11
  -3 -12  -3   78.44    6.60
   3  12  -3   79.68    7.83
  -3  12   3   72.17    7.85
  -3 -13   3    6.03    3.11
  -3  13  -3    4.29    3.52
   3 -13  -3    4.49    2.97
  -3 -13   3    5.83    0.90
   3  13   3    7.84    3.91
   3  13  -3    6.71    6.83
  -3  13   3    6.44    6.71
   3 -13   3    5.86    4.70
  -3 -13  -3    5.59    5.00
  -3 -13  -3    7.54    2.19
  -3 -14   3 1060.12   39.30
  -3  14  -3  966.60   50.04
   3  14   3  930.50   59.23
   3 -14  -3 1036.46   47.72
  -3 -14   3 1045.43   48.40
  -3  14   3  978.50   61.02
   3 -14   3 1080.41   48.47
  -3 -14  -3 1031.33   45.48
   3  14  -3  973.26   52.16
  -3 -14  -3  990.59   45.93
  -3 -15   3   23.39    5.40
   3 -15  -3   19.22    8.29
  -3  15  -3   14.19    5.85
  -3 -15   3   20.90    1.51
   3  15   3   20.00    6.46
  -3 -15  -3   24.41    5.11
  -3  15   3   22.69    6.72
  -3 -15  -3   20.33    5.74
   3 -15   3   26.40    4.82
   3  15  -3   26.78    6.86
   3  16   3  364.18   25.17
   3 -16  -3  420.61   21.86
  -3  16  -3  348.45   23.05
  -3 -16   3  401.29   28.48
  -3 -16   3  376.72   13.72
   3 -16   3  418.16   27.11
  -3 -16  -3  399.30   21.15
  -3  16   3  377.53   26.06
  -3 -16  -3  380.03   17.91
   3  16  -3  374.66   26.51
   3  17   3  480.19   42.70
   3 -17  -3  573.15   29.77
  -3 -17   3  582.17   30.72
  -3  17  -3  481.59   40.49
  -3 -17  -3  548.58   28.90
   3  17  -3  485.47   33.64
   3 -17   3  574.21   28.75
  -3 -17  -3  507.22   24.06
  -3  17   3  496.34   33.73
  -3  18  -3   89.77   13.01
   3 -18  -3  112.29   11.28
  -3 -18   3  120.83   11.95
   3  18   3   87.57   13.60
   3 -18   3  107.09   10.53
  -3 -18  -3  101.25   11.49
  -3  18   3   89.97   14.26
  -3 -18  -3  112.46   16.80
   3  18  -3   90.70   22.35
   4   0  -3    1.25    1.03
  -4   0   3    0.20    1.14
  -4   0  -3    3.12    1.25
   4   0   3    0.68    0.17
   4   0   3    1.51    1.80
   4   1   3   23.29    0.82
   4  -1  -3   23.12    2.08
  -4   1  -3   25.64    2.58
   4   1   3   42.36    3.53
  -4  -1   3   25.27    2.32
   4   1  -3   22.30    3.31
  -4   1   3   28.64    2.44
  -4  -1  -3   20.89    1.17
  -4  -1  -3   24.57    2.43
   4  -1   3   22.89    2.20
   4  -2  -3  565.58   19.07
  -4   2  -3  601.45   16.91
   4   2   3  574.89   18.00
   4   2   3  545.48   18.35
   4  -2   3  607.88   16.88
   4  -2   3  570.54   21.46
   4   2  -3  575.59   19.33
  -4  -2  -3  568.35   16.73
  -4   2   3  610.28   21.34
  -4  -2  -3  584.32   20.27
   4  -3  -3   71.65    5.27
  -4   3  -3   69.02    2.19
   4   3   3   66.10    3.16
   4   3   3   71.45    3.57
  -4  -3  -3   67.34    3.56
   4  -3   3   70.95    2.18
  -4  -3  -3   61.77    2.36
  -4   3   3   74.49    5.93
   4  -3   3   71.72    3.39
   4  -4  -3  918.04   33.59
   4   4   3  954.30   34.08
   4   4   3  957.48   34.14
  -4   4  -3  908.65   31.05
   4   4  -3  939.21   35.88
  -4  -4  -3  877.43   30.72
  -4   4   3  940.36   39.14
   4  -4   3  961.09   31.91
   4   4  -3 1068.82   31.45
  -4  -4  -3  946.79   34.99
   4  -5  -3  152.91    6.43
  -4   5  -3  191.56    6.53
   4   5   3  168.56    6.88
  -4  -5  -3  158.12    6.64
   4  -5   3  187.54    6.08
  -4  -5  -3  156.67    7.93
  -4   5   3  165.53    7.67
   4   5  -3  175.24    8.18
  -4   6  -3  496.69   20.10
   4  -6  -3  486.10   17.82
   4   6   3  500.07   18.97
   4  -6   3  528.57   17.77
  -4  -6  -3  515.93   18.52
   4   6  -3  523.05   20.92
  -4   6   3  523.43   20.64
  -4  -6  -3  464.64   16.44
   4  -7  -3  107.31    5.50
  -4   7  -3  106.17    5.09
   4   7   3  112.21    6.03
  -4  -7  -3  101.87    4.85
  -4   7   3  110.76    6.37
   4   7  -3  116.33    6.62
   4  -7   3  107.77    4.58
  -4  -7  -3  102.72    4.76
  -4   8  -3   40.20    3.53
  -4  -8   3   40.32    1.10
   4   8   3   34.97    6.30
  -4  -8   3   43.39    3.87
   4  -8  -3   37.60    3.58
  -4  -8  -3   36.18    3.16
   4   8  -3   38.60    4.41
  -4   8   3   32.82    4.19
   4  -8   3   36.35    2.90
  -4  -8  -3   36.34    3.05
  -4   9  -3  158.40    7.94
   4  -9  -3  138.31    7.12
  -4  -9   3  148.91    7.81
  -4  -9   3  151.08    3.85
   4   9   3  137.05    8.13
   4   9  -3  139.29    8.75
  -4  -9  -3  140.94    6.95
  -4   9   3  141.59   12.02
   4  -9   3  149.66    6.63
  -4  -9  -3  145.82    8.91
   4  10   3   39.66    5.11
  -4  10  -3   35.44    4.44
   4 -10  -3   38.74    4.21
  -4 -10   3   44.38    4.55
  -4 -10   3   42.01    1.25
  -4  10   3   38.18    5.16
  -4 -10  -3   37.87    4.01
  -4 -10  -3   37.74    3.30
   4  10  -3   38.93    5.28
   4 -10   3   43.24    3.66
  -4 -11   3   72.44    2.62
   4 -11  -3   68.60    8.61
  -4  11  -3   70.99    6.31
  -4 -11   3   80.35    6.18
   4  11   3   66.33    6.87
  -4  11   3   67.15    6.94
   4 -11   3   82.18    7.91
  -4 -11  -3   68.79    5.39
   4  11  -3   66.62    7.08
  -4 -11  -3   66.20    4.40
  -4 -12   3  269.93   18.94
  -4 -12   3  277.25    7.62
   4 -12  -3  252.80   12.33
  -4  12  -3  244.91   13.79
   4  12   3  234.21   19.69
  -4 -12  -3  242.11   10.74
  -4 -12  -3  246.64   12.04
   4  12  -3  252.73   20.93
   4 -12   3  276.12   12.51
  -4  12   3  249.70   15.04
  -4 -13   3   14.85    4.20
  -4 -13   3   14.78    0.99
   4  13   3   13.46    4.79
  -4  13  -3   12.90    4.09
   4 -13  -3   13.53    3.67
  -4 -13  -3   13.92    4.12
   4  13  -3   14.05    5.06
  -4  13   3   14.08    5.03
  -4 -13  -3   18.55    3.53
   4 -13   3   13.59    3.42
  -4 -14   3   98.79    8.59
   4  14   3   69.28    9.39
   4 -14  -3   89.63    7.63
  -4 -14   3   86.62    2.92
  -4  14  -3   74.14    8.61
   4 -14   3   90.31   10.96
  -4  14   3   76.53   10.02
  -4 -14  -3   87.79   11.50
  -4 -14  -3   89.72    8.55
   4  14  -3   74.62    9.94
  -4 -15   3    2.50    1.05
   4 -15  -3    2.00    3.13
   4  15   3    2.27    6.60
  -4 -15   3    5.55    3.34
  -4  15  -3    1.20    5.85
  -4 -15  -3    2.35    2.94
  -4 -15  -3    1.13    2.09
  -4  15   3    1.89    3.98
   4  15  -3    3.54    6.85
   4 -15   3    3.93    2.88
  -4 -16   3   -1.19    3.39
   4  16   3    3.29    4.13
  -4  16  -3    3.30    3.64
   4 -16  -3    1.10    3.06
  -4 -16  -3    1.43    1.96
  -4 -16  -3   -0.04    3.09
  -4  16   3    2.41    4.14
   4 -16   3    0.60    2.69
   4  16  -3    3.60    4.40
   4  17   3    8.78    6.31
  -4 -17   3   10.47    5.17
   4 -17  -3   12.92    7.79
  -4  17  -3    8.74    5.75
  -4 -17  -3   10.29    4.85
  -4  17   3    8.94   10.59
   4 -17   3   12.15    6.92
  -4 -17  -3   12.46    7.52
   4  17  -3    8.48   10.68
  -4  18  -3   10.28    9.80
  -4 -18   3   11.63    5.30
   4 -18  -3    8.81    5.01
   4  18   3   -0.20   11.15
   4  18  -3    6.20    6.81
  -4 -18  -3    9.32    4.67
   4 -18   3   10.04    4.60
  -4  18   3    6.97    6.76
  -4 -18  -3    6.40    2.96
  -5   0  -3    0.26    1.22
   5   0  -3    0.79    0.98
  -5   0   3    1.32    1.19
   5   0   3   -0.31    1.80
  -5  -1   3   70.13    3.73
   5  -1  -3   80.10    3.61
   5   1   3   72.10    5.23
   5   1   3   71.37    1.73
  -5   1   3   78.92    3.87
   5  -1   3   73.05    3.64
  -5  -1  -3   66.05    1.60
   5   1  -3   68.59    3.36
  -5  -1  -3   69.54    3.92
   5   2   3  263.67    7.16
  -5   2  -3  279.91    6.93
   5   2   3  258.89   11.17
   5  -2  -3  272.89    9.27
  -5   2   3  284.39   10.30
  -5  -2  -3  247.66    7.62
   5  -2   3  269.54    9.49
  -5  -2  -3  278.53   10.25
   5  -2   3  284.44    6.89
   5   2  -3  276.86   11.65
   5   3   3 1846.89   72.52
   5   3   3 1869.22   78.67
   5  -3  -3 1900.21   77.16
  -5   3  -3 1850.38   69.46
   5  -3   3 1977.74   74.23
   5   3  -3 1931.09   78.83
  -5  -3  -3 1764.41   74.20
   5  -3   3 1967.71   80.27
  -5   3   3 1870.88   78.79
  -5  -3  -3 1761.69   70.08
   5   4   3 1134.24   42.07
   5  -4  -3 1132.74   43.25
   5   4   3 1152.81   45.75
  -5   4  -3 1099.02   38.81
   5   4  -3 1332.17   42.76
   5   4  -3 1196.39   47.68
   5  -4   3 1151.67   39.51
  -5   4   3 1155.47   45.81
  -5  -4  -3 1096.59   39.73
  -5  -4  -3 1150.39   44.83
  -5   5  -3   15.64    1.62
   5   5   3   15.70    1.95
   5   5   3   10.31    1.94
   5  -5  -3   15.49    2.22
   5   5  -3   16.13    2.87
  -5  -5  -3   15.91    2.19
  -5  -5  -3   15.80    1.84
  -5   5   3   14.90    2.56
   5   5  -3   16.17    0.89
   5  -5   3   15.99    1.46
  -5   6  -3  591.72   20.97
   5   6   3  589.45   24.74
   5  -6  -3  571.18   20.97
  -5  -6  -3  574.59   21.15
  -5   6   3  604.48   24.09
   5  -6   3  631.61   20.98
  -5  -6  -3  562.83   19.93
   5   6  -3  611.42   24.27
  -5   7  -3 2119.26   93.35
   5  -7  -3 2213.81   96.15
   5   7   3 2185.72   98.96
   5   7  -3 2104.66   97.39
   5  -7   3 2282.83   96.03
  -5  -7  -3 2053.58   90.54
  -5  -7  -3 2178.88   93.92
  -5   7   3 2144.80  104.03
   5   8   3   19.93    3.10
   5  -8  -3   17.36    2.81
  -5   8  -3   19.26    2.70
   5  -8   3   19.30    3.54
  -5  -8  -3   22.07    2.44
  -5  -8  -3   18.88    4.11
  -5   8   3   18.06    3.32
   5   8  -3   15.49    3.44
   5   9   3  782.42   33.82
  -5  -9   3  937.28   27.33
  -5   9  -3  806.05   37.21
   5  -9  -3  772.80   31.05
  -5   9   3  765.57   33.70
   5   9  -3  795.42   35.31
  -5  -9  -3  808.80   31.80
   5  -9   3  847.77   32.13
  -5  -9  -3  774.03   30.86
   5  10   3   41.03    8.45
  -5 -10   3   51.44    1.61
  -5  10  -3   45.63    4.49
  -5 -10   3   48.82    4.98
   5 -10  -3   49.05    4.45
  -5 -10  -3   42.43    3.50
   5  10  -3   38.37    8.88
  -5 -10  -3   39.54    4.36
  -5  10   3   44.82    5.50
   5 -10   3   46.35    3.75
  -5 -11   3  103.83    7.58
   5  11   3   92.41    8.07
  -5 -11   3  109.23    3.10
  -5  11  -3   96.00    7.14
   5 -11  -3   96.55    6.71
  -5 -11  -3   98.22    6.55
   5  11  -3   96.47    8.21
  -5 -11  -3   87.92    5.25
  -5  11   3   88.16    8.06
   5 -11   3  104.74    6.16
   5  12   3  207.61   13.44
  -5  12  -3  203.25   11.85
  -5 -12   3  239.97   12.87
  -5 -12   3  251.96    6.92
   5 -12  -3  217.55   11.37
  -5 -12  -3  210.96    9.51
   5  12  -3  205.17   13.98
  -5  12   3  208.67   13.61
   5 -12   3  234.80   14.66
  -5 -12  -3  205.71   14.80
  -5  13  -3   32.30    8.66
  -5 -13   3   45.19    1.45
  -5 -13   3   42.42    5.85
   5  13   3   40.65   10.33
   5 -13  -3   37.40    5.16
  -5  13   3   39.63    6.73
  -5 -13  -3   37.49    5.05
  -5 -13  -3   33.76    3.61
   5  13  -3   38.62    7.04
   5 -13   3   40.90    4.59
   5 -14  -3  485.65   23.40
  -5 -14   3  539.57   16.12
  -5  14  -3  455.07   24.89
  -5 -14   3  540.58   26.16
   5  14   3  443.83   26.02
  -5  14   3  471.23   27.24
   5  14  -3  446.88   34.92
   5 -14   3  517.28   23.46
  -5 -14  -3  493.34   23.41
  -5 -14  -3  473.06   20.72
   5 -15  -3  124.96    9.45
  -5 -15   3  113.70    3.63
  -5 -15   3  111.89   10.12
   5  15   3   95.38   11.27
  -5  15  -3  103.02   10.36
   5  15  -3  104.87   12.03
  -5 -15  -3  104.56   13.32
  -5 -15  -3  105.50    6.80
   5 -15   3  132.80   13.26
  -5  15   3  101.54   11.67
  -5  16  -3  125.02   17.77
   5 -16  -3  141.12   15.82
  -5 -16   3  150.18   12.01
   5  16   3  125.47   20.51
   5  16  -3  120.99   14.50
   5 -16   3  141.06    9.63
  -5 -16  -3  130.65   10.07
  -5  16   3  129.59   13.66
  -5 -16  -3  132.60   10.79
   5 -17  -3  666.14   33.35
  -5  17  -3  562.83   34.59
   5  17   3  555.10   36.52
  -5 -17  -3  604.22   31.22
  -5  17   3  589.60   38.06
  -5 -17  -3  591.09   26.91
   5  17  -3  564.02   38.53
   5 -17   3  671.99   31.83
   5  18   3    4.22    6.38
  -5  18  -3    7.03    5.50
   5 -18  -3    6.34    4.56
  -5 -18  -3    6.99    7.56
   5 -18   3    8.52    4.42
  -5  18   3    6.33    6.33
  -5 -18  -3    7.22    2.83
   5  18  -3    8.96    6.53
   6   0   3    0.45    0.15
  -6   0   3    0.46    1.83
   6   0   3    0.47    1.17
   6   0  -3    1.29    0.98
   6   0   3    0.36    0.14
  -6   0  -3   -0.62    1.29
   6  -1  -3 1359.85   51.55
   6   1   3 1318.23   50.67
  -6  -1   3 1284.12   50.49
   6   1   3 1328.37   44.82
  -6   1   3 1327.27   52.19
  -6  -1  -3 1267.96   51.04
   6  -1   3 1323.70   55.56
   6   1  -3 1360.42   54.36
   6   2   3   26.84    3.95
   6  -2  -3   28.03    2.34
   6   2   3   20.79    1.14
  -6   2  -3   24.85    0.95
  -6  -2  -3   22.01    1.11
   6   2  -3   21.86    2.26
  -6  -2  -3   23.45    2.71
  -6   2   3   20.15    2.58
   6  -3  -3  581.17   23.44
   6   3   3  581.97   20.63
   6   3   3  590.86   18.96
  -6   3  -3  580.51   16.98
  -6  -3  -3  552.27   17.43
   6   3  -3  589.69   21.15
   6  -3   3  574.78   20.78
  -6  -3  -3  601.36   22.47
  -6   3   3  600.71   22.41
   6  -3   3  603.05   17.13
   6   4   3  117.61    5.95
  -6   4  -3  106.40    3.51
   6  -4  -3  105.41    4.80
   6   4   3  111.05    5.10
   6   4  -3  123.85    3.53
   6   4  -3  118.63    6.14
   6  -4   3  105.39    3.26
  -6   4   3  111.90    5.78
  -6  -4  -3  104.58    4.00
  -6  -4  -3  114.61    5.72
   6   5   3  111.32    4.84
  -6   5  -3  115.42    4.23
   6  -5  -3  107.17    5.02
   6   5   3  107.73    4.59
  -6   5   3  122.10    9.00
  -6  -5  -3  108.81    4.47
   6   5  -3  119.89    6.49
   6   5  -3  111.05    2.88
   6  -5   3  113.47    3.82
  -6  -5  -3  114.54    5.39
  -6   6  -3  380.68   13.06
   6   6   3  358.65   13.64
   6  -6  -3  347.04   13.19
   6  -6   3  397.29   14.49
   6   6  -3  372.16   15.58
  -6  -6  -3  335.77   14.06
  -6   6   3  361.50   14.84
   6   6  -3  377.66    9.59
  -6  -6  -3  353.32   13.41
   6   7   3  536.96   21.20
   6  -7  -3  537.47   20.29
  -6   7  -3  523.58   19.42
  -6  -7  -3  555.61   21.14
  -6  -7  -3  519.56   21.85
   6  -7   3  560.12   19.15
   6   7  -3  533.93   22.62
  -6   7   3  547.52   26.79
   6  -8  -3   17.76    2.53
  -6   8  -3   11.70    2.25
   6   8   3    8.91    4.20
   6   8  -3   10.19    3.11
  -6  -8  -3   10.42    3.58
  -6   8   3   10.60    3.00
   6  -8   3   12.07    1.86
  -6  -8  -3   12.32    3.49
  -6   9  -3  726.83   29.97
   6  -9  -3  740.76   29.36
   6   9   3  696.16   30.03
  -6   9   3  742.82   32.87
  -6  -9  -3  727.40   28.58
   6  -9   3  777.38   29.21
   6   9  -3  730.83   32.81
  -6  -9  -3  718.32   28.46
   6 -10  -3   51.55    4.63
  -6  10  -3   49.48    4.62
   6  10   3   48.16    5.23
  -6 -10  -3   49.74    4.42
  -6 -10  -3   47.42    3.72
  -6  10   3   46.48    5.63
   6 -10   3   56.64    5.98
   6  10  -3   44.71    5.76
   6  11   3  463.51   28.31
  -6  11  -3  495.55   22.73
   6 -11  -3  515.03   22.00
   6 -11   3  542.31   21.53
  -6 -11  -3  516.89   21.92
  -6 -11  -3  496.99   23.10
   6  11  -3  480.17   24.31
  -6  11   3  486.90   24.54
   6 -12  -3   81.76    8.68
  -6  12  -3   49.12    5.76
   6  12   3   52.94    6.67
  -6  12   3   73.60   10.99
   6  12  -3   55.06    7.18
   6 -12   3   61.87    4.87
  -6 -12  -3   51.35    6.04
  -6 -12  -3   55.23    5.12
   6  13   3    3.92    3.66
   6 -13  -3    2.63    2.74
  -6  13  -3    3.64    3.00
  -6 -13  -3    4.24    3.02
  -6 -13  -3    1.03    4.54
  -6  13   3    1.76    6.09
   6  13  -3    2.67    6.25
   6 -13   3    5.35    2.51
  -6  14  -3   71.94   12.52
   6 -14  -3   81.34    7.53
   6  14   3   71.75   14.17
   6 -14   3   92.84    6.97
  -6  14   3   80.25   14.60
   6  14  -3   68.74    9.35
  -6 -14  -3   84.20    8.29
  -6 -14  -3   84.15    7.39
   6 -15  -3   98.67    8.30
   6  15   3   90.85   10.91
  -6  15  -3   93.09    9.81
  -6 -15  -3  101.72    8.37
   6  15  -3   95.49   11.57
   6 -15   3  114.09    8.30
  -6  15   3   93.77   17.09
  -6 -15  -3   98.99    6.45
   6  16   3    0.06    3.28
  -6  16  -3   -1.84    2.71
   6 -16  -3   -1.75    2.26
  -6 -16  -3    0.85    2.42
   6 -16   3    1.28    2.03
  -6 -16  -3    0.64    1.52
   6  16  -3    1.75    5.65
  -6  16   3    0.61    5.17
  -6  17  -3   99.69   17.51
   6 -17  -3  120.18   10.23
   6  17   3  107.59   13.46
  -6 -17  -3  123.54   10.47
  -6  17   3  101.76   20.33
   6  17  -3  107.70   14.36
  -6 -17  -3  111.61    7.41
   6 -17   3  122.60    9.79
   6  18   3   11.60    6.37
   6 -18  -3    6.59    8.02
  -6  18  -3    7.63    5.57
   6  18  -3    7.79    6.97
   6 -18   3   10.93    7.38
  -6 -18  -3    9.25    4.71
  -6 -18  -3    6.78    4.55
  -6  18   3    6.08    6.30
   7   0  -3    0.89    1.30
   7   0   3    0.64    0.32
   7   0   3    2.10    0.21
  -7   0   3    0.53    1.42
   7   0   3    2.76    1.44
   7   1   3  630.58   18.96
   7   1   3  712.15   20.90
   7   1   3  616.59   22.63
  -7  -1   3  669.55   27.88
   7  -1  -3  682.77   24.17
   7   1  -3  676.23   23.78
  -7  -1  -3  642.07   25.24
   7  -1   3  610.91   22.68
  -7   1   3  652.14   27.20
  -7   2  -3 1066.64   31.91
   7   2   3  850.74   32.03
   7   2   3  861.10   28.18
   7  -2  -3  924.32   34.21
   7   2  -3  921.38   34.12
   7  -2   3  840.10   32.24
  -7  -2  -3  867.76   38.30
   7  -2   3  958.57   28.39
  -7   2   3  922.20   35.72
   7   3   3  729.36   24.00
   7  -3  -3  719.76   26.03
  -7   3  -3  747.41   23.36
   7   3   3  676.27   27.49
   7  -3   3  708.35   26.53
   7   3  -3  691.20   24.98
  -7   3   3  734.46   27.81
   7  -3   3  765.49   23.25
  -7  -3  -3  709.29   31.10
  -7  -3  -3  632.05   22.13
  -7   4  -3 4266.18  207.98
   7   4   3 4217.23  212.47
   7   4   3 4341.10  219.66
   7  -4  -3 4357.37  220.69
  -7  -4  -3 4231.20  221.99
   7   4  -3 4561.26  231.72
  -7   4   3 4268.77  224.18
   7   4  -3 4555.43  239.92
  -7  -4  -3 4509.61  223.06
   7   4  -3 4785.07  233.00
   7  -4   3 4435.17  212.52
  -7   5  -3   29.71    1.89
   7   5   3   39.45    2.57
   7  -5  -3   27.57    2.72
   7   5  -3   30.44    1.98
   7   5  -3   25.36    5.44
   7  -5   3   30.54    2.54
  -7   5   3   31.05    3.42
  -7   6  -3 2144.38   92.33
   7   6   3 2305.26   98.77
   7  -6  -3 2150.35   94.71
   7   6   3 2095.21   98.08
  -7  -6  -3 2148.28   92.56
   7   6  -3 2126.55   99.59
   7  -6   3 2326.20   96.30
  -7  -6  -3 2237.94  105.64
   7   6  -3 2344.24   91.23
  -7   6   3 2122.34  103.83
   7  -7  -3  758.09   28.94
  -7   7  -3  709.81   29.24
   7   7   3  732.94   29.02
  -7  -7  -3  756.10   29.73
  -7   7   3  760.69   35.98
  -7  -7  -3  725.58   27.08
   7   7  -3  733.29   31.21
   7  -7   3  748.44   26.07
  -7   8  -3    1.34    1.48
   7   8   3    1.77    1.72
   7  -8  -3    8.56    2.74
  -7   8   3   -0.03    2.08
  -7  -8  -3    2.07    1.56
   7  -8   3    0.28    1.98
   7   8  -3    0.74    2.25
  -7  -8  -3    0.09    1.48
   7   9   3  302.72   18.36
  -7   9  -3  303.12   12.72
   7  -9  -3  313.84   16.82
  -7   9   3  313.80   15.45
   7  -9   3  329.89   12.34
   7   9  -3  317.94   16.04
  -7  -9  -3  301.17   12.26
  -7  -9  -3  322.23   13.15
   7  10   3  639.54   29.30
  -7  10  -3  623.44   26.87
   7 -10  -3  703.13   33.46
   7 -10   3  711.92   27.42
  -7 -10  -3  667.18   30.17
  -7  10   3  666.14   30.93
   7  10  -3  634.67   30.78
  -7 -10  -3  638.74   26.40
   7 -11  -3  245.80   15.78
   7  11   3  215.34   12.44
  -7  11  -3  223.37   11.74
   7 -11   3  249.67   10.54
  -7 -11  -3  224.59   10.86
  -7 -11  -3  218.92    9.78
  -7  11   3  214.98   17.83
   7  11  -3  220.03   13.56
   7 -12  -3  185.09    9.83
   7  12   3  164.59   10.94
  -7  12  -3  173.18   10.43
  -7 -12  -3  164.15    9.06
   7  12  -3  167.06   17.80
  -7  12   3  166.70   11.63
   7 -12   3  192.81    9.26
  -7 -12  -3  167.17    8.08
   7 -13  -3    0.30    2.23
   7  13   3    1.68    2.85
  -7  13  -3    2.08    2.37
  -7 -13  -3    1.55    2.07
   7 -13   3    2.56    3.17
  -7  13   3    1.01    2.95
  -7 -13  -3   -0.31    1.50
   7  13  -3    0.11    3.16
   7  14   3  534.89   29.87
   7 -14  -3  628.34   28.94
  -7  14  -3  546.99   35.12
  -7 -14  -3  593.53   25.45
   7  14  -3  540.12   31.55
   7 -14   3  670.19   28.91
  -7 -14  -3  569.23   26.43
  -7  14   3  545.50   31.01
   7  15   3   40.05    7.16
   7 -15  -3   33.65    8.66
  -7  15  -3   36.32    6.55
   7 -15   3   43.27    5.39
  -7  15   3   32.02    7.32
   7  15  -3   29.61    7.99
  -7 -15  -3   31.33    4.02
  -7 -15  -3   40.04    5.64
  -7  16  -3  240.95   17.00
   7 -16  -3  272.92   15.47
   7  16   3  233.32   18.67
  -7 -16  -3  273.48   16.04
  -7  16   3  241.58   19.33
   7  16  -3  227.39   20.09
  -7 -16  -3  256.67   15.83
   7 -16   3  271.62   19.78
   7  17   3  154.12   23.73
   7 -17  -3  198.96   12.77
  -7  17  -3  164.10   14.80
  -7 -17  -3  190.75   13.48
  -7 -17  -3  189.45   13.54
   7 -17   3  199.27   12.45
  -7  17   3  179.17   16.97
   7  17  -3  173.43   17.76
   8   0  -3   -0.09    1.13
   8   0   3    0.84    0.35
   8   0   3    0.82    0.38
  -8   0   3    0.26    1.28
   8   0   3    1.86    2.33
   8  -1  -3    4.92    2.56
   8   1   3    5.32    0.88
   8   1   3    4.31    1.76
   8   1   3    4.29    0.55
   8  -1   3    4.71    0.36
   8  -1   3    4.45    0.33
  -8   1   3    5.04    1.70
   8  -1   3    5.53    1.86
   8   2   3   91.95    2.92
   8   2   3   89.55    4.70
  -8   2  -3  104.04    2.64
   8  -2  -3   92.79    4.36
  -8  -2  -3   94.86    5.85
   8  -2   3   93.22    5.12
  -8   2   3   98.52    5.18
   8  -2   3   85.94    1.88
   8  -3  -3    0.00    1.10
   8   3   3    1.17    1.21
   8   3   3    0.26    1.22
  -8   3  -3    1.43    0.44
  -8   3   3    0.11    1.30
   8   3  -3    0.48    0.77
   8   3  -3   -0.27    1.12
  -8  -3  -3    0.18    1.58
  -8   4  -3 1356.54   49.29
   8  -4  -3 1330.03   53.19
   8   4   3 1375.66   53.29
   8   4   3 1332.91   56.62
   8  -4   3 1422.57   50.13
  -8  -4  -3 1474.67   55.65
   8   4  -3 1487.89   56.38
   8   4  -3 1444.92   61.16
  -8   4   3 1432.77   60.21
   8   4  -3 1351.66   54.61
  -8  -4  -3 1412.57   59.89
   8  -5  -3   52.55    3.45
   8   5   3   50.66    4.35
  -8   5  -3   54.02    3.51
   8   5   3   46.77    3.20
  -8   5   3   59.36    4.37
  -8  -5  -3   57.36    4.06
   8   5  -3   56.22    3.83
  -8  -5  -3   53.70    2.76
   8   5  -3   54.01    2.95
   8  -5   3   54.56    2.17
   8   5  -3   56.88    4.26
   8  -6  -3  436.32   19.38
  -8   6  -3  433.67   14.96
   8   6   3  434.46   15.82
   8   6   3  441.43   16.70
   8  -6   3  450.22   14.55
  -8  -6  -3  458.24   18.43
   8   6  -3  432.52   18.68
  -8   6   3  442.26   22.15
  -8  -6  -3  430.90   17.64
   8   6  -3  452.10   13.25
   8   7   3   22.43    4.59
   8  -7  -3   27.21    3.01
  -8   7  -3   35.46    2.45
   8   7   3   13.91    2.37
   8   7  -3   24.28    3.91
  -8   7   3   28.00    5.87
   8   7  -3   26.83    1.20
  -8  -7  -3   26.41    2.63
  -8  -7  -3   24.32    4.91
   8  -7   3   28.25    2.03
   8   8   3   60.19    4.79
   8  -8  -3   61.35    4.48
  -8   8  -3   60.29    3.95
   8  -8   3   64.66    3.34
  -8  -8  -3   59.66    4.37
  -8  -8  -3   61.55    4.15
  -8   8   3   60.80    5.44
   8   8  -3   63.00    5.94
   8  -9  -3   46.68    4.54
  -8   9  -3   45.94    6.00
   8   9   3   45.22    4.98
  -8  -9  -3   48.44    3.88
  -8   9   3   69.45    5.72
   8   9  -3   46.52    6.12
   8  -9   3   55.01    5.22
  -8  -9  -3   50.17    3.95
   8  10   3   -1.44    3.76
   8 -10  -3    0.91    1.97
  -8  10  -3    2.44    1.79
  -8  10   3    1.82    2.49
   8  10  -3    0.88    2.65
  -8 -10  -3    2.29    1.79
  -8 -10  -3    0.61    1.61
   8 -10   3    1.36    1.52
  -8  11  -3   -3.11    1.73
   8 -11  -3    0.96    1.67
   8  11   3    1.92    1.92
  -8 -11  -3    0.27    1.52
   8 -11   3   -2.78    2.23
  -8 -11  -3    1.31    1.24
   8  11  -3   -0.39    2.23
  -8  11   3    1.00    2.08
   8  12   3  225.28   13.77
   8 -12  -3  239.75   12.20
  -8  12  -3  230.48   12.76
   8  12  -3  218.95   14.76
  -8  12   3  229.95   14.69
  -8 -12  -3  229.89   13.20
  -8 -12  -3  230.27   11.54
   8 -12   3  263.18   11.61
   8  13   3    8.02    4.52
  -8  13  -3   11.42    3.68
   8 -13  -3   16.19    3.54
  -8 -13  -3   11.79    3.43
   8 -13   3   10.49    3.00
  -8  13   3   12.23    4.72
  -8 -13  -3    9.10    4.27
   8  13  -3    8.75    5.03
   8 -14  -3  152.37   14.61
   8  14   3  132.93   11.89
  -8  14  -3  139.70   10.62
   8 -14   3  160.39    9.17
  -8 -14  -3  141.36    9.65
  -8 -14  -3  144.32   11.01
  -8  14   3  138.51   12.21
   8  14  -3  128.96   12.84
   8 -15  -3   -0.36    2.11
  -8  15  -3   -0.05    4.07
   8  15   3   -2.81    5.04
  -8 -15  -3   -0.13    2.50
   8  15  -3   -2.61    5.37
  -8 -15  -3   -0.06    2.10
   8 -15   3    1.88    1.99
  -8  15   3    1.16    3.00
  -8  16  -3   27.24    6.54
   8 -16  -3   36.11    5.73
   8  16   3   32.01    7.83
   8  16  -3   32.45    8.52
  -8 -16  -3   27.05    8.73
  -8  16   3   32.89    7.94
   8 -16   3   41.68    8.38
  -8 -16  -3   32.05    3.97
   8  17   3    1.44    3.96
  -8  17  -3    0.95    3.34
   8 -17  -3    4.43    2.74
  -8 -17  -3   -1.35    2.70
  -8  17   3   -1.46    4.03
  -8 -17  -3   -0.44    1.77
   8 -17   3    1.73    2.47
   8  17  -3    1.69    4.33
   9   0   3   -0.34    1.24
  -9   0   3    0.58    1.09
   9   0   3    0.49    0.41
   9   0  -3   -0.04    0.93
   9   1   3  278.57   10.93
   9  -1  -3  287.30   12.31
  -9  -1   3  292.76   11.50
   9   1   3  281.56    7.90
   9   1   3  275.36    7.92
   9   1  -3  287.65   10.11
   9  -1   3  262.94    6.31
   9  -1   3  299.26    6.87
   9  -1   3  305.20   11.94
  -9   1   3  275.18   10.65
   9   2   3  769.06   29.40
   9  -2  -3  792.57   29.21
  -9   2  -3  863.52   25.18
   9   2   3  814.90   25.79
   9   2   3  777.71   26.23
  -9   2   3  779.40   30.32
   9   2  -3  800.75   29.14
   9  -2   3  792.44   23.25
   9  -2   3  780.86   30.35
   9  -3  -3 1839.78   78.28
  -9   3  -3 2061.36   79.34
   9   3   3 1943.55   78.41
   9   3   3 1905.62   82.39
  -9  -3  -3 1918.52   88.10
   9   3  -3 2154.12   87.57
   9  -3   3 1930.34   72.95
   9  -3   3 1904.07   88.62
   9   3  -3 1915.00   84.77
  -9   3   3 1969.49   88.02
  -9   4  -3  510.73   15.66
   9   4   3  504.86   18.98
   9  -4  -3  497.56   18.34
   9   4   3  497.62   18.71
   9   4  -3  511.87   19.06
   9  -4   3  518.40   16.07
   9   4  -3  559.25   19.55
   9   4  -3  529.86   21.07
  -9   4   3  537.43   24.63
  -9  -4  -3  506.50   20.92
   9  -4   3  520.64   20.64
   9   5   3  392.44   17.68
  -9   5  -3  402.87   12.90
   9   5   3  360.40   13.62
   9  -5  -3  392.96   14.80
   9   5  -3  388.68   15.10
   9   5  -3  420.61   13.13
  -9   5   3  403.46   16.99
   9   5  -3  366.45   15.53
   9  -5   3  402.70   12.10
  -9  -5  -3  388.93   16.41
   9   6   3  212.49    9.03
  -9   6  -3  213.39    7.55
   9   6   3  211.00    8.34
   9  -6  -3  208.97    8.82
   9  -6   3  217.40    7.01
  -9   6   3  212.20   10.41
  -9  -6  -3  211.12    8.15
   9   6  -3  220.64    6.66
  -9  -6  -3  213.14   12.85
   9   6  -3  199.21   13.32
   9  -7  -3 2296.32  104.82
  -9   7  -3 2148.68   96.04
   9   7   3 2171.26  101.59
   9   7   3 2420.89  111.18
   9   7  -3 2114.02  103.97
  -9  -7  -3 2285.68  107.91
  -9   7   3 2233.64  108.49
   9  -7   3 2323.17  101.59
  -9  -7  -3 2222.37   99.36
   9   7  -3 2420.54  100.38
   9  -8  -3   75.93    5.16
  -9   8  -3   71.99    6.38
   9   8   3   73.90    7.89
  -9  -8  -3   74.83    5.14
  -9  -8  -3   72.20    4.41
   9   8  -3   76.58    6.83
  -9   8   3   77.65    6.52
   9  -8   3   80.32    3.82
  -9   9  -3 1355.43   59.27
   9   9   3 1380.03   64.41
   9  -9  -3 1477.10   63.88
  -9  -9  -3 1356.36   58.05
   9  -9   3 1463.11   62.67
   9   9  -3 1395.36   67.11
  -9   9   3 1393.91   65.87
  -9  -9  -3 1407.64   62.01
   9  10   3  110.53    7.59
   9 -10  -3  108.55    6.79
  -9 -10  -3  106.95    8.70
  -9  10   3   95.27    7.94
  -9 -10  -3  111.14    8.90
   9 -10   3  107.16    5.46
   9  10  -3   97.65    8.50
   9  11   3  147.29    9.52
  -9  11  -3  135.75    8.36
   9 -11  -3  144.56    8.31
  -9 -11  -3  133.23    7.26
  -9 -11  -3  152.28   11.13
  -9  11   3  127.08    9.68
   9 -11   3  154.44    7.25
   9  11  -3  128.60   15.81
   9  12   3  352.24   19.72
   9 -12  -3  404.29   18.62
  -9  12  -3  355.46   17.78
  -9  12   3  356.01   20.29
   9 -12   3  423.90   17.27
   9  12  -3  355.44   21.05
  -9 -12  -3  375.53   16.06
  -9 -12  -3  342.74   19.96
  -9  13  -3   61.88    6.57
   9 -13  -3   71.02    6.49
   9  13   3   66.80   12.45
  -9 -13  -3   69.92    5.28
   9 -13   3   76.62    5.62
  -9  13   3   62.06    8.07
  -9 -13  -3   64.75    5.99
   9  13  -3   66.03    8.86
  -9  14  -3  148.18   11.05
   9 -14  -3  165.24   14.83
   9  14   3  139.52   12.08
   9  14  -3  138.83   13.04
  -9  14   3  144.13   17.94
   9 -14   3  162.85   12.78
  -9 -14  -3  143.43    9.41
  -9 -14  -3  158.02    8.57
   9  15   3   26.88   11.79
   9 -15  -3   30.73    5.15
  -9  15  -3   28.26    6.06
  -9  15   3   31.39   11.65
  -9 -15  -3   26.64    4.85
   9 -15   3   38.20    4.74
   9  15  -3   29.62    7.92
  -9 -15  -3   28.97    3.93
  -9  16  -3    1.04    5.27
   9  16   3    1.54    4.00
   9 -16  -3    1.64    2.75
   9  16  -3    1.27    4.35
   9 -16   3    2.61    4.22
  -9 -16  -3   -0.66    2.65
  -9 -16  -3    2.37    1.97
  -9  16   3    0.22    6.54
   9  17   3  549.72   36.42
   9 -17  -3  699.87   41.51
  -9  17  -3  555.61   33.07
  -9 -17  -3  598.66   30.34
   9  17  -3  573.01   50.08
   9 -17   3  711.41   33.12
  -9  17   3  577.01   47.30
  10   0  -3    2.04    1.00
  10   0   3    0.50    1.70
  10   0   3    0.42    0.42
  10   0   3    0.12    0.29
 -10   0   3    0.63    1.20
  10   1   3  738.78   32.24
  10  -1  -3  718.59   26.51
  10   1   3  748.39   23.39
  10   1   3  705.46   22.42
  10  -1   3  688.04   19.91
  10  -1   3  721.40   28.38
  10   1  -3  730.70   26.71
 -10   1   3  709.52   27.73
  10  -1   3  764.24   22.15
  10   2   3   15.15    2.45
  10  -2  -3   12.28    1.94
  10   2   3   10.69    1.14
  10   2   3   11.06    0.96
  10  -2   3   10.81    0.78
 -10   2   3   13.90    2.32
  10   2  -3   13.83    1.92
  10  -2   3   33.52    4.28
  10  -3  -3   66.07    3.87
  10   3   3   77.43    4.15
  10   3   3   79.62    2.99
  10   3   3   76.67    4.82
 -10   3  -3   72.76    2.15
  10   3  -3   70.44    4.85
 -10   3   3   78.59    4.93
  10  -3   3   67.22    5.22
  10   3  -3   72.61    4.18
  10  -3   3   73.50    2.48
  10   4   3  401.44   18.89
  10  -4  -3  405.75   15.33
  10   4   3  402.78   15.67
  10  -4   3  401.88   17.27
 -10   4   3  408.47   20.71
 -10  -4  -3  404.13   17.82
  10  -4   3  393.80   11.43
  10   4  -3  493.50   17.40
  10   4  -3  493.96   19.53
  10   4  -3  478.94   17.48
  10   5   3  323.29   12.93
 -10   5  -3  350.15   12.77
  10   5   3  313.10   11.63
  10  -5  -3  334.76   16.01
  10   5  -3  363.11   11.85
  10   5  -3  302.11   13.65
  10   5  -3  330.98   16.68
  10  -5   3  344.29   10.27
 -10   5   3  331.53   14.82
 -10  -5  -3  319.72   14.69
  10   6   3  206.77    8.68
 -10   6  -3  204.71    9.03
  10   6   3  196.60   10.77
  10  -6  -3  211.04    9.18
  10   6  -3  217.92   13.10
  10   6  -3  229.72    8.82
 -10  -6  -3  203.02   10.10
 -10   6   3  205.24   10.56
  10   6  -3  194.75   13.69
  10  -6   3  219.61    8.50
  10  -7  -3  817.29   36.70
  10   7   3  842.37   32.73
  10   7   3  790.95   32.74
 -10   7  -3  784.78   29.78
 -10  -7  -3  790.21   33.94
  10  -7   3  826.17   29.11
  10   7  -3  757.48   34.81
 -10   7   3  827.34   36.64
  10   7  -3  873.77   31.09
  10   8   3   13.94    2.76
  10  -8  -3   12.17    2.76
  10   8   3    6.80    2.31
  10  -8   3   18.19    2.03
  10   8  -3   12.27    3.78
  10   8  -3   15.43    1.87
 -10  -8  -3   14.17    4.56
 -10   8   3   13.20    3.66
 -10  -8  -3   15.77    2.39
  10   9   3  691.51   31.32
 -10   9  -3  699.76   28.76
  10  -9  -3  767.16   31.61
 -10   9   3  726.96   34.20
 -10  -9  -3  747.88   30.11
  10   9  -3  667.90   32.43
 -10  -9  -3  721.37   30.73
  10  -9   3  766.05   28.99
  10  10   3   21.60    4.12
 -10  10  -3   24.19    3.19
  10 -10  -3   28.68    3.73
 -10 -10  -3   25.65    3.27
 -10 -10  -3   22.20    5.32
  10  10  -3   19.95    7.52
 -10  10   3   26.05    7.41
  10 -10   3   24.11    2.70
  10 -11  -3  316.49   14.37
  10  11   3  267.86   14.76
 -10  11  -3  279.67   17.26
 -10 -11  -3  275.58   15.58
 -10  11   3  273.82   15.87
  10 -11   3  316.78   12.56
  10  11  -3  269.62   16.09
 -10 -11  -3  282.94   15.73
 -10  12  -3  187.19   10.58
  10 -12  -3  216.09   11.28
  10  12   3  178.46   12.16
 -10 -12  -3  184.79   13.10
  10 -12   3  219.32   12.72
  10  12  -3  181.87   13.46
 -10 -12  -3  211.71   13.32
 -10  12   3  188.03   12.96
  10  13   3    1.28    3.72
 -10  13  -3   -1.62    1.81
  10 -13  -3    0.34    3.06
  10  13  -3   -0.55    2.57
 -10 -13  -3   -0.83    2.35
  10 -13   3    1.16    1.42
 -10 -13  -3   -1.21    2.76
 -10  13   3   -0.08    3.90
 -10  14  -3   37.85    5.90
  10 -14  -3   50.50    5.85
  10  14   3   34.62    7.03
 -10 -14  -3   35.14    8.01
 -10  14   3   38.47    7.20
 -10 -14  -3   50.92    6.83
  10  14  -3   28.64   12.80
  10 -14   3   44.70    7.18
  10 -15  -3   61.91    6.54
  10  15   3   44.34    8.65
 -10  15  -3   57.14    7.32
 -10 -15  -3   57.30    7.58
  10  15  -3   49.50    9.65
  10 -15   3   65.07    5.98
 -10 -15  -3   59.80    6.33
 -10  15   3   51.25    8.47
 -10  16  -3    0.63    2.82
  10 -16  -3    0.45    2.51
  10  16   3   -2.05    3.52
  10  16  -3    0.60    3.96
  10 -16   3    1.32    2.16
 -10 -16  -3    0.83    2.88
 -10  16   3    2.34    3.43
 -10 -16  -3   -0.03    2.59
  11   0   3    0.39    0.58
  11   0   3    1.97    2.54
  11   0   3    0.54    0.52
 -11   0   3    0.97    2.20
  11   0  -3    0.24    1.11
  11   1   3   87.04    2.48
  11  -1  -3   88.26    4.42
  11   1   3   81.95    3.08
  11   1   3   76.97    7.67
  11  -1   3   89.46    2.54
  11   1  -3   92.35    4.43
 -11   1   3   81.68    7.07
  11  -1   3   83.03    8.07
  11  -1   3   77.95    2.22
  11   2   3  102.26    4.12
  11   2   3   98.90    8.06
  11   2   3   98.60    4.36
  11  -2  -3  101.66    4.89
 -11   2   3  101.58    5.60
  11  -2   3   96.73    5.96
  11   2  -3  104.07    6.94
  11  -2   3   97.65    2.74
 -11   3  -3    1.82    0.78
  11   3   3    1.55    1.83
  11   3   3    4.06    1.40
  11   3   3    3.61    1.54
  11  -3  -3    1.39    1.38
  11   3  -3    1.95    1.48
 -11   3   3    3.96    1.79
  11  -3   3    1.96    0.45
  11   3  -3    1.21    1.18
  11  -3   3    3.24    2.02
 -11   4  -3 1781.51   67.68
  11  -4  -3 1636.70   69.57
  11   4   3 1576.64   68.40
  11   4   3 1637.47   66.86
  11   4  -3 1685.11   68.58
  11   4  -3 1684.68   76.09
  11  -4   3 1651.38   73.20
  11  -4   3 1696.87   64.30
 -11   4   3 1735.92   82.75
  11   4  -3 1666.97   75.57
  11   5   3  191.10   11.44
 -11   5  -3  204.27    6.66
  11   5   3  187.58    7.79
  11  -5  -3  193.58   11.12
  11   5  -3  201.10    7.05
  11   5  -3  181.23   12.42
 -11   5   3  195.28    9.76
  11  -5   3  198.75   10.32
  11   5  -3  202.89    8.87
 -11  -5  -3  195.23   10.41
  11  -5   3  204.02    7.14
  11   6   3 1528.05   65.47
  11  -6  -3 1569.18   67.12
 -11   6  -3 1562.78   65.39
  11   6   3 1489.21   64.05
 -11  -6  -3 1542.11   71.45
  11   6  -3 1494.36   75.32
  11   6  -3 1654.62   65.27
 -11   6   3 1549.26   71.88
  11  -6   3 1606.22   64.27
  11   6  -3 1580.78   68.63
  11   7   3  493.68   20.31
 -11   7  -3  507.57   18.53
  11  -7  -3  527.26   24.54
  11   7   3  521.75   19.98
  11  -7   3  540.22   18.08
 -11  -7  -3  490.91   21.56
 -11   7   3  496.18   22.60
  11   7  -3  498.20   23.24
  11   7  -3  555.75   22.78
  11   7  -3  573.50   20.32
  11   8   3    8.37    2.12
  11   8   3    5.17    1.89
 -11   8  -3    3.72    1.64
  11  -8  -3    3.84    2.17
 -11  -8  -3    1.69    2.30
 -11   8   3    3.05    2.81
  11  -8   3    3.04    2.23
  11   8  -3    2.21    2.89
  11   8  -3    3.70    1.60
  11   8  -3    4.47    2.48
  11  -9  -3  254.48   11.76
 -11   9  -3  230.29   10.02
  11   9   3  231.64   11.75
  11   9  -3  220.01   13.23
  11  -9   3  263.11    9.71
 -11   9   3  248.53   13.62
 -11  -9  -3  245.72   15.72
 -11  10  -3  103.04    6.11
  11  10   3  101.68    7.56
  11 -10  -3  111.59    6.99
  11 -10   3  117.21    7.54
  11  10  -3   97.53   13.17
 -11  10   3  100.83   12.32
 -11 -10  -3  109.91    6.81
  11 -11  -3  131.27    8.00
  11  11   3  118.53   12.54
 -11  11  -3  125.33    7.73
  11  11  -3  113.55   10.04
  11 -11   3  138.55    6.66
 -11 -11  -3  128.53    7.31
 -11 -11  -3  135.75    7.76
 -11  11   3  125.88    9.74
  11 -12  -3  109.52    7.58
 -11  12  -3   96.97   10.48
  11  12   3   96.73    8.65
 -11 -12  -3  103.59    6.74
 -11 -12  -3  112.53    7.17
  11  12  -3   87.18    9.63
  11 -12   3  119.51    8.79
 -11  12   3   97.41   14.01
  11  13   3   10.86    4.80
 -11  13  -3   11.62    6.00
  11 -13  -3   16.57    6.19
 -11 -13  -3   15.66    3.59
 -11 -13  -3   16.16    5.02
  11  13  -3   14.90    5.32
 -11  13   3   13.19    5.05
  11 -13   3   14.58    2.95
  11 -14  -3  442.49   21.26
  11  14   3  390.56   23.82
 -11  14  -3  411.92   22.37
  11 -14   3  488.43   25.02
  11  14  -3  391.42   33.86
 -11  14   3  396.49   24.71
 -11 -14  -3  438.94   19.62
 -11 -14  -3  428.52   20.69
 -11  15  -3   53.50    7.09
  11  15   3   50.12    8.52
  11 -15  -3   60.68    6.44
 -11  15   3   48.31    8.45
  11 -15   3   59.80    5.61
 -11 -15  -3   55.00    5.14
  11  15  -3   51.00    9.13
 -11 -15  -3   51.23    6.30
  11  16   3  168.30   15.65
 -11  16  -3  187.91   13.98
  11 -16  -3  215.08   13.24
  11 -16   3  228.08   16.45
 -11  16   3  188.84   16.25
 -11 -16  -3  193.05   12.61
  11  16  -3  171.91   17.24
  12   0  -3   -0.08    1.23
  12   0   3    1.38    0.37
  12   0   3    1.17    2.96
  12   0   3    1.15    0.43
 -12   0   3    0.63    1.59
  12   1   3   10.29    1.34
  12   1   3    5.52    4.40
  12   1   3   12.45    0.87
  12  -1  -3   21.17    3.23
  12  -1   3    8.00    0.83
  12   1  -3   10.79    1.91
  12  -1   3    8.86    0.93
  12  -1   3   11.70    2.79
  12   2   3  313.80    9.24
  12   2   3  301.50   16.27
  12   2   3  288.40   10.04
  12  -2  -3  297.56   13.95
 -12   2   3  275.72   14.58
  12   2  -3  311.71   11.93
  12  -2   3  285.97    7.80
  12   2  -3  314.53   12.02
  12  -2   3  295.62   13.68
  12   3   3   41.71    2.08
  12  -3  -3   39.07    3.08
  12   3   3   41.95    3.19
  12   3   3   44.18    3.91
 -12   3  -3   42.18    1.98
  12  -3   3   33.34    4.44
  12   3  -3   43.67    5.11
  12  -3   3   39.60    1.31
 -12   3   3   39.83    3.67
  12   3  -3   38.34    2.91
  12  -4  -3  331.64   12.94
  12   4   3  359.33   11.84
  12   4   3  322.50   11.24
 -12   4  -3  356.17   11.49
  12   4   3  328.32   13.77
  12   4  -3  335.57   13.49
  12  -4   3  337.45   10.36
  12   4  -3  331.31   14.99
 -12   4   3  320.18   17.65
  12   4  -3  347.94   12.39
  12  -4   3  343.16   19.75
  12   5   3    3.94    2.08
  12   5   3    2.74    1.70
  12  -5  -3    2.80    2.63
 -12   5  -3    1.73    0.90
  12  -5   3    2.35    1.15
  12   5  -3    2.68    1.70
  12   5  -3    0.93    3.46
  12  -5   3    0.76    2.52
 -12   5   3    0.58    1.92
  12   5  -3    1.68    1.17
  12   6   3  193.92    8.21
  12  -6  -3  187.33    8.52
  12   6   3  196.83   11.81
 -12   6  -3  196.04    8.53
  12  -6   3  203.56    7.72
  12  -6   3  202.39   10.96
 -12   6   3  181.23    9.70
  12   6  -3  212.02    7.53
  12   6  -3  182.71   10.08
  12   6  -3  194.85    9.14
  12  -7  -3   82.99    7.37
  12   7   3   77.59    4.70
  12   7   3   71.28    4.69
 -12   7  -3   77.96    3.83
  12   7  -3   64.46    6.20
  12  -7   3   79.14    3.29
 -12   7   3   77.99    6.31
 -12  -7  -3   76.26    6.25
  12   7  -3   80.60    3.46
  12   7  -3   76.85    5.48
  12  -8  -3   62.14    4.66
  12   8   3   67.10    4.34
 -12   8  -3   64.83    5.72
  12   8   3   60.29    4.85
  12   8  -3   65.45    3.97
 -12   8   3   60.37    6.11
 -12  -8  -3   65.73    5.78
  12   8  -3   71.62    8.45
  12  -8   3   70.63    4.74
  12   8  -3   57.53    6.11
  12  -9  -3  101.10    6.38
  12   9   3   98.55    9.47
 -12   9  -3   94.06    7.38
  12   9  -3   87.34    7.79
  12   9  -3   95.74    3.69
 -12   9   3   94.39    7.75
  12   9  -3   99.18    7.08
 -12  -9  -3  101.46   10.14
  12  -9   3  103.05    4.75
 -12  10  -3   71.77    5.00
  12 -10  -3   80.66    5.81
  12  10   3   74.55    6.32
 -12 -10  -3   78.52    5.96
  12 -10   3   82.26    6.30
 -12  10   3   78.19   10.94
  12  10  -3   72.92   12.15
  12 -11  -3    2.61    2.42
 -12  11  -3    4.78    2.10
  12  11   3    2.25    4.61
 -12  11   3    4.15    3.19
 -12 -11  -3    2.47    2.23
  12  11  -3    3.09    3.27
  12 -11   3    1.56    1.69
  12 -12  -3  226.90   15.90
  12  12   3  189.81   12.69
 -12  12  -3  190.54   10.97
  12 -12   3  234.49   12.94
  12  12  -3  183.48   13.91
 -12 -12  -3  217.29   10.98
 -12  12   3  197.53   19.03
 -12  13  -3   -1.16    3.64
  12 -13  -3    1.47    4.02
  12  13   3   -0.39    2.85
 -12  13   3    0.23    3.10
 -12 -13  -3    0.33    1.93
  12  13  -3   -0.74    3.39
  12 -13   3    3.06    1.73
  12  14   3  121.63   11.34
 -12  14  -3  123.99    9.72
  12 -14  -3  129.79    8.94
  12 -14   3  141.10   11.17
  12 -14   3  141.91   11.26
  12  14  -3  111.69   18.80
 -12  14   3  118.16   11.89
 -12 -14  -3  126.00    7.92
  12 -15  -3    1.77    2.45
  12  15   3    0.23    3.52
 -12  15  -3    3.50    2.75
 -12  15   3   -0.80    3.58
 -12 -15  -3    1.29    1.93
  12  15  -3   -0.43    3.95
  12 -15   3   -0.01    2.10
  13   0  -3   -0.84    1.14
  13   0   3    0.19    0.39
  13   0   3   -0.08    1.66
  13   0   3    0.36    0.34
  13  -1  -3  340.62   13.20
  13   1   3  322.45   18.76
  13   1   3  346.39   10.66
  13   1   3  332.40   10.65
  13  -1   3  325.98   14.98
  13  -1   3  338.69    8.96
 -13   1   3  303.38   13.16
  13   1  -3  330.68   15.84
  13  -1   3  322.89    9.00
  13   2   3  382.35   20.82
  13  -2  -3  392.50   15.09
  13   2   3  386.47   13.54
  13   2   3  425.89   14.23
  13   2  -3  417.72   16.19
 -13   2   3  358.84   18.72
  13  -2   3  378.71   10.73
  13   2  -3  426.44   19.83
  13  -2   3  410.95   11.18
  13  -2   3  379.39   17.68
  13  -3  -3  593.54   26.18
  13   3   3  602.39   22.41
  13   3   3  627.99   30.71
  13   3   3  660.65   23.43
  13  -3   3  598.33   17.57
  13  -3   3  591.96   32.34
  13   3  -3  624.29   24.03
  13   3  -3  618.34   24.13
 -13   3   3  553.08   23.87
  13   4   3    4.50    2.03
  13   4   3    3.81    1.35
  13  -4  -3    5.38    1.87
  13   4   3    6.87    2.33
 -13   4  -3    4.26    1.30
  13   4  -3    6.00    1.67
 -13   4   3    3.25    3.65
  13  -4   3    7.40    1.10
  13  -4   3    3.14    2.89
  13   4  -3    7.14    2.03
  13   4  -3    4.88    3.79
  13   5   3  203.68   10.34
  13   5   3  213.21    7.94
  13   5   3  203.15    9.74
  13  -5  -3  207.48    9.06
 -13   5  -3  213.40    6.89
  13   5  -3  201.79   10.71
  13   5  -3  214.34    9.79
  13  -5   3  203.19   16.20
  13   5  -3  226.53    8.69
  13  -5   3  219.02    7.39
 -13   5   3  197.34   10.28
  13   6   3  141.55    7.31
 -13   6  -3  140.74    6.69
  13  -6  -3  139.60    7.06
  13   6   3  131.10    6.35
 -13   6   3  139.97    8.70
  13   6  -3  151.46    6.01
  13   6  -3  129.50    8.26
  13  -6   3  143.03    5.98
  13  -6   3  136.59    9.32
  13   6  -3  139.92    7.52
  13  -7  -3 1257.02   57.78
 -13   7  -3 1234.67   51.81
  13   7   3 1151.80   49.99
  13   7   3 1252.18   57.28
  13   7  -3 1293.76   56.45
  13   7  -3 1334.42   51.38
  13  -7   3 1205.61   55.17
  13   7  -3 1122.41   54.10
  13  -7   3 1256.80   47.38
 -13   7   3 1212.81   57.38
  13   8   3   79.95    5.51
  13  -8  -3   67.06    4.86
 -13   8  -3   63.45    4.02
  13   8   3   82.69    4.90
  13   8  -3   60.49    6.25
  13  -8   3   66.30    4.77
  13   8  -3   68.43    5.70
  13   8  -3   70.98    3.22
 -13   8   3   60.39    6.29
 -13   9  -3  585.86   24.09
  13   9   3  620.76   32.55
  13  -9  -3  633.57   27.08
  13   9   3  654.85   26.08
  13   9  -3  561.62   29.06
  13   9  -3  656.90   33.64
  13  -9   3  643.78   23.58
  13   9  -3  671.86   24.60
 -13   9   3  590.98   29.28
  13 -10  -3   15.01    3.15
 -13  10  -3   13.99    2.68
  13  10   3   16.24    3.62
 -13 -10  -3   15.36    3.42
  13  10  -3   14.43    3.89
  13 -10   3   15.53    2.17
  13  10  -3   15.06    7.16
 -13  10   3   12.57    6.74
 -13  11  -3  101.15    9.95
  13  11   3   96.27   12.50
  13 -11  -3  112.78    7.59
  13 -11   3  117.79    5.76
 -13 -11  -3  106.86    7.54
  13  11  -3  120.53    8.56
 -13  11   3  101.88    9.49
  13  11  -3   93.67    9.51
  13 -12  -3  263.23   17.50
 -13  12  -3  232.87   12.55
  13  12   3  229.43   14.57
  13 -12   3  275.84   14.29
 -13  12   3  251.43   21.82
 -13 -12  -3  252.72   13.15
  13  12  -3  226.22   15.92
 -13  13  -3    4.91    3.03
  13 -13  -3    7.33    5.08
  13  13   3    5.10    3.94
  13 -13   3    4.35    2.26
 -13 -13  -3    4.83    2.80
  13  13  -3    5.90    4.63
 -13  13   3    5.95    4.22
  13  14   3   81.77    9.84
 -13  14  -3   80.81   11.38
  13 -14  -3   93.54    7.51
 -13  14   3   81.86    9.94
 -13 -14  -3   87.18    6.74
  13 -14   3  103.43    9.20
  13  14  -3   73.78   16.59
  14   0   3    0.24    0.70
  14   0   3    0.44    0.38
  14   0  -3    0.71    1.30
  14   0   3    0.78    1.93
  14   1   3  361.31   10.83
  14  -1  -3  361.80   17.05
  14   1   3  360.13   16.49
  14   1   3  377.31   11.82
  14  -1   3  351.72    9.42
 -14   1   3  327.51   14.54
  14  -1   3  355.77    9.65
  14  -1   3  337.69   16.07
  14   1  -3  356.55   15.27
  14   1  -3  362.56   14.34
  14   2   3    3.14    4.24
  14   2   3    4.85    0.98
  14  -2  -3    4.39    1.79
  14   2   3    5.13    0.92
 -14   2   3    3.55    2.11
  14  -2   3    4.85    0.80
  14  -2   3    4.14    0.51
  14   2  -3    2.30    3.26
  14  -2   3    1.99    2.81
  14  -3  -3    6.27    2.11
  14   3   3    7.22    4.84
  14   3   3    9.27    1.31
  14   3   3    8.25    2.16
  14   3  -3    6.98    2.19
  14   3  -3    6.03    2.69
  14  -3   3    6.83    0.64
  14   3  -3   11.53    2.31
 -14   3   3    5.75    2.32
  14  -3   3    5.42    3.47
  14   4   3  160.06    5.76
 -14   4  -3  152.95    5.38
  14  -4  -3  145.68    9.60
  14   4   3  137.95    5.58
  14   4   3  148.69    8.21
  14   4  -3  146.98    7.65
 -14   4   3  136.49    7.68
  14  -4   3  155.41    9.70
  14  -4   3  146.84    4.85
  14   4  -3  135.07    8.10
  14   4  -3  145.52    9.51
 -14   5  -3   -0.06    0.65
  14  -5  -3   -1.01    1.35
  14   5   3    0.33    0.99
  14   5   3    2.00    1.68
  14   5   3   -0.04    1.12
  14  -5   3    2.21    2.34
  14   5  -3    1.64    2.48
 -14   5   3    0.65    1.77
  14   5  -3   -0.30    1.20
  14  -5   3    0.88    0.90
  14   5  -3    0.80    1.81
 -14   6  -3   56.99    4.16
  14  -6  -3   65.91    4.56
  14   6   3   57.05    4.12
  14   6   3   66.54    3.87
  14   6   3   66.18    5.13
  14  -6   3   59.05    7.10
  14   6  -3   70.55    8.01
  14   6  -3   62.55    5.88
  14  -6   3   66.99    3.76
 -14   6   3   60.63    5.86
  14   6  -3   68.19    5.87
 -14   7  -3   84.39    5.49
  14   7   3   77.97    5.24
  14   7   3   86.00    5.77
  14  -7  -3   84.54    8.11
  14   7  -3   84.80    6.35
  14  -7   3   88.93    3.54
 -14   7   3   81.73    7.14
  14   7  -3   91.99    6.27
  14   7  -3   79.14    6.91
  14  -7   3   88.26    8.44
  14   8   3    1.74    2.85
  14   8   3    0.64    1.90
 -14   8  -3    1.84    1.34
  14  -8  -3    2.29    1.78
  14   8  -3    2.68    2.72
  14  -8   3    1.47    1.03
  14  -8   3    1.29    2.91
  14   8  -3    0.38    1.92
  14   8  -3    1.96    2.25
 -14   8   3    0.99    2.36
 -14   9  -3  320.02   15.72
  14   9   3  310.97   19.15
  14  -9  -3  329.44   14.70
  14   9   3  343.41   14.50
  14  -9   3  346.40   14.44
  14   9  -3  348.14   11.81
 -14   9   3  294.70   16.28
  14   9  -3  285.49   16.90
  14   9  -3  331.48   15.83
  14 -10  -3   29.13    3.83
  14  10   3   24.12    4.38
 -14  10  -3   27.85    3.24
  14  10  -3   22.83    8.48
  14 -10   3   31.55    2.63
  14  10  -3   31.15    4.70
 -14  10   3   33.81    8.22
  14  11   3   93.26   12.00
 -14  11  -3  101.42    6.74
  14 -11  -3  110.96    7.16
 -14  11   3   98.26    9.32
  14  11  -3   86.98    9.17
  14 -11   3   99.58    5.38
  14  11  -3  116.63    8.67
 -14  12  -3  135.73   11.78
  14 -12  -3  148.84    8.92
  14  12   3  129.82   10.24
  14  12  -3  140.34   10.00
  14 -12   3  147.24    7.19
  14  12  -3  115.54   11.63
 -14  12   3  130.41   11.23
  14  13   3    5.20    3.84
  14 -13  -3    5.18    4.86
 -14  13  -3    5.47    2.99
  14 -13   3    5.59    2.29
 -14  13   3    6.39    4.22
  14  13  -3    5.96    3.70
  14  13  -3    6.16    4.62
  14 -14  -3   43.08    5.54
  14  14   3   44.02    7.61
 -14  14  -3   36.80    9.07
  14 -14   3   52.58    4.77
 -14  14   3   42.30   11.88
  14  14  -3   32.97   13.06
  15   0   3    1.24    0.72
  15   0   3    1.36    0.79
  15   0  -3   -1.70    1.61
  15   0   3    1.31    2.28
  15   1   3  181.47    6.55
  15   1   3  174.55   10.00
  15  -1  -3  179.56    8.04
  15   1   3  193.16    5.52
  15  -1   3  180.95    5.18
  15  -1   3  171.38   10.48
  15   1  -3  187.47    9.46
  15  -1   3  177.20    5.26
  15   1  -3  188.08    8.25
  15   2   3  107.54    3.92
  15  -2  -3  108.79    7.98
  15   2   3  118.58    5.01
  15   2   3  105.38    7.33
 -15   2   3  103.67    6.26
  15  -2   3  108.65    7.98
  15  -2   3  115.30    3.53
  15  -2   3  106.11    2.74
  15   2  -3  111.34    6.46
  15   2  -3  112.22    6.00
  15   3   3    0.02    0.87
  15  -3  -3    1.17    1.30
  15   3   3    0.26    1.36
  15   3   3   -1.14    1.94
  15  -3   3    0.27    0.40
  15  -3   3   -2.15    2.25
  15  -3   3    0.98    0.59
 -15   3   3    0.27    2.58
  15   3  -3    1.59    2.32
  15   3  -3    1.31    1.75
  15   3  -3    3.19    1.47
  15   4   3 1258.29   52.76
  15  -4  -3 1206.46   54.46
  15   4   3 1295.29   49.28
  15   4   3 1178.95   52.13
 -15   4   3 1186.15   53.83
  15   4  -3 1251.84   52.59
  15  -4   3 1185.06   63.13
  15   4  -3 1289.00   59.60
  15   4  -3 1110.88   51.95
  15  -4   3 1217.21   42.23
  15   5   3   52.33    4.58
  15   5   3   48.95    3.50
  15   5   3   46.25    4.90
  15  -5  -3   48.82    4.00
 -15   5  -3   49.29    3.09
  15  -5   3   47.41    6.57
  15   5  -3   53.90    3.81
 -15   5   3   51.03    5.00
  15   5  -3   49.78    4.70
  15   5  -3   42.59    5.14
  15  -5   3   48.81    1.95
  15  -6  -3 1265.40   59.28
  15   6   3 1279.68   57.27
 -15   6  -3 1248.09   50.99
  15   6   3 1237.08   57.10
  15   6   3 1370.09   55.68
 -15   6   3 1202.29   57.51
  15  -6   3 1226.12   58.83
  15   6  -3 1140.19   55.85
  15   6  -3 1346.40   55.13
  15   6  -3 1353.88   59.80
  15  -6   3 1323.31   48.89
  15   7   3   58.13    4.42
  15   7   3   66.40    4.84
  15  -7  -3   55.84    4.52
 -15   7  -3   53.46    4.41
  15   7   3   61.00    3.93
  15  -7   3   56.68    3.81
  15   7  -3   49.03    5.77
  15   7  -3   60.56    5.14
  15   7  -3   53.43    7.81
 -15   7   3   52.96    5.70
  15  -7   3   57.48    7.01
  15   8   3    4.67    2.37
  15   8   3    2.28    1.96
 -15   8  -3    5.10    2.49
  15   8   3    6.23    2.20
  15  -8  -3    6.84    2.19
  15   8  -3    4.25    2.58
  15   8  -3    3.27    3.13
  15   8  -3    4.12    2.45
  15  -8   3    4.58    3.56
  15  -8   3    3.77    1.27
 -15   8   3    3.83    2.92
  15   9   3  114.25    6.66
 -15   9  -3  104.86    7.55
  15   9   3  102.45    7.34
  15  -9  -3  112.57    6.73
  15  -9   3  126.65    6.96
  15   9  -3  121.55    6.68
 -15   9   3   99.47    8.30
  15   9  -3   93.50    8.74
  15  -9   3   96.36    8.90
  15   9  -3  118.87    7.94
 -15  10  -3  115.90    6.34
  15  10   3  124.60    8.87
  15 -10  -3  127.54    7.66
 -15  10   3  116.53    9.72
  15  10  -3  128.40   12.98
  15 -10   3  120.07    9.99
  15 -10   3  136.55    5.82
  15  10  -3  110.37    9.77
  15  11   3  118.34   13.54
 -15  11  -3  132.56   10.68
  15 -11  -3  135.45    8.30
  15 -11   3  124.77   10.48
  15  11  -3  110.60   15.34
  15  11  -3  137.89    9.17
 -15  11   3  130.13   10.50
  15 -11   3  143.22    8.59
  15  12   3   70.74    8.46
 -15  12  -3   89.45    6.76
  15 -12  -3   95.77    7.02
  15 -12   3  100.02    5.43
 -15  12   3   81.22    9.01
  15  12  -3   92.98    7.79
  15  12  -3   81.76    9.59
 -15  13  -3    6.56    3.02
  15  13   3    5.96    6.67
  15 -13  -3   10.02    4.93
 -15  13   3    6.26    4.43
  15  13  -3    7.46    4.78
  15 -13   3    7.41    3.75
  15  13  -3    5.31    6.24
  16   0   3    0.58    0.50
  16   0  -3    2.26    2.05
  16   0   3   -0.68    2.34
  16   0  -3   -0.21    1.46
  16   0   3    1.13    0.44
  16   1   3  201.76   11.76
  16  -1  -3  202.39   11.84
  16   1   3  204.29    6.00
  16   1   3  202.35    6.29
  16   1  -3  202.44   10.50
  16   1  -3  203.13    9.25
  16  -1   3  206.98   17.53
  16  -1   3  228.63    6.12
  16  -1   3  238.94    6.75
  16   2   3  274.32   14.39
  16  -2  -3  281.72   11.82
  16   2   3  320.09    9.89
  16   2   3  280.41   10.76
  16   2  -3  294.27   13.62
  16  -2   3  319.07    8.27
  16  -2   3  272.36   15.68
 -16   2   3  276.56   13.62
  16  -2   3  327.13    8.55
  16   2  -3  296.20   12.85
  16  -3  -3   64.04    6.60
  16   3   3   62.23    3.15
  16   3   3   73.65    3.19
  16   3   3   66.65    6.29
  16   3  -3   64.63    7.29
  16  -3   3   69.98    2.53
  16   3  -3   61.04    5.28
  16  -3   3   69.82    2.50
  16   3  -3   69.27    8.84
 -16   3   3   63.07    8.08
  16  -3   3   60.80    7.12
  16   4   3  326.66   14.30
  16   4   3  357.92   13.95
  16   4   3  318.96   15.64
  16  -4  -3  316.42   13.19
  16   4  -3  339.35   14.50
 -16   4   3  287.21   14.17
  16   4  -3  329.18   13.85
  16  -4   3  319.08   17.37
  16   4  -3  289.44   18.64
  16  -4   3  319.40    9.44
  16   5   3    3.61    1.40
  16   5   3    4.64    2.60
  16   5   3    3.00    1.59
  16  -5  -3    3.75    1.90
  16   5  -3    1.81    2.17
  16   5  -3    4.19    4.17
  16   5  -3    5.35    3.07
  16  -5   3    2.89    1.06
 -16   5   3    0.39    2.45
  16  -5   3   13.51    5.61
  16   6   3  258.75   13.73
  16   6   3  266.46   13.07
  16   6   3  286.29   10.86
 -16   6  -3  252.77    9.70
  16  -6  -3  265.51   14.76
  16  -6   3  276.62    9.63
  16  -6   3  246.71   14.94
  16   6  -3  235.55   17.72
  16   6  -3  266.25   12.53
 -16   6   3  245.98   13.11
  16   6  -3  285.73   11.44
  16  -7  -3   27.26    3.54
 -16   7  -3   27.56    3.04
  16   7   3   31.88    3.92
  16   7   3   26.03    3.43
  16   7   3   33.35    2.95
  16   7  -3   34.79    4.06
 -16   7   3   29.52    4.55
  16  -7   3   29.83    5.70
  16  -7   3   31.48    1.93
  16   7  -3   37.73    4.40
  16   7  -3   34.06    7.69
  16   8   3   76.22    4.78
  16   8   3   66.94    7.93
 -16   8  -3   72.44    5.44
  16  -8  -3   77.25    5.41
  16   8   3   76.46    5.42
  16  -8   3   71.97   12.92
 -16   8   3   70.13    6.96
  16   8  -3   66.73    7.03
  16   8  -3   77.42    9.16
  16   8  -3   75.55    4.15
  16  -8   3   73.87    4.60
  16   9   3    4.86    3.45
  16   9   3    7.17    3.63
  16   9   3    6.74    2.49
 -16   9  -3    4.21    1.74
  16  -9  -3    6.20    2.34
  16  -9   3    3.98    1.40
  16  -9   3    5.14    3.74
 -16   9   3    2.76    3.35
  16   9  -3    3.93    3.43
  16   9  -3    4.56    2.73
  16   9  -3    4.62    1.44
 -16  10  -3   32.12    3.35
  16  10   3   37.45    3.97
  16  10   3   30.29    4.84
  16 -10  -3   38.03    4.22
  16 -10   3   39.36    6.29
  16  10  -3   32.25    5.92
 -16  10   3   33.95    5.66
  16  10  -3   37.75    4.76
  16 -11  -3   -0.93    1.74
 -16  11  -3    0.53    1.54
  16  11   3    0.42    2.10
  16 -11   3   -2.09    2.69
  16  11  -3   -1.07    4.35
  16  11  -3    0.29    2.07
 -16  11   3   -1.24    2.45
  16 -12  -3   99.16    6.65
  16  12   3   87.04    8.48
  16 -12   3   99.92    9.49
  16  12  -3   83.78    9.89
 -16  12   3   90.39    9.08
  16  12  -3  102.72   12.34
  17   0   3   -0.24    0.75
  17   0   3    0.48    0.37
  17   0  -3   -0.13    3.47
  17   0  -3    2.82    2.40
  17   0   3    5.72    3.95
  17   1   3  956.74   45.32
  17  -1  -3  969.19   45.00
  17  -1  -3  956.76   40.39
  17   1   3  986.28   34.77
  17   1   3 1021.18   36.99
  17  -1   3  927.67   45.02
  17   1  -3 1009.46   42.67
  17  -1   3  997.60   32.51
  17  -1   3 1020.12   32.55
  17   1  -3  957.65   43.31
  17   2   3  143.74    5.05
  17  -2  -3  138.38    9.53
  17   2   3  139.12    9.52
  17   2   3  156.86    5.01
  17  -2   3  140.08   10.65
  17  -2   3  143.99    3.70
  17  -2   3  144.30    3.76
  17   2  -3  148.26    8.46
  17   2  -3  141.90    8.82
  17   2  -3  152.47   10.80
  17   3   3  278.43   14.44
  17  -3  -3  265.83   11.49
  17   3   3  309.17   11.34
  17   3   3  266.26   11.10
  17   3  -3  282.48   12.53
 -17   3   3  249.52   16.14
  17   3  -3  253.99   13.07
  17  -3   3  271.06    7.01
  17  -3   3  261.53    6.87
  17  -3   3  268.23   15.66
  17   3  -3  275.10   12.74
  17   4   3    0.55    1.01
  17   4   3    0.93    3.08
  17  -4  -3    0.57    1.48
  17   4   3    1.11    1.12
  17  -4   3    0.30    2.77
  17   4  -3    0.73    2.08
 -17   4   3    1.55    1.93
  17   4  -3    1.79    1.68
  17   4  -3    1.15    1.75
  17  -5  -3   47.34    5.92
  17   5   3   47.61    3.11
  17   5   3   36.78    5.18
  17   5   3   36.50    4.86
 -17   5   3   41.16    4.72
  17   5  -3   35.28    5.12
  17  -5   3   40.87    6.51
  17   5  -3   46.20    6.22
  17   5  -3   41.74    4.42
  17  -6  -3   12.47    2.54
  17   6   3   12.83    3.33
  17   6   3   10.06    2.27
  17   6   3   10.33    3.10
  17  -6   3   12.43    7.70
  17   6  -3    9.00    3.00
  17   6  -3   12.90    2.42
 -17   6   3   11.00    3.28
  17   6  -3    9.72    3.66
  17   7   3  785.15   37.75
  17  -7  -3  839.86   35.78
  17   7   3  818.26   36.79
  17   7   3  867.18   37.47
  17  -7   3  776.72   39.52
  17   7  -3  861.27   37.99
 -17   7   3  750.28   36.41
  17   7  -3  746.78   38.10
  17   7  -3  873.44   38.15
  17  -8  -3   15.19    2.77
  17   8   3   13.40    3.00
  17   8   3    8.95    3.06
  17   8   3   12.11    2.50
  17   8  -3   11.24    6.74
  17   8  -3   16.46    3.50
 -17   8   3   10.25    3.70
  17  -8   3   15.85    4.97
  17   8  -3   15.87    2.25
  17  -9  -3  403.63   17.96
  17   9   3  411.47   18.10
  17   9   3  418.25   20.21
  17   9   3  361.91   18.01
  17   9  -3  354.41   21.16
  17  -9   3  380.82   21.47
  17   9  -3  420.69   15.77
  17   9  -3  436.68   25.40
 -17   9   3  377.85   20.58
  17  10   3   32.13    3.63
  17 -10  -3   29.09    3.93
  17  10   3   26.39    7.10
  17  10  -3   30.38    5.82
  17  10  -3   29.56    4.64
  17 -10   3   24.73   10.30
 -17  10   3   29.23    5.47
  17 -11  -3  217.37   11.30
  17  11   3  177.48   12.31
  17  11   3  222.48   11.02
  17 -11   3  211.79   21.32
 -17  11   3  183.35   13.61
  17  11  -3  223.39   17.17
  17  11  -3  182.40   14.77
  18   0  -3    1.21    1.44
  18   0   3    0.97    2.40
  18   0  -3   -0.96    2.22
  18  -1  -3  156.35   14.97
  18  -1  -3  152.25   10.04
  18   1   3  152.65   15.62
  18  -1   3  146.33   11.12
  18   1  -3  152.28    9.43
  18   1  -3  156.73   10.37
  18   2   3   21.15    4.82
  18  -2  -3   26.95    3.07
  18  -2  -3   27.43    5.08
  18   2  -3   26.40    3.32
  18   2  -3   24.80    4.02
  18  -2   3   23.78    9.00
  18   2  -3   27.06    4.09
  18   3   3   12.76    3.83
  18  -3  -3    8.69    2.30
  18   3  -3    7.52    4.71
  18   3  -3    8.79    2.94
  18   3  -3    9.90    2.57
  18  -3   3    9.92    4.39
 -18   3   3    8.81    3.01
  18   4   3   21.80    3.30
  18   4   3   21.72    2.97
  18  -4  -3   17.35    2.89
  18   4   3   19.98    4.26
 -18   4   3   17.27    3.57
  18   4  -3   19.58    3.29
  18  -4   3   17.42    8.87
  18   4  -3   25.00    3.92
  18   4  -3   16.73    3.20
  18   5   3   25.84    2.77
  18   5   3   26.24    4.88
  18  -5  -3   29.03    3.32
  18   5   3   30.77    3.99
  18   5  -3   30.28    3.87
  18   5  -3   29.11    4.70
 -18   5   3   27.69    4.16
  18   5  -3   35.19    3.59
  18  -5   3   25.71    6.33
  18   6   3   32.87    4.76
  18  -6  -3   34.16    3.62
  18   6   3   30.92    4.97
  18   6   3   36.92    2.89
 -18   6   3   29.83    4.35
  18  -6   3   38.19    6.55
  18   6  -3   41.66    3.71
  18   6  -3   36.36    4.50
  18   6  -3   36.39    5.22
  18   7   3  151.29    9.20
  18   7   3  162.81    9.51
  18  -7  -3  145.14   10.46
  18   7   3  138.83   10.41
 -18   7   3  135.07    9.33
  18   7  -3  131.13   10.21
  18   7  -3  154.28   10.14
  18  -7   3  162.58   18.04
  18   7  -3  153.98    9.15
  18   8   3   11.21    3.65
  18   8   3    8.56    3.02
  18  -8  -3    5.45    4.28
  18   8   3    7.93    2.79
  18   8  -3   13.86    2.16
  18  -8   3   10.73    4.84
  18   8  -3    8.15    3.23
  18   8  -3    9.31    3.99
 -18   8   3    9.15    3.62
  18   9   3  172.77   11.01
  18  -9  -3  156.07   11.48
  18   9   3  137.54   12.02
  18   9   3  154.58    8.84
  18   9  -3  133.17   15.56
  18  -9   3  149.66   12.30
  18   9  -3  158.64   13.35
 -18   9   3  150.73   10.42
  18  10   3   11.10    2.61
  18  10   3    6.66    3.11
  18 -10  -3    5.82    4.30
  18  10   3   -0.03    2.70
  18  10  -3    9.55    3.34
 -18  10   3   10.00    5.95
  18  10  -3    9.34    4.19
  19   0   3   -0.40    2.61
  19   0  -3    1.49    2.49
  19   0  -3    1.57    3.74
  19  -1  -3  136.57    6.96
  19  -1  -3  122.33    9.45
  19   1   3  125.00    9.44
  19   1  -3  137.26    9.30
  19  -1   3  149.55   10.58
  19   1  -3  149.22    7.41
  19   1  -3  138.68    8.49
  19  -2  -3   88.55    7.75
  19  -2  -3   78.51    7.61
  19   2   3   81.03    7.46
  19   2  -3   85.87    6.85
  19  -2   3   94.57    8.76
  19   2  -3   79.18    6.16
  19   2  -3   95.25    5.83
  19   3   3   51.30    5.74
  19  -3  -3   43.75    3.77
  19  -3  -3   45.50    6.33
  19  -3   3   44.56    7.08
  19   3  -3   41.20    5.02
  19   3  -3   48.94    4.22
  19  -4  -3  295.85   12.93
  19   4   3  290.90   15.54
  19   4  -3  319.28   17.40
 -19   4   3  274.44   14.30
  19   4  -3  275.94   14.96
  19   4  -3  311.12   14.46
  19  -4   3  307.99   18.41
  19   5   3   28.77    4.42
  19  -5  -3   28.76    5.14
  19   5  -3   26.94    6.08
  19  -5   3   30.18   10.29
  19   5  -3   31.70    3.62
  19   5  -3   21.07    4.56
 -19   5   3   23.59    4.09
  19  -6  -3  362.92   19.14
  19   6   3  358.96   17.75
  19   6  -3  384.98   21.66
  19   6  -3  392.98   19.95
  19  -6   3  338.52   21.01
  19   6  -3  317.98   22.47
 -19   6   3  320.55   16.73
  19   7   3   -1.20    2.18
  19  -7  -3    1.61    1.70
  19   7  -3    0.01    3.56
  19  -7   3    3.04    3.47
 -19   7   3    0.05    2.44
  19   7  -3    3.35    1.67
  19   7  -3    0.14    4.22
  19   8   3    0.02    1.51
  19  -8  -3   -0.76    1.45
  19   8  -3    4.21    2.13
 -19   8   3   -1.86    2.01
  19   8  -3    0.34    1.22
  19  -8   3   -0.16    2.67
  19   8  -3   -0.00    1.85
  20   0   3    0.36    2.52
  20   0  -3    2.06    2.28
  20   0  -3   -0.95    1.73
  20   1   3   39.91    5.87
  20  -1  -3   36.37    3.73
  20   1  -3   36.90    4.05
  20   1  -3   38.09    7.21
  20  -1   3   41.80    6.55
  20  -2  -3   96.10    5.81
  20   2   3   91.62   13.22
  20  -2   3  104.65   10.18
  20   2  -3  106.40    6.39
  20   2  -3   86.13    9.73
  20   3   3   -0.63    2.23
  20  -3  -3    0.39    2.17
  20   3  -3    0.16    2.42
  20   3  -3    1.28    3.07
  20  -3   3    0.39    2.83
  20  -4  -3  136.83    9.88
  20   4   3  134.53    9.53
  20   4  -3  142.96   11.09
  20   4  -3  155.04   12.34
  20   4  -3  123.56    8.90
  20  -4   3  141.42   12.38
  20   5   3    0.38    2.39
  20  -5  -3    2.54    1.57
  20   5  -3   -0.60    1.83
 -20   5   3    0.19    2.06
  20   5  -3    1.40    3.07
  20   5  -3    1.58    2.31
  20  -5   3   -1.25    3.18
  20  -6  -3   94.80    6.12
  20   6   3  102.40    7.86
 -20   6   3   99.46    7.92
  20   6  -3   83.12    7.99
  20  -6   3   84.65   15.97
  20   6  -3  109.91    9.22
  20   6  -3  108.88    7.18
  21   0  -3   -1.06    1.40
  21   0   3    0.67    4.37
  21   0  -3    0.74    1.80
  21   1   3  323.40   18.50
  21  -1  -3  265.38   16.55
  21   1  -3  351.02   15.41
  21  -1   3  327.96   19.25
  21   1  -3  294.22   14.95
  21   2   3   82.66    8.60
  21   2  -3  105.17    9.12
  21   2  -3   78.92    6.95
  21   3  -3  219.98   11.40
   0   0  -412086.68  806.62
   0   0  -413184.61  874.55
   0   0   412495.95  842.41
   0  -1  -4    5.93    1.38
   0   1   4    1.73    1.52
   0   1  -4    2.01    1.15
   0  -1   4    1.61    1.05
   0  -1   4    2.20    1.31
   0  -2   429483.44 2592.19
   0   2   429930.75 2668.41
   0   2  -431114.23 2734.13
   0  -2  -428885.13 2558.91
   0   2  -429324.84 2590.22
   0   3  -4    0.80    1.17
   0   3   4    2.79    1.54
   0  -3  -4    1.69    2.15
   0  -3   4    6.82    1.05
   0   3  -4    1.33    1.45
   0  -4  -4 6892.79  391.01
   0   4  -4 7257.31  416.80
   0  -4   4 7396.74  401.94
   0   4   4 6738.59  389.50
   0   5   4    0.19    1.51
   0   5  -4    1.09    1.39
   0  -5   4    1.03    0.80
   0  -5  -4    1.33    1.32
   0  -6  -4 4143.60  215.02
   0  -6   4 4571.82  216.10
   0  -6   4 4729.94  237.43
   0   6   4 4170.88  219.22
   0   6  -4 4130.74  221.19
   0  -7   4    0.06    1.21
   0  -7  -4    0.18    1.30
   0   7  -4    0.97    1.46
   0   7   4    1.32    1.64
   0  -8   4 4541.23  230.43
   0  -8  -4 4363.82  228.24
   0   8  -4 4021.56  214.16
   0   8   4 4014.78  222.35
   0   9   4   -0.34    1.59
   0   9  -4    1.29    2.40
   0  -9  -4    0.05    1.26
   0  -9   4    0.02    2.07
   0  10  -4 1514.44   70.07
   0 -10  -4 1477.63   63.81
   0  10   4 1500.11   70.18
   0 -10   4 1610.46   73.98
   0  11  -4    0.49    2.16
   0 -11  -4    1.08    1.71
   0 -11   4   -0.53    2.94
   0  11   4   -0.18    2.25
   0  12  -4  316.61   17.23
   0 -12   4  363.79   20.90
   0 -12  -4  326.54   20.21
   0  12   4  320.65   18.08
   0 -13  -4    0.40    1.60
   0  13  -4   -0.16    2.06
   0  13   4    0.85    3.63
   0 -13   4   -1.20    2.54
   0  14   4  138.31   13.05
   0 -14  -4  150.13   10.39
   0 -14   4  168.44   10.37
   0  14  -4  145.24   12.64
   0  15   4    0.83    4.01
   0 -15   4    2.71    3.07
   0  15  -4    5.29    6.44
   0 -15  -4    1.17    3.07
   0 -16  -4 1021.28   49.64
   0  16   4  975.19   57.46
   0 -16   4 1095.52   52.67
   0  16  -4  951.10   54.78
   0  17   4   -0.78    3.80
   0 -17   4    0.47    2.69
   0 -17  -4    0.97    2.65
   0  17  -4   -2.22    6.04
   0 -18  -4  529.52   29.44
   0 -18   4  640.54   41.79
   0  18  -4  488.40   34.04
   0  18   4  475.52   45.14
  -1   0  -4  635.14   25.28
   1   0  -4  627.47   21.26
   1   0   4  586.79   19.89
  -1   0  -4  686.79   24.08
   1   0   4  692.97   22.29
  -1   0   4  665.75   23.06
  -1   1  -4   -0.01    0.81
   1   1   4    0.69    1.02
  -1  -1   4    0.67    1.15
   1  -1  -4   -0.09    1.12
  -1   1  -4   -0.70    1.69
  -1   1   4    0.54    1.36
  -1  -1  -4    3.31    1.32
   1  -1   4    0.79    0.86
   1  -1   4    0.77    0.85
  -1  -1  -4   -0.44    1.57
   1   1  -4    0.16    1.03
   1   2   4   47.80    2.84
  -1   2  -4   43.40    2.19
  -1   2  -4   45.26    2.46
   1  -2  -4   39.43    2.88
  -1   2   4   50.13    5.68
  -1  -2  -4   42.37    3.71
   1  -2   4   39.65    2.17
   1   2  -4   42.64    1.60
  -1  -2  -4   47.91    3.40
   1   2  -4   39.55    2.66
  -1   3  -4  402.21   12.88
   1  -3  -4  348.97   11.99
   1   3   4  387.39   15.54
  -1   3  -4  399.96   11.91
  -1  -3   4  370.44    9.40
  -1  -3  -4  337.52   11.17
   1   3  -4  415.01   11.27
   1  -3   4  388.12   12.66
  -1   3   4  373.03   13.42
   1   4   4    1.85    1.35
  -1  -4   4    1.64    0.45
  -1   4  -4    1.43    2.05
   1  -4  -4    2.20    2.24
  -1   4   4    1.28    1.48
   1   4  -4    1.48    1.40
   1  -4   4    2.09    0.68
  -1  -4  -4    2.50    1.14
   1   5   4 1143.71   45.57
  -1   5  -4 1193.18   46.48
  -1  -5   4 1207.52   38.74
   1  -5  -4 1171.73   45.38
   1  -5   4 1341.00   49.99
   1   5  -4 1195.29   47.59
  -1  -5  -4 1167.58   48.04
   1  -5   4 1205.52   41.54
  -1   5   4 1135.00   45.90
  -1  -6   4  192.24    4.53
   1   6   4  186.87   11.49
  -1  -6   4  169.47    7.69
  -1   6  -4  194.34   10.71
   1  -6  -4  187.72   10.67
  -1   6   4  197.66    9.37
   1   6  -4  204.26   12.20
  -1  -6  -4  175.45    7.46
   1  -6   4  189.80    7.33
   1   7   4    9.03    2.58
  -1   7  -4    9.72    2.41
  -1  -7   4   12.06    2.34
   1  -7  -4    8.14    2.18
  -1  -7  -4   10.27    3.47
   1   7  -4   12.26    2.62
  -1   7   4    9.13    2.74
   1  -7   4    9.67    3.18
  -1   8  -4   94.79    8.72
   1  -8  -4  130.39    6.27
  -1  -8   4  100.80    8.14
   1   8   4   92.24    6.37
  -1  -8  -4   86.23    7.84
   1  -8   4   98.24    5.33
  -1   8   4  141.04    7.36
   1   8  -4   93.93    6.30
  -1   9  -4    7.35    2.53
  -1  -9   4    7.69    2.18
   1   9   4    7.25    2.74
   1  -9  -4    7.35    2.24
   1  -9   4    6.28    2.24
  -1   9   4    7.44    2.90
  -1  -9  -4    6.29    2.12
   1   9  -4    7.17    2.79
   1  10   4   93.95    7.22
  -1 -10   4   98.57    5.95
  -1  10  -4   98.73    6.96
   1 -10  -4   89.58    8.93
   1 -10   4  105.08    6.04
  -1  10   4   89.57    7.55
  -1 -10  -4   94.01    5.86
   1  10  -4   97.40    7.33
   1 -11  -4   46.95    4.57
  -1  11  -4   45.94    5.42
  -1 -11   4   42.14    4.62
   1  11   4   43.36    5.97
   1  11  -4   39.76    8.82
   1 -11   4   49.96    4.59
  -1  11   4   41.42    6.01
  -1 -11  -4   55.87    7.18
  -1 -12   4    6.83    3.03
   1  12   4    6.99    4.01
  -1  12  -4    9.17    3.60
   1 -12  -4    8.57    3.13
  -1  12   4   10.42    4.06
  -1 -12  -4    7.74    3.05
   1 -12   4    9.16    3.12
   1  12  -4    7.95    3.75
  -1  13  -4    6.00    3.60
  -1 -13   4    3.79    2.96
   1 -13  -4    5.08    5.02
   1  13   4    6.41    4.08
  -1 -13  -4    3.82    4.90
   1 -13   4    3.00    2.93
  -1  13   4    6.11    4.08
   1  13  -4    4.97    3.85
   1  14   4    5.67    4.78
  -1 -14   4    5.06    3.48
  -1  14  -4    8.87    7.28
   1 -14  -4    5.57    3.49
   1 -14   4    8.53    3.51
  -1  14   4    7.15    4.79
  -1 -14  -4    6.47    3.45
   1  14  -4    5.25    4.45
   1 -15  -4  262.64   15.33
   1  15   4  240.13   18.46
  -1 -15   4  274.34   15.56
  -1  15  -4  244.19   17.87
  -1 -15  -4  262.94   15.69
   1 -15   4  289.26   20.96
  -1  15   4  244.29   18.11
   1  15  -4  242.95   18.38
  -1 -16   4   39.48   10.23
   1 -16  -4   33.34    5.93
  -1  16  -4   33.39   12.18
   1  16   4   31.26    8.72
   1  16  -4   34.79   12.78
   1 -16   4   32.00    5.81
  -1 -16  -4   26.18    6.24
  -1  16   4   33.26   13.35
   1 -17  -4    1.21    3.61
  -1  17  -4    1.78    4.73
  -1 -17   4    2.54    4.04
   1  17   4    1.30    5.09
  -1 -17  -4    3.82    3.68
  -1  17   4    2.84    5.11
   1  17  -4    3.06    4.84
   1 -17   4    2.13    3.25
   1 -18  -4    8.69    4.62
  -1  18  -4    1.85    8.28
  -1 -18   4    9.68    5.06
   1  18   4    7.56    6.43
  -1 -18  -4    5.20    4.64
  -1  18   4    5.83    6.54
   1  18  -4    5.80    6.12
   1 -18   4    5.84    4.26
  -2   0  -4   14.84    1.14
   2   0   4   14.46    1.26
  -2   0   4   12.20    2.36
  -2   0  -4   14.04    2.28
   2   0   4   16.72    3.17
   2   0  -4   13.59    3.35
  -2   1  -4   51.33    1.88
   2   1   4   45.10    2.89
   2  -1  -4   50.76    3.17
  -2   1  -4   53.20    3.23
  -2  -1   4   55.38    3.48
   2   1   4   52.63    3.42
  -2  -1  -4   53.47    3.40
  -2  -1  -4   47.58    2.03
   2   1  -4   50.56    2.99
   2  -1   4   55.06    2.10
  -2   1   4   54.34    3.68
   2  -1   4   46.75    2.69
  -2   2  -4   64.01    2.30
  -2   2  -4   64.83    3.14
   2  -2  -4   58.03    3.30
   2   2   4   61.48    2.67
   2  -2   4   55.22    2.55
  -2  -2  -4   66.28    3.52
  -2  -2  -4   53.18    2.28
   2   2  -4   58.03    3.18
  -2   2   4   66.73    3.95
   2   3   4 1014.45   36.17
   2  -3  -4 1012.09   36.31
  -2   3  -4 1006.85   34.35
  -2  -3  -4  972.59   35.98
   2   3  -4 1089.57   32.36
  -2  -3  -4  914.32   31.74
  -2   3   4 1014.89   38.02
   2  -3   4  999.20   33.96
   2   4   4  264.24    9.45
   2  -4  -4  257.60    9.48
  -2   4  -4  275.17    9.13
  -2  -4  -4  238.96    8.17
   2  -4   4  274.65    8.74
   2   4  -4  306.05   14.23
  -2  -4  -4  266.25    9.86
  -2   4   4  264.38   12.92
   2  -4   4  255.00    7.86
  -2   5  -411158.34  745.56
   2  -5  -411058.37  727.03
   2   5   410707.93  715.23
   2  -5   412108.55  789.41
  -2   5   410633.20  715.62
  -2  -5  -411432.40  749.76
   2   5  -411157.98  749.86
   2  -5   412024.82  776.73
  -2   6  -4   89.88    4.76
   2   6   4   86.66    7.71
   2  -6  -4   87.32    4.86
  -2  -6  -4   80.49    4.37
  -2   6   4   95.19    5.95
   2  -6   4  101.77    4.67
   2   6  -4   92.78    5.83
  -2  -7   4  425.10   10.41
  -2   7  -4  433.14   16.87
   2  -7  -4  399.69   15.50
   2   7   4  424.66   17.39
  -2   7   4  422.65   17.88
  -2  -7  -4  391.06   14.75
   2  -7   4  440.31   15.73
   2   7  -4  426.24   17.69
  -2   8  -4   34.98    5.51
  -2  -8   4   40.43    3.75
   2  -8  -4   34.83    3.47
   2   8   4   32.79    3.88
  -2  -8  -4   34.51    3.24
   2  -8   4   36.14    3.11
  -2   8   4   32.77    4.23
   2   8  -4   38.71    4.18
   2   9   4  719.91   31.08
  -2   9  -4  728.34   30.70
  -2  -9   4  805.60   31.47
   2  -9  -4  711.32   28.50
   2   9  -4  716.55   31.10
   2  -9   4  824.83   35.36
  -2  -9  -4  717.39   28.11
  -2   9   4  711.82   31.32
   2 -10  -4   10.37    2.81
   2  10   4   12.46    3.51
  -2  10  -4   11.21    3.11
  -2 -10   4   12.67    4.96
  -2 -10  -4   10.54    4.44
   2 -10   4   12.71    4.34
   2  10  -4   14.41    3.56
  -2  10   4   13.48    3.82
  -2  11  -4   38.32    7.90
   2 -11  -4   37.73    4.35
   2  11   4   34.97    5.35
  -2 -11   4   44.20    7.20
   2  11  -4   35.23    5.39
  -2 -11  -4   33.14    4.23
  -2  11   4   35.70    8.75
   2 -11   4   40.50    6.65
   2 -12  -4  153.73   13.23
  -2 -12   4  196.30   13.86
   2  12   4  150.42   10.75
  -2  12  -4  159.21   10.88
   2 -12   4  173.05    9.36
  -2 -12  -4  151.02    8.58
  -2  12   4  148.51   16.03
   2  12  -4  151.28   10.98
  -2 -13   4  977.56   48.95
   2 -13  -4  922.66   41.06
   2  13   4  854.49   52.20
  -2  13  -4  855.63   49.54
   2 -13   4 1005.22   43.71
  -2  13   4  906.07   54.83
   2  13  -4  879.36   45.51
  -2 -13  -4  896.19   40.21
  -2 -14   4   37.45    8.84
   2  14   4   34.38    6.49
   2 -14  -4   28.35    5.10
  -2  14  -4   27.58    5.80
  -2 -14  -4   19.59    5.10
   2 -14   4   25.84    5.01
   2  14  -4   27.61    6.55
  -2  14   4   30.64    6.72
   2 -15  -4 1077.06   51.73
   2  15   4  921.36   52.67
  -2 -15   4 1180.94   56.56
  -2 -15   4 1064.77   38.65
  -2  15  -4  968.34   62.26
  -2  15   4  983.20   55.89
   2 -15   4 1186.64   55.40
  -2 -15  -4 1092.07   52.46
   2  15  -4  972.83   65.62
  -2 -16   4   71.93    8.14
   2  16   4   54.95    9.63
   2 -16  -4   62.58    7.37
  -2  16  -4   56.37    8.75
   2  16  -4   55.18    9.97
  -2 -16  -4   60.27    7.24
  -2 -16  -4   35.66    5.52
  -2  16   4   60.68    9.75
   2 -16   4   65.30   11.09
  -2 -17   4   61.79    8.33
   2  17   4   41.38   16.59
   2 -17  -4   39.57   12.90
  -2  17  -4   35.34   14.97
  -2 -17  -4   42.66    5.71
  -2 -17  -4   43.88    7.30
  -2  17   4   36.19   10.05
   2 -17   4   44.23    6.97
   2  17  -4   43.94    9.75
   2 -18  -4    0.86    3.34
  -2  18  -4    1.09    4.03
  -2 -18   4    0.18    3.28
   2  18   4    0.31    4.49
  -2 -18  -4    1.28    3.83
  -2  18   4    2.88    4.37
   2 -18   4    0.45    2.87
   2  18  -4    0.57    4.46
  -2 -18  -4   -0.17    5.43
  -3   0   4   39.00    2.94
   3   0   4   33.52    3.84
  -3   0  -4   34.21    4.52
  -3   0  -4   31.84    1.51
   3   0   4   37.66    1.29
   3   0  -4   34.77    2.60
   3  -1  -4    2.59    2.12
   3   1   4    0.17    2.01
   3   1   4    1.98    0.62
  -3   1  -4    2.33    0.70
  -3  -1   4    2.49    1.39
  -3   1  -4    2.26    1.32
  -3   1   4    6.53    2.54
   3  -1   4    1.53    1.86
   3   1  -4    1.58    1.23
  -3  -1  -4    0.09    2.37
  -3  -1  -4    2.21    0.92
  -3   2  -4  168.92    6.24
  -3   2  -4  167.16    4.42
   3   2   4  158.87    4.85
   3  -2  -4  159.44    6.09
   3   2   4  153.06    7.63
  -3  -2  -4  155.75    5.65
  -3   2   4  172.59    6.91
   3   2  -4  159.45    6.00
   3  -2   4  160.42    7.25
  -3  -2  -4  162.15    6.45
   3  -2   4  159.42    7.19
  -3   3  -4  183.19    5.37
   3  -3  -4  191.33    7.12
   3   3   4  192.46    6.36
   3   3  -4  194.92    7.18
  -3  -3  -4  166.79    5.31
   3  -3   4  182.45    6.11
  -3   3   4  198.54   10.36
  -3  -3  -4  184.19    7.06
  -3   4  -4  213.31    6.90
   3  -4  -4  200.52   10.43
   3   4   4  207.29    7.58
  -3   4   4  206.25    8.75
   3   4  -4  226.87    9.31
  -3  -4  -4  192.73    7.73
  -3  -4  -4  189.65    8.33
   3  -4   4  205.23    7.74
   3  -4   4  205.70    6.86
   3   5   4  806.94   30.50
   3  -5  -4  772.79   32.36
  -3   5  -4  845.34   30.38
   3  -5   4  852.46   29.83
   3   5  -4  858.33   33.67
  -3   5   4  795.53   31.74
  -3  -5  -4  777.89   28.27
   3  -5   4  871.21   30.21
  -3  -5  -4  802.36   30.46
  -3   6  -4  271.00   10.16
   3  -6  -4  249.64   10.08
   3   6   4  276.74   11.11
  -3   6   4  265.93   12.04
   3   6  -4  271.79   11.93
   3  -6   4  289.57   10.03
  -3  -6  -4  257.74    9.53
  -3  -6  -4  267.89   10.47
  -3   7  -4   54.94    3.73
   3   7   4   60.04    6.90
   3  -7  -4   59.17    4.08
  -3   7   4   67.22    7.63
   3   7  -4   55.72    7.64
  -3  -7  -4   65.30    4.24
  -3  -7  -4   60.05    3.64
   3  -7   4   66.10    3.48
   3   8   4  227.98   14.31
   3  -8  -4  231.60   13.35
  -3   8  -4  237.06   13.16
  -3   8   4  231.08   11.32
  -3  -8  -4  228.04    9.54
   3  -8   4  246.56    9.42
  -3  -8  -4  241.53   10.18
   3   8  -4  241.48   11.62
   3   9   4  104.08   10.15
  -3  -9   4  104.90    2.09
  -3  -9   4  111.99    6.60
  -3   9  -4  104.15    6.30
   3  -9  -4  105.84    8.89
  -3  -9  -4  106.69    5.83
   3  -9   4  117.03    5.76
  -3  -9  -4  107.04    6.00
  -3   9   4  104.27    7.29
   3   9  -4  108.13    7.57
   3  10   4  187.46   10.88
  -3 -10   4  209.64    4.79
   3 -10  -4  186.19    9.61
  -3  10  -4  181.17    9.93
  -3 -10   4  208.01   10.14
  -3  10   4  184.24   11.21
  -3 -10  -4  183.19    8.95
  -3 -10  -4  199.28    9.35
   3 -10   4  205.21    9.10
   3  10  -4  191.17   15.62
  -3 -11   4    6.28    3.03
  -3 -11   4    6.85    0.78
   3 -11  -4    8.11    2.82
  -3  11  -4    6.70    3.07
   3  11   4    7.49    3.51
  -3  11   4    7.24    3.57
   3  11  -4   10.17    5.75
  -3 -11  -4    6.75    2.65
   3 -11   4    7.89    2.49
  -3 -11  -4   11.65    2.32
   3 -12  -4  199.10   10.46
  -3 -12   4  215.50   11.57
  -3 -12   4  207.16    5.86
  -3  12  -4  179.82   11.17
   3  12   4  185.62   12.34
   3 -12   4  212.69   10.30
  -3  12   4  182.39   12.58
  -3 -12  -4  182.60    9.75
  -3 -12  -4  193.03    9.52
   3  12  -4  179.52   12.56
  -3  13  -4   65.81    7.38
   3  13   4   71.75    8.33
  -3 -13   4   83.23    7.40
  -3 -13   4   80.57    2.94
   3 -13  -4   84.87    6.95
   3  13  -4   75.64    8.72
  -3 -13  -4   70.67    6.37
  -3  13   4   92.12    9.14
   3 -13   4   82.25    9.60
  -3 -13  -4   77.37    6.02
  -3 -14   4    4.85    0.64
  -3 -14   4    7.08    3.65
  -3  14  -4    1.55    3.90
   3  14   4    3.61    4.37
   3 -14  -4    4.19    3.44
   3  14  -4    1.70    7.41
  -3  14   4    5.05    4.53
  -3 -14  -4    3.02    2.58
   3 -14   4    3.13    3.09
  -3 -14  -4    4.52    3.23
   3  15   4   95.83   11.36
   3 -15  -4  104.34    9.25
  -3  15  -4   93.08   10.59
  -3 -15   4  109.37    3.94
  -3 -15   4  119.42    9.59
   3  15  -4   96.73   11.63
  -3 -15  -4   93.97    8.23
  -3  15   4   93.45   11.88
  -3 -15  -4  103.46   11.01
   3 -15   4  119.01    9.28
  -3 -16   4  109.10   10.32
   3  16   4   86.07   11.86
  -3  16  -4   85.73   10.35
   3 -16  -4   83.72   14.07
  -3 -16  -4   86.09    8.68
  -3 -16  -4   83.76    7.09
   3  16  -4   78.17   11.93
  -3  16   4   80.76   18.94
   3 -16   4  101.59    8.56
   3  17   4   -1.42    3.84
   3 -17  -4   -3.43    2.85
  -3  17  -4   -0.03    3.33
  -3 -17   4   -1.49    3.30
  -3 -17  -4   -0.27    4.87
  -3 -17  -4    0.94    1.99
   3 -17   4   -0.16    4.63
   3  17  -4    1.86    3.93
  -3  17   4    0.56    6.43
   3  18   4   56.26   17.15
   3 -18  -4   61.22    8.16
  -3 -18   4   29.37    8.20
  -3  18  -4   49.19   15.50
   3 -18   4   64.34    7.56
  -3  18   4   62.80   11.29
   3  18  -4   46.00   11.33
  -3 -18  -4   61.91    9.38
  -3 -18  -4   55.02    7.89
   4   0   4 2786.53  108.62
  -4   0  -4 2550.59  113.13
   4   0  -4 2636.11  113.89
   4   0   4 2563.74  110.65
  -4   0   4 2524.00  112.14
  -4   0  -4 2462.10   95.74
  -4   1  -4  219.13    4.94
  -4   1  -4  212.06    4.87
   4   1   4  227.68    7.95
  -4   1  -4  243.80    8.81
   4  -1  -4  229.44    8.07
   4   1   4  231.32    6.31
  -4  -1   4  237.84    8.75
  -4  -1  -4  216.68    5.36
   4   1  -4  231.83   10.21
  -4   1   4  247.14    9.22
   4  -1   4  224.41    7.88
  -4  -1  -4  242.41   11.21
  -4   2  -4 4591.23  217.37
   4   2   4 4358.11  213.06
  -4   2  -4 4506.55  230.20
   4  -2  -4 4794.89  240.11
   4   2   4 4507.68  225.56
  -4  -2  -4 4544.04  220.77
  -4   2   4 4581.07  235.22
   4  -2   4 4677.10  233.08
   4   2  -4 4661.90  233.31
  -4  -2  -4 4470.57  229.05
   4  -3  -4    2.46    1.33
   4   3   4    3.31    0.85
   4   3   4    2.60    1.24
  -4   3  -4    3.39    1.01
  -4   3   4    4.12    2.64
   4  -3   4    1.97    1.17
  -4  -3  -4    1.26    2.35
  -4  -3  -4    2.94    1.27
   4  -3   4    0.01    0.63
  -4   4  -4 1796.27   71.72
   4  -4  -4 1651.83   67.69
   4   4   4 1762.55   71.37
  -4  -4  -4 1679.00   66.30
   4  -4   4 1820.13   71.03
   4  -4   4 1813.74   72.64
   4   4  -4 1984.60   68.22
  -4  -4  -4 1687.68   70.99
  -4   4   4 1726.63   73.93
  -4   5  -4  116.57    4.63
   4   5   4  117.26    5.39
   4  -5  -4  117.77    5.58
   4   5  -4  126.09    6.77
   4  -5   4  131.49    6.16
  -4   5   4  124.65    6.72
   4  -5   4  124.30    5.22
  -4  -5  -4  115.47    4.86
  -4  -5  -4  123.27    8.04
   4   6   4 2455.86  113.36
   4  -6  -4 2593.93  116.49
  -4   6  -4 2545.24  113.77
  -4  -6  -4 2495.18  113.77
  -4  -6  -4 2432.56  111.95
   4   6  -4 2555.08  121.25
   4  -6   4 2904.36  125.76
  -4   6   4 2695.67  126.70
   4   7   4   67.97    4.60
  -4   7  -4   64.31    3.73
   4  -7  -4   64.51    4.25
   4   7  -4   67.36    5.30
   4  -7   4   69.03    3.46
  -4   7   4   73.17    7.84
  -4  -7  -4   63.43    3.70
  -4  -7  -4   66.21    4.11
   4   8   4 3254.55  166.57
   4  -8  -4 3697.54  180.45
  -4   8  -4 3444.91  172.77
   4  -8   4 3764.86  184.09
   4   8  -4 3269.59  169.61
  -4   8   4 3276.41  169.63
  -4  -8  -4 3453.19  167.70
  -4  -8  -4 3336.31  166.54
   4  -9  -4    8.85    2.42
  -4   9  -4    9.32    2.45
   4   9   4    8.92    2.80
  -4   9   4    9.06    5.30
   4  -9   4    8.57    3.41
  -4  -9  -4    8.06    2.19
   4   9  -4   12.31    3.28
  -4  -9  -4    8.23    3.58
  -4  10  -4  967.02   42.15
   4  10   4  977.97   44.18
   4 -10  -4 1003.60   41.93
  -4 -10  -4  993.03   40.44
  -4 -10  -4 1001.86   41.56
   4  10  -4  972.98   44.95
   4 -10   4 1070.90   42.24
  -4  10   4  978.45   45.37
   4 -11  -4    0.68    2.17
   4  11   4    1.96    2.62
  -4 -11   4    0.33    2.43
  -4  11  -4    0.32    2.35
  -4  11   4    3.62    2.88
  -4 -11  -4    3.36    2.07
  -4 -11  -4    2.49    1.67
   4  11  -4    3.34    2.89
  -4  12  -4  328.56   21.70
   4  12   4  307.44   23.06
   4 -12  -4  328.43   19.72
  -4 -12   4  367.46   17.25
  -4  12   4  316.68   18.01
  -4 -12  -4  329.94   14.91
   4 -12   4  373.01   15.70
   4  12  -4  316.59   18.22
  -4 -12  -4  309.34   13.72
   4  13   4   45.84    7.18
  -4  13  -4   47.86    6.15
  -4 -13   4   56.77    6.30
   4 -13  -4   52.26    5.74
  -4 -13  -4   52.56    8.30
  -4 -13  -4   49.19    4.70
   4  13  -4   44.68   11.58
  -4  13   4   45.96    7.53
   4 -13   4   55.17    5.15
  -4 -14   4   92.30    8.40
   4 -14  -4   77.48    7.31
  -4  14  -4   64.69   12.91
   4  14   4   73.19    8.97
   4  14  -4   69.52    9.80
  -4  14   4   74.76    9.73
  -4 -14  -4   72.32    7.06
   4 -14   4   84.86   10.80
  -4 -14  -4   66.27    8.43
   4  15   4   31.89    7.04
  -4  15  -4   17.96    6.08
   4 -15  -4   20.79    5.45
  -4 -15   4   29.18    5.81
   4  15  -4   28.51    7.34
   4 -15   4   36.40    5.38
  -4 -15  -4   23.92    3.99
  -4 -15  -4   33.08    5.08
  -4  15   4   28.49    7.16
   4 -16  -4  743.99   35.87
   4  16   4  651.05   49.47
  -4  16  -4  646.41   37.10
  -4  16   4  678.51   41.12
  -4 -16  -4  666.82   31.26
   4 -16   4  755.99   35.32
  -4 -16  -4  682.77   33.54
   4  16  -4  647.25   51.11
  -4  17  -4    0.03    3.93
   4 -17  -4    2.55    3.22
   4  17   4    0.77    4.27
   4 -17   4   -1.19    2.95
  -4 -17  -4    4.16    3.06
  -4  17   4    0.36    4.39
   4  17  -4    0.22    4.50
  -4 -17  -4    0.74    3.45
   4  18   4  600.25   40.03
  -4  18  -4  609.38   38.41
   4 -18  -4  693.12   43.35
   4 -18   4  747.71   43.38
  -4 -18  -4  657.12   42.24
  -4 -18  -4  628.45   30.53
  -4  18   4  586.43   40.84
   4  18  -4  595.32   40.90
   5   0   4   44.20    2.88
  -5   0   4   30.64    2.88
   5   0  -4   44.39    4.45
   5  -1  -4    0.36    1.09
  -5   1  -4    0.05    2.10
   5   1   4    1.34    1.08
   5   1   4    0.49    0.29
  -5  -1   4    0.32    1.20
  -5  -1  -4    0.45    0.42
  -5   1   4    1.69    1.26
   5  -1   4    1.45    1.86
  -5  -1  -4    0.41    1.28
   5   1  -4    0.61    1.08
   5   2   4   48.30    1.66
   5   2   4   46.82    3.05
   5  -2  -4   54.14    3.31
  -5   2  -4   50.41    1.43
   5   2  -4   53.65    5.00
  -5  -2  -4   43.83    1.57
   5  -2   4   50.54    3.24
  -5  -2  -4   48.57    3.51
  -5   2   4   52.62    3.57
   5  -3  -4   32.33    2.89
  -5   3  -4   34.94    1.94
   5   3   4   32.69    2.79
   5   3   4   40.84    2.81
   5   3  -4   33.72    2.78
  -5   3   4   32.81    5.32
   5  -3   4   36.55    2.87
  -5  -3  -4   31.25    1.67
  -5  -3  -4   37.48    3.20
   5  -3   4   39.90    1.43
   5   4   4   14.41    1.66
   5   4   4   14.89    2.00
  -5   4  -4   16.23    1.24
   5   4  -4   15.03    2.34
   5  -4   4   12.72    2.01
  -5  -4  -4   13.82    1.51
   5  -4   4   15.11    1.17
   5   4  -4   15.80    1.08
  -5  -4  -4   16.04    2.34
   5   5   4  120.41    6.57
   5  -5  -4   83.73    4.79
  -5   5  -4   88.63    5.02
  -5   5   4   94.62    5.76
  -5  -5  -4  116.30    5.40
  -5  -5  -4  116.28    5.94
   5   5  -4   91.64    5.84
   5  -5   4   89.34    3.39
   5   5  -4   87.57    1.87
   5  -5   4   88.65    4.45
   5   6   4    5.57    1.84
  -5   6  -4    4.82    2.33
   5  -6  -4    6.91    1.93
   5   6  -4    6.79    2.59
  -5  -6  -4    8.34    1.51
  -5   6   4    6.79    2.39
   5  -6   4    7.30    2.18
   5   7   4    0.46    1.57
   5  -7  -4    0.62    1.58
  -5   7  -4    0.81    1.20
   5   7  -4    1.11    2.00
  -5   7   4    2.94    3.13
   5  -7   4    1.69    1.06
  -5  -7  -4    1.91    1.22
  -5  -7  -4    0.73    1.46
   5  -8  -4  183.19   11.24
  -5   8  -4  193.27    8.39
   5   8   4  170.74   11.72
  -5   8   4  194.64   10.01
   5   8  -4  195.93   10.23
  -5  -8  -4  184.17   10.18
  -5  -8  -4  184.15   10.90
   5  -8   4  193.33    7.45
  -5   9  -4    3.06    3.35
   5   9   4    4.57    3.98
   5  -9  -4    2.68    3.60
  -5  -9  -4    4.44    1.92
   5  -9   4    4.29    1.74
  -5  -9  -4    4.98    1.93
   5   9  -4    3.20    2.91
  -5   9   4   13.57    2.89
   5 -10  -4   28.84    4.17
   5  10   4    0.92    2.83
  -5  10  -4    4.22    2.33
   5  10  -4    3.06    3.11
  -5 -10  -4    4.16    1.88
   5 -10   4    4.19    1.88
  -5 -10  -4    2.82    2.17
   5 -11  -4   53.05    5.14
   5  11   4   52.52    5.87
  -5  11  -4   51.54    5.24
  -5 -11  -4   55.61    7.45
  -5 -11  -4   48.50    4.06
  -5  11   4   44.91    6.28
   5  11  -4   46.71    6.43
   5 -11   4   54.69    6.56
  -5  12  -4    1.68    3.17
   5 -12  -4   -0.44    1.82
   5  12   4   -0.19    2.22
  -5  12   4   -1.47    3.90
   5 -12   4    0.79    1.57
   5  12  -4    5.53    4.18
  -5 -12  -4    0.40    1.40
  -5 -12  -4   -0.47    1.67
   5  13   4    1.73    5.80
  -5  13  -4    2.94    2.98
   5 -13  -4    4.28    2.83
  -5 -13  -4    3.40    2.66
  -5 -13  -4    3.77    2.19
   5 -13   4    4.73    2.44
   5  13  -4    4.34    3.89
  -5  13   4    3.86    6.33
  -5  14  -4   23.79    5.54
   5  14   4   24.81    6.61
   5 -14  -4   29.34    5.25
  -5 -14  -4   31.57    8.26
   5  14  -4   30.72    6.89
  -5  14   4   23.21   10.69
  -5 -14  -4   27.46    3.85
   5 -14   4   33.04    4.46
   5 -15  -4  192.49   12.67
  -5  15  -4  160.74   18.90
   5  15   4  162.59   14.63
   5  15  -4  162.79   22.65
   5 -15   4  217.61   17.17
  -5  15   4  165.88   22.10
  -5 -15  -4  169.95    9.82
  -5 -15  -4  173.62   11.54
   5  16   4    1.51    4.03
   5 -16  -4    1.08    3.06
  -5  16  -4    4.32    3.47
  -5  16   4    2.87    6.99
   5 -16   4   -0.62    2.76
  -5 -16  -4    0.86    2.12
   5  16  -4    1.11    4.29
  -5 -16  -4    2.55    2.96
   5  17   4    2.14    5.07
  -5  17  -4    4.97    4.37
   5 -17  -4    0.58    3.98
   5  17  -4    3.98    5.38
   5 -17   4    2.72    3.45
  -5 -17  -4    4.03    4.27
  -5 -17  -4    7.20    6.23
  -5  17   4    3.93    8.63
  -5  18  -4    7.56    5.57
   5  18   4    7.54    6.47
   5 -18  -4   10.48    4.67
  -5 -18  -4    5.36    3.48
  -5  18   4    7.50    6.74
  -5 -18  -4   11.87    4.52
   5  18  -4    9.74    7.02
   5 -18   4   12.47    7.42
  -6   0  -4  128.88    6.41
  -6   0   4  130.57    6.00
   6   0  -4  130.99    7.88
   6   0   4  119.48    7.58
   6  -1  -4  153.81    6.36
   6   1   4  149.67    3.38
   6   1   4  138.67    5.92
  -6  -1   4  146.60    6.52
  -6   1   4  148.36    6.64
   6  -1   4  141.62    6.09
   6   1  -4  156.29    6.29
  -6  -1  -4  127.95    3.31
  -6  -1  -4  152.85    9.61
   6  -2  -4  195.65   10.19
   6   2   4  168.90    4.59
   6   2   4  166.56    6.75
   6  -2   4  167.86    6.88
  -6  -2  -4  174.77    7.89
  -6  -2  -4  161.68    4.35
   6   2  -4  170.76    6.87
  -6   2   4  197.15   10.87
   6  -3  -4 3337.10  158.76
   6   3   4 3279.47  155.06
  -6   3  -4 3483.83  152.08
   6   3   4 3352.34  155.83
  -6   3   4 3467.98  176.32
  -6  -3  -4 3233.41  159.28
   6   3  -4 3455.74  163.67
   6  -3   4 3457.10  164.21
  -6  -3  -4 3331.47  149.88
   6  -3   4 3674.33  158.91
   6   4   4  250.27    8.50
  -6   4  -4  235.55    7.95
   6   4   4  224.10    8.63
   6  -4  -4  232.92    9.16
  -6  -4  -4  229.18    9.05
  -6   4   4  264.20   11.36
   6  -4   4  233.09    9.20
  -6  -4  -4  237.63    9.84
   6   4  -4  281.37    8.22
   6   4  -4  238.39   12.40
   6  -4   4  244.64    6.82
   6  -5  -4 6623.25  375.20
   6   5   4 6145.74  350.89
  -6   5  -4 6333.76  352.02
   6   5   4 6821.03  390.11
  -6  -5  -4 6628.43  369.53
   6   5  -4 6062.75  356.89
   6  -5   4 6681.53  378.88
   6  -5   4 6837.34  373.41
  -6  -5  -4 6443.12  376.21
   6   5  -4 6627.53  350.54
  -6   5   4 6435.18  385.51
  -6   6  -4 1036.37   40.88
   6   6   4 1064.88   42.16
   6  -6  -4 1037.78   40.79
   6  -6   4 1154.59   41.16
  -6   6   4 1070.49   45.16
  -6  -6  -4 1053.89   42.85
  -6  -6  -4  992.37   37.39
   6   6  -4 1087.86   45.85
   6   7   4 1515.84   65.20
  -6   7  -4 1442.15   62.32
   6  -7  -4 1543.54   64.44
  -6   7   4 1496.35   66.34
   6  -7   4 1585.38   62.06
  -6  -7  -4 1515.07   64.97
  -6  -7  -4 1476.62   60.23
   6   7  -4 1490.62   67.20
   6  -8  -4  232.71   10.17
  -6   8  -4  257.07   12.88
   6   8   4  234.44   10.84
  -6  -8  -4  243.42   10.55
   6  -8   4  256.25    9.24
  -6   8   4  236.38   11.95
   6   8  -4  284.12   17.31
  -6  -8  -4  238.44   12.06
   6   9   4  171.73    9.13
  -6   9  -4  179.67    8.44
   6  -9  -4  178.45    8.84
  -6  -9  -4  167.59    7.58
  -6  -9  -4  175.36    8.44
  -6   9   4  182.17   10.63
   6   9  -4  196.59   15.57
   6  -9   4  190.89    7.65
  -6  10  -4   66.90    5.21
   6 -10  -4   70.97    5.49
   6  10   4   62.66    6.01
  -6  10   4   68.14    6.82
  -6 -10  -4   66.92    6.82
  -6 -10  -4   67.99    4.75
   6  10  -4   71.08   10.88
   6 -10   4   75.02    4.50
  -6  11  -4  147.43    8.73
   6  11   4  136.79   13.44
   6 -11  -4  151.67    8.83
   6 -11   4  158.46    7.75
  -6 -11  -4  136.83    7.27
   6  11  -4  153.00   11.25
  -6 -11  -4  143.16    7.85
  -6  11   4  142.90   14.98
   6 -12  -4    9.03    3.15
  -6  12  -4    9.55    5.14
   6  12   4    6.88    3.72
  -6 -12  -4    9.25    4.57
  -6  12   4    9.63    4.29
  -6 -12  -4    8.68    4.61
   6  12  -4    7.25    4.46
  -6 -12  -4   10.47    2.63
   6 -12   4    8.57    4.34
   6 -13  -4  468.90   21.32
   6  13   4  411.37   22.83
  -6  13  -4  441.03   22.31
  -6 -13  -4  458.40   20.71
  -6  13   4  450.40   25.26
   6 -13   4  510.91   21.56
  -6 -13  -4  455.77   19.90
   6  13  -4  438.86   25.62
  -6  14  -4    8.66    4.07
   6  14   4    5.90    7.49
   6 -14  -4    9.00    6.24
   6  14  -4    9.09    8.69
   6 -14   4   12.08    3.29
  -6 -14  -4    9.08    2.77
  -6  14   4    5.90    5.12
  -6 -14  -4   10.83    3.62
  -6  15  -4  960.71   51.15
   6 -15  -4 1083.54   51.71
   6  15   4  915.66   51.70
   6 -15   4 1183.80   53.54
   6  15  -4  965.11   56.12
  -6 -15  -4 1036.61   51.98
  -6 -15  -4 1011.12   55.25
  -6  15   4  988.65   55.23
  -6  16  -4   42.32    7.49
   6 -16  -4   45.35    6.51
   6  16   4   50.14    8.93
   6  16  -4   38.75    9.49
  -6  16   4   45.85    9.38
  -6 -16  -4   47.90    6.49
   6 -16   4   58.98    9.79
  -6 -16  -4   44.42    7.63
   6  17   4    3.19    7.73
   6 -17  -4    0.67    5.76
  -6  17  -4    2.56    3.93
  -6  17   4    2.83    4.69
   6 -17   4    2.75    3.03
   6  17  -4    1.12    8.26
  -6 -17  -4    1.42    3.39
  -6 -17  -4    1.16    2.34
   7   0   4   82.47    4.65
  -7   0   4   87.99    4.70
   7   0  -4   83.00    4.21
  -7   0  -4   90.28    5.70
  -7  -1   4   54.27    3.86
   7  -1  -4   65.42    3.54
   7   1   4   53.74    1.31
   7   1   4   50.04    5.59
   7   1  -4   53.82    5.21
  -7  -1  -4   58.85    4.42
  -7   1   4   56.96    6.00
   7  -1   4   52.53    3.66
   7   2   4  240.44    7.28
   7   2   4  223.32    8.74
   7  -2  -4  230.96   11.31
  -7  -2  -4  222.46    6.72
   7  -2   4  235.40    9.19
  -7   2   4  243.25   12.97
   7   2  -4  231.87   11.32
  -7  -2  -4  240.67   13.66
   7   3   4   98.12    7.18
  -7   3  -4  112.87    3.20
   7  -3  -4  102.71    4.91
   7   3   4  115.80    4.86
   7  -3   4  110.31    7.92
   7   3  -4  106.84    5.21
  -7   3   4  117.17    9.01
  -7  -3  -4  100.39    4.22
   7  -3   4  104.24    2.45
  -7  -3  -4  114.31    9.01
   7  -4  -4  226.92    8.97
   7   4   4  219.25    8.64
  -7   4  -4  232.26    6.61
   7   4   4  234.17    7.82
  -7  -4  -4  247.23   13.88
   7  -4   4  236.40    7.16
  -7   4   4  246.49   10.80
   7   4  -4  243.06    7.79
  -7  -4  -4  215.13    8.53
   7   4  -4  234.99    9.34
   7  -4   4  238.15    9.51
   7   5   4   15.84    1.91
  -7   5  -4   16.83    2.24
   7  -5  -4   37.79    4.32
   7   5   4   15.26    3.64
   7  -5   4   14.33    2.00
  -7  -5  -4   13.75    1.74
   7   5  -4   17.29    2.74
  -7  -5  -4   19.56    4.61
   7  -5   4   23.42    2.71
  -7   5   4   45.52    5.33
   7   5  -4   16.24    4.87
   7   5  -4   16.44    0.94
   7   6   4  124.45    5.68
  -7   6  -4  116.58    4.64
   7   6   4  124.29    5.62
   7  -6  -4  121.88    6.14
   7   6  -4  127.95    7.71
   7   6  -4  123.52    3.50
  -7   6   4  119.66    7.31
   7  -6   4  127.37    4.45
  -7  -6  -4  113.06    4.82
  -7  -6  -4  119.29    6.45
   7  -7  -4  228.39   12.80
   7   7   4  212.36    9.28
  -7   7  -4  212.43    8.01
  -7  -7  -4  218.03    8.38
   7   7  -4  211.59   11.06
  -7  -7  -4  227.60   10.07
   7  -7   4  220.89    7.51
  -7   7   4  217.96   10.80
  -7   8  -4  312.72   12.32
   7   8   4  300.72   16.91
   7  -8  -4  314.41   13.13
  -7   8   4  322.78   19.62
  -7  -8  -4  317.93   12.58
  -7  -8  -4  330.61   14.20
   7  -8   4  329.49   11.62
   7   8  -4  316.70   15.85
   7   9   4    0.48    1.63
   7  -9  -4   -0.71    1.57
  -7   9  -4   -0.50    1.24
  -7  -9  -4    0.62    1.38
  -7   9   4    1.71    1.94
  -7  -9  -4   -0.55    1.31
   7  -9   4    1.14    1.76
   7   9  -4    0.20    1.69
   7  -9   4    1.13    1.71
  -7  10  -4   45.65    4.19
   7 -10  -4   51.80    4.88
   7  10   4   48.36    5.34
   7  10  -4   44.45    6.23
  -7 -10  -4   49.30    4.16
  -7  10   4   53.52    9.28
  -7 -10  -4   44.56    4.12
   7 -10   4   49.80    3.73
  -7  11  -4    2.90    2.24
   7 -11  -4    1.63    2.56
   7  11   4    1.90    2.65
   7 -11   4    2.05    1.79
   7  11  -4    4.71    3.00
  -7 -11  -4    1.18    1.86
  -7  11   4    1.26    3.15
  -7 -11  -4    3.66    2.10
   7  12   4    0.38    3.74
  -7  12  -4    0.90    3.30
   7 -12  -4   -0.33    3.37
  -7 -12  -4    1.51    1.72
  -7 -12  -4    1.45    1.62
  -7  12   4    1.45    2.71
   7  12  -4   -1.13    2.80
   7 -12   4   -0.90    1.61
  -7  13  -4  206.44   16.76
   7 -13  -4  237.81   17.07
   7  13   4  208.14   13.62
  -7 -13  -4  215.12   15.21
   7 -13   4  238.91   14.83
  -7  13   4  203.52   14.72
  -7 -13  -4  220.46   14.33
   7  13  -4  197.89   14.72
   7  14   4    3.54    3.59
  -7  14  -4    3.15    3.22
   7 -14  -4    5.36    3.02
  -7  14   4    4.97    4.02
   7 -14   4    2.99    2.55
  -7 -14  -4    3.12    2.77
  -7 -14  -4    1.60    2.21
   7  14  -4    0.27    4.18
  -7  15  -4    4.72    4.02
   7  15   4    5.78    7.37
   7 -15  -4    3.00    3.55
   7 -15   4    8.16    3.24
   7  15  -4    8.71    5.35
  -7 -15  -4    5.64    3.25
  -7  15   4    6.14    4.84
  -7 -15  -4    5.76    2.64
  -7  16  -4   83.13   14.30
   7  16   4   83.04   10.65
   7 -16  -4   86.52   13.06
   7 -16   4   96.47   11.38
  -7  16   4   81.28   11.52
   7  16  -4   77.82   11.97
  -7 -16  -4   86.99    6.57
  -7 -16  -4   74.43    7.69
   7  17   4    6.64    5.39
  -7  17  -4    4.25    4.71
   7 -17  -4    4.64    3.94
  -7 -17  -4    9.35    3.87
  -7  17   4    5.76    5.53
   7  17  -4    3.55    6.01
  -7 -17  -4    5.10    2.71
   7 -17   4    5.35    3.58
   8   0  -4 3513.87  167.50
  -8   0   4 3360.95  166.45
   8   0   4 3498.22  168.70
   8   1   4    1.14    0.48
   8   1   4    3.04    0.49
   8   1   4    1.27    1.56
   8  -1  -4    2.32    1.38
  -8  -1   4    1.59    1.68
   8   1  -4    2.57    1.43
   8  -1   4    2.84    2.74
  -8   1   4    1.38    1.67
  -8  -1  -4    2.00    2.00
   8   2   4 3809.33  178.12
   8   2   4 4065.38  202.14
   8  -2  -4 4030.89  204.44
  -8  -2  -4 3752.89  195.56
   8  -2   4 3869.54  200.30
   8   2  -4 4006.19  198.33
  -8   2   4 3999.04  206.10
   8  -3  -4    2.59    2.86
  -8   3  -4    6.57    0.68
   8   3   4    5.08    0.93
   8   3   4    5.00    1.81
  -8  -3  -4    6.37    0.89
  -8  -3  -4    4.56    2.27
   8  -3   4    3.98    0.56
   8  -3   4    2.38    2.17
  -8   3   4    4.70    3.62
   8   3  -4    5.89    2.90
  -8   4  -4  540.09   17.08
   8   4   4  549.75   20.65
   8  -4  -4  544.35   23.68
   8   4   4  574.65   20.97
   8   4  -4  570.89   21.62
  -8   4   4  596.09   24.11
  -8  -4  -4  582.70   23.67
   8  -4   4  567.60   17.22
  -8  -4  -4  538.91   19.36
   8   4  -4  588.05   18.36
   8  -4   4  548.39   21.40
   8  -5  -4 1250.28   50.74
   8   5   4 1237.42   48.68
   8   5   4 1189.23   48.22
  -8   5  -4 1276.40   48.80
  -8   5   4 1302.91   61.17
  -8  -5  -4 1272.35   54.81
   8   5  -4 1406.93   49.32
  -8  -5  -4 1295.65   49.42
   8  -5   4 1290.97   53.16
   8   5  -4 1307.56   62.10
   8   5  -4 1284.33   52.32
   8  -5   4 1331.06   47.07
   8  -6  -4 1816.81   78.89
   8   6   4 1786.36   77.56
  -8   6  -4 1776.75   73.15
   8   6   4 1810.20   77.46
   8   6  -4 2072.84   77.45
  -8   6   4 1827.87   84.66
  -8  -6  -4 1731.09   72.35
   8   6  -4 1860.28   81.40
   8  -6   4 1973.80   77.93
   8   6  -4 1834.36   85.70
  -8  -6  -4 1810.48   82.44
   8  -7  -4   11.48    2.53
  -8   7  -4   12.15    1.74
   8   7   4   11.99    2.30
   8   7  -4   11.94    1.05
  -8  -7  -4    9.63    2.72
   8   7  -4   14.29    3.48
   8  -7   4   12.28    1.56
  -8   7   4   12.77    3.26
  -8  -7  -4   10.40    1.97
   8  -8  -4 3125.44  151.51
   8   8   4 2826.01  142.59
  -8   8  -4 2914.08  141.44
   8  -8   4 3267.12  151.30
  -8  -8  -4 3172.39  151.92
   8   8  -4 2920.23  153.37
  -8  -8  -4 2963.63  149.87
  -8   8   4 2990.97  163.21
   8   9   4  141.34   11.83
   8  -9  -4  176.59   12.17
  -8   9  -4  150.07    9.74
  -8   9   4  147.28    9.71
  -8  -9  -4  142.62    6.93
   8  -9   4  163.03    6.64
  -8  -9  -4  143.33    7.68
   8   9  -4  146.39   10.23
   8 -10  -4  960.68   45.73
  -8  10  -4  885.20   41.65
   8  10   4  902.48   41.51
  -8 -10  -4  918.04   37.81
  -8 -10  -4  916.69   43.38
   8  10  -4  899.90   43.95
   8 -10   4 1018.76   42.80
  -8  10   4  889.36   48.04
  -8  11  -4   31.39    6.56
   8  11   4   33.78    5.03
   8 -11  -4   27.75    6.92
   8 -11   4   34.52    3.50
  -8 -11  -4   33.69    3.84
   8  11  -4   35.17    6.32
  -8 -11  -4   37.70    4.08
  -8  11   4   31.28    5.33
   8  12   4  169.31   11.63
  -8  12  -4  166.66   14.17
   8 -12  -4  181.92   10.49
   8 -12   4  194.09    9.15
  -8 -12  -4  178.20    9.58
  -8  12   4  173.43   12.45
  -8 -12  -4  165.22    9.14
   8  12  -4  160.97   12.90
  -8  13  -4  128.69   12.59
   8  13   4  100.01    9.51
   8 -13  -4  114.66    8.59
   8  13  -4  102.52   16.23
  -8  13   4   96.38   15.21
   8 -13   4  155.24    7.85
  -8 -13  -4  104.79    7.18
  -8 -13  -4  102.11    7.38
   8  14   4   24.91    6.06
   8 -14  -4   24.25    5.07
  -8  14  -4   27.25    5.29
   8  14  -4   25.83    7.03
  -8 -14  -4   29.97    4.00
   8 -14   4   26.85    4.38
  -8 -14  -4   22.55    7.72
  -8  14   4   19.46   10.89
   8  15   4   95.01   10.94
   8 -15  -4  113.96    8.72
  -8  15  -4   97.88    9.67
  -8 -15  -4  110.20    7.48
  -8  15   4  100.89   11.90
   8 -15   4  129.05    8.35
  -8 -15  -4   99.15    8.12
   8  15  -4   99.22   12.25
   8  16   4  559.35   35.13
   8 -16  -4  646.55   38.76
  -8  16  -4  560.18   32.55
  -8  16   4  576.39   36.38
  -8 -16  -4  616.04   29.93
   8  16  -4  545.10   47.32
  -8 -16  -4  620.51   28.48
   8 -16   4  682.56   30.99
  -8  17  -4    0.76    4.37
   8 -17  -4    2.11    3.00
   8  17   4    2.71    4.16
  -8  17   4    2.20    4.29
  -8 -17  -4    1.09    2.90
   8 -17   4   -0.26    2.65
  -8 -17  -4    0.51    3.38
   8  17  -4    1.34    4.56
   9   0  -4   12.87    3.05
   9   0   4   11.41    3.78
  -9   0   4    9.91    2.28
   9  -1  -4   56.83    5.03
   9   1   4   48.83    3.69
   9   1   4   53.87    1.65
   9   1   4   50.50    1.53
  -9  -1   4   55.39    4.07
  -9   1   4   55.24    4.00
   9   1  -4   52.02    5.20
   9  -1   4   56.67    6.26
   9  -2  -4   22.50    4.04
   9   2   4   20.48    1.55
   9   2   4   21.60    2.85
  -9   2   4   22.97    3.04
  -9  -2  -4   39.59    3.78
   9  -2   4   23.07    4.83
   9   2  -4   23.68    2.53
   9   3   4   82.10    2.92
   9  -3  -4   63.71    5.97
  -9   3  -4   70.85    1.89
   9  -3   4   64.91    1.64
   9   3  -4   64.53    4.17
  -9   3   4   66.62    4.91
   9  -3   4   68.82    4.78
   9  -4  -4    2.07    1.41
  -9   4  -4    1.07    0.77
   9   4   4   -0.22    0.96
   9   4   4    1.20    1.43
   9   4  -4    0.99    0.79
   9   4  -4    0.46    1.45
   9  -4   4    1.54    0.41
  -9  -4  -4   -1.22    1.81
   9  -4   4    1.83    1.60
  -9   4   4    3.44    1.75
  -9  -4  -4    0.16    0.83
  -9   5  -4  595.63   19.16
   9   5   4  572.83   22.21
   9  -5  -4  586.61   22.83
   9   5   4  575.32   20.85
  -9   5   4  598.40   29.49
  -9  -5  -4  564.61   24.29
   9   5  -4  648.36   20.58
   9   5  -4  608.93   27.61
  -9  -5  -4  571.04   21.95
   9  -5   4  610.00   19.90
   9  -5   4  583.48   23.81
   9   5  -4  614.89   30.93
  -9   6  -4    2.22    1.71
   9   6   4    1.38    2.44
   9   6   4    4.28    2.84
   9   6  -4    2.67    0.80
  -9  -6  -4    2.10    2.12
   9  -6   4    2.49    2.12
   9  -6   4    3.02    1.52
   9   6  -4    3.74    3.40
   9   6  -4    2.52    2.56
  -9  -6  -4    5.74    1.28
  -9   7  -4   28.50    2.38
   9  -7  -4   29.08    3.61
   9   7   4   26.89    3.13
   9   7   4   27.94    3.34
   9   7  -4   34.24    1.37
   9  -7   4   35.23    3.44
  -9   7   4   24.89    4.38
  -9  -7  -4   26.08    2.83
   9   7  -4   27.02    4.79
  -9  -7  -4   27.74    4.00
   9   8   4   20.83    3.32
  -9   8  -4   27.87    4.23
   9  -8  -4   29.17    3.58
  -9  -8  -4   24.40    3.02
  -9   8   4   28.38    7.27
   9   8  -4   26.42    4.92
  -9  -8  -4   32.07    6.04
   9  -8   4   29.68    2.27
   9   9   4  356.06   16.39
  -9   9  -4  356.60   14.65
   9  -9  -4  374.62   16.06
  -9  -9  -4  354.95   14.71
   9   9  -4  350.71   18.85
   9  -9   4  389.62   14.05
  -9  -9  -4  350.00   15.69
  -9   9   4  368.80   18.65
   9  10   4   25.34    6.50
   9 -10  -4   26.54    3.92
  -9  10  -4   20.47    3.13
  -9 -10  -4   22.49    3.80
  -9  10   4   21.72    4.73
  -9 -10  -4   22.90    3.27
   9 -10   4   25.61    2.80
   9  10  -4   22.11    5.04
   9 -11  -4    3.34    2.26
  -9  11  -4    2.15    2.10
   9  11   4    0.86    2.57
  -9  11   4    0.89    2.98
  -9 -11  -4    0.89    2.01
  -9 -11  -4    3.08    3.40
   9  11  -4    1.02    3.18
   9 -11   4    4.35    2.69
  -9  12  -4   41.78    7.94
   9  12   4   73.16    6.68
   9 -12  -4   48.57    5.35
   9  12  -4   39.53   11.42
  -9  12   4   37.01   10.60
  -9 -12  -4   35.62    6.99
   9 -12   4   48.90    4.11
  -9 -12  -4   42.01    4.57
   9 -13  -4    9.11    3.16
  -9  13  -4    4.91    3.06
   9  13   4    5.53    6.20
   9 -13   4    6.10    2.43
   9  13  -4    4.24    4.32
  -9  13   4    4.77    4.12
  -9 -13  -4    4.79    2.84
  -9 -13  -4    6.08    4.23
   9 -14  -4   19.41    4.27
   9  14   4   15.97    5.42
  -9  14  -4   19.98    4.71
  -9 -14  -4   17.85    4.19
  -9  14   4   18.19    5.75
  -9 -14  -4   22.28    5.52
   9  14  -4   16.08    6.44
   9 -14   4   18.77    5.84
  -9  15  -4   96.70    9.14
   9  15   4   84.46   10.59
   9 -15  -4   95.90   12.62
   9 -15   4  112.13    7.65
  -9  15   4   86.93   11.13
  -9 -15  -4   92.39   11.52
  -9 -15  -4   94.24   10.17
   9  15  -4   89.09   11.83
   9 -16  -4    1.59    2.62
   9  16   4   -1.53    5.67
  -9  16  -4   -0.40    2.85
  -9  16   4   -1.87    3.65
   9 -16   4   -0.21    2.13
  -9 -16  -4    2.91    2.29
   9  16  -4    1.07    3.88
  -9 -16  -4   -0.45    3.21
  10   0   4    6.16    3.34
 -10   0   4    3.63    3.16
  10   0  -4    4.65    1.67
  10   1   4  258.61    6.24
  10   1   4  263.59   14.55
  10  -1  -4  259.80   10.15
  10   1   4  254.85    6.75
 -10   1   4  248.52   13.64
  10  -1   4  250.52   14.08
  10   2   4  295.30    8.25
  10   2   4  300.59   12.53
  10   2   4  303.39    8.25
  10  -2  -4  299.20   11.55
  10   2  -4  303.81   11.62
 -10   2   4  296.76   12.78
  10  -2   4  288.51   15.77
  10   3   4 2159.67   88.10
  10  -3  -4 1999.09   92.65
 -10   3  -4 2386.01   88.23
  10   3   4 1998.00   90.08
 -10  -3  -4 2023.76   96.99
 -10   3   4 2071.22   96.85
  10   3  -4 2115.84   93.60
  10  -3   4 2171.53   79.32
  10  -3   4 1949.08   88.87
  10   4   4  279.18    9.45
 -10   4  -4  283.63    7.68
  10  -4  -4  271.28   11.08
  10   4   4  278.72   11.52
 -10  -4  -4  261.91   12.83
  10   4  -4  269.73   11.38
 -10   4   4  274.66   12.97
  10  -4   4  255.23   12.01
  10   4  -4  298.54   11.58
  10  -4   4  276.57    7.80
  10  -5  -4 4600.82  241.76
  10   5   4 4198.68  218.63
  10   5   4 4574.38  246.92
 -10   5  -4 4704.75  234.32
  10   5  -4 4026.93  232.52
  10   5  -4 4594.08  242.89
  10   5  -4 5010.13  249.20
  10  -5   4 4173.13  233.52
 -10   5   4 4128.64  228.48
 -10  -5  -4 4084.26  235.34
  10  -5   4 4734.47  232.03
  10  -6  -4  208.18   12.85
  10   6   4  204.39    8.64
 -10   6  -4  208.30    7.09
  10   6   4  199.94    9.03
  10  -6   4  210.98   10.83
  10  -6   4  224.72    8.22
 -10  -6  -4  202.48   10.70
 -10  -6  -4  211.74    8.30
  10   6  -4  236.92   10.95
  10   6  -4  232.74    8.78
 -10   6   4  205.89   11.15
  10   6  -4  230.82   12.50
  10   7   4 1258.46   52.59
  10  -7  -4 1257.51   53.41
  10   7   4 1202.17   55.74
 -10   7  -4 1183.89   47.03
 -10   7   4 1250.94   58.85
  10  -7   4 1367.08   53.77
  10   7  -4 1300.11   56.51
  10   7  -4 1353.64   48.49
  10  -7   4 1283.07   56.89
 -10  -7  -4 1341.41   54.31
  10   7  -4 1183.07   56.28
 -10  -7  -4 1228.01   56.13
 -10   8  -4  236.46    9.38
  10   8   4  224.17   10.61
  10  -8  -4  246.71   11.32
 -10  -8  -4  221.89   11.43
  10   8  -4  269.95    8.42
  10  -8   4  264.44    9.10
  10   8  -4  226.01   13.13
 -10  -8  -4  225.42    9.22
 -10   8   4  246.10   13.39
 -10   9  -4  108.83    8.06
  10   9   4  104.17    7.10
  10  -9  -4  116.87    7.11
 -10   9   4  110.25    8.65
 -10  -9  -4  113.48   10.75
  10  -9   4  123.31    5.38
  10   9  -4   96.62    8.76
 -10  -9  -4  104.05    5.73
 -10  10  -4   30.69    3.00
  10 -10  -4   18.62    3.60
  10  10   4   14.33    3.66
  10  10  -4   12.57    4.99
 -10  10   4   15.41    4.47
 -10 -10  -4   14.89    2.78
 -10 -10  -4   13.71    3.53
  10  11   4  192.57   11.65
 -10  11  -4  202.44   10.38
  10 -11  -4  218.08   11.20
 -10  11   4  209.44   13.61
  10  11  -4  191.11   13.84
  10 -11   4  233.43   12.13
 -10 -11  -4  216.29   11.01
 -10 -11  -4  194.40    9.41
  10  12   4   24.37    5.22
  10 -12  -4   32.36    4.47
 -10  12  -4   31.26    4.08
 -10 -12  -4   28.13    3.63
 -10 -12  -4   27.13    3.91
  10  12  -4   19.28   10.31
  10 -12   4   28.81    3.28
 -10  12   4   28.41    5.82
  10 -13  -4  444.72   20.92
  10  13   4  381.33   21.66
 -10  13  -4  382.59   19.10
 -10 -13  -4  386.59   17.84
 -10 -13  -4  408.94   18.98
 -10  13   4  386.74   23.11
  10 -13   4  444.99   18.56
  10  13  -4  381.44   23.45
 -10  14  -4   67.76    7.21
  10 -14  -4   68.52    6.62
  10  14   4   66.82    8.23
 -10  14   4   59.18    9.18
 -10 -14  -4   68.19    6.04
  10 -14   4   78.96    8.78
 -10 -14  -4   74.04    6.00
  10  14  -4   66.08    9.80
  10  15   4  437.76   26.89
  10 -15  -4  502.58   30.78
 -10  15  -4  450.95   25.09
  10 -15   4  554.17   24.52
 -10 -15  -4  477.67   22.55
 -10 -15  -4  451.86   22.03
 -10  15   4  441.23   28.53
  10  15  -4  430.29   28.90
  10 -16  -4   61.98    7.04
  10  16   4   46.85   13.91
 -10  16  -4   50.56    7.42
  10 -16   4   60.58    5.90
 -10 -16  -4   52.51    5.52
 -10 -16  -4   54.89    6.17
  10  16  -4   47.04   10.22
 -10  16   4   50.28    9.46
  11   0  -4  310.64   11.86
  11   0   4  284.97   12.32
 -11   0   4  294.01   12.56
  11   1   4    2.20    0.35
  11  -1  -4    2.32    1.55
  11   1   4    2.44    0.38
  11   1   4    2.20    1.90
  11  -1   4    2.14    3.22
  11   1  -4    2.52    2.57
 -11   1   4    2.19    1.76
  11   2   4  207.93    6.59
  11   2   4  221.69   12.88
  11   2   4  222.47    6.81
  11  -2  -4  216.09    9.07
  11   2  -4  227.91    9.35
 -11   2   4  215.64   10.19
  11  -2   4  214.49   10.02
  11   3   4   50.86    2.10
  11  -3  -4   50.44    3.69
  11   3   4   58.98    3.40
  11   3   4   49.41    4.08
  11  -3   4   48.87    1.05
  11   3  -4   50.75    3.80
  11  -3   4   43.06    4.67
 -11   3   4   59.56    4.86
  11   3  -4   51.67    2.94
  11  -4  -4    1.08    1.51
 -11   4  -4    0.86    0.42
  11   4   4   -0.07    1.67
  11   4   4    2.03    1.50
  11  -4   4    1.39    0.58
 -11   4   4    0.05    3.08
  11  -4   4   -2.67    2.02
  11   4  -4    0.79    0.99
  11   4  -4    0.07    1.58
 -11  -4  -4    2.08    2.13
  11  -5  -4  186.82    8.45
  11   5   4  190.79    7.40
 -11   5  -4  202.60    6.09
  11   5   4  188.87    8.85
 -11  -5  -4  197.41   14.72
  11   5  -4  181.78   13.57
 -11   5   4  187.23   10.13
  11   5  -4  196.19    6.86
  11  -5   4  191.37    5.36
  11   5  -4  191.46    9.04
  11  -5   4  189.40    9.94
  11   6   4   10.38    2.15
  11  -6  -4   12.01    2.71
  11   6   4   15.73    4.32
 -11   6  -4   11.33    1.43
 -11  -6  -4   12.05    3.48
 -11   6   4   11.62    3.35
  11   6  -4   11.24    3.63
  11  -6   4   11.87    3.67
  11  -6   4   13.70    1.23
  11   6  -4   13.48    1.52
  11   6  -4   11.34    2.99
  11   7   4   13.21    2.63
  11   7   4   14.90    2.43
 -11   7  -4   12.53    2.57
  11  -7  -4   11.85    2.82
  11   7  -4   12.15    3.70
 -11   7   4   13.36    3.63
  11  -7   4   13.03    2.35
  11   7  -4   12.07    1.32
  11  -7   4   13.14    3.54
 -11  -7  -4   11.98    5.38
  11   7  -4   15.07    3.08
  11   8   4  299.25   12.59
  11  -8  -4  301.04   13.15
 -11   8  -4  279.02   10.67
  11   8   4  260.53   14.90
  11   8  -4  309.11   14.40
 -11  -8  -4  283.26   14.20
  11   8  -4  298.60    8.82
 -11  -8  -4  230.91    9.96
  11   8  -4  263.12   14.87
 -11   8   4  289.55   15.36
  11  -8   4  304.23   12.08
  11   9   4   98.48    6.75
  11  -9  -4  114.35    6.97
 -11   9  -4   97.83    5.37
 -11  -9  -4  102.85    5.77
 -11   9   4   99.85   12.45
  11   9  -4   92.06    8.38
 -11  -9  -4  105.04   10.57
  11   9  -4  110.86    7.63
  11  -9   4  116.44    5.01
 -11  10  -4   51.76    4.23
  11  10   4   51.75    5.27
  11 -10  -4   57.13    5.29
 -11 -10  -4   57.75    5.41
  11 -10   4   68.09    3.81
 -11  10   4   53.03    6.49
 -11 -10  -4   54.09    4.56
  11  10  -4   49.47    6.98
  11 -11  -4   23.83    3.95
 -11  11  -4   22.12    3.39
  11  11   4   18.42    6.72
 -11  11   4   24.28    8.27
 -11 -11  -4   21.25    3.58
 -11 -11  -4   18.02    3.29
  11 -11   4   19.78    4.16
  11 -11   4   20.79    4.17
  11  11  -4   16.12    5.24
  11 -12  -4   46.28    5.37
  11  12   4   38.75    5.95
 -11  12  -4   41.92    4.67
 -11 -12  -4   42.88    4.76
 -11 -12  -4   42.85    4.59
  11  12  -4   46.65   10.93
  11 -12   4   50.49    3.91
 -11  12   4   41.82    6.91
  11  13   4   75.91    8.60
  11 -13  -4   89.26    7.63
 -11  13  -4   82.24    6.97
 -11 -13  -4   83.51    6.60
  11 -13   4   94.51    5.78
 -11 -13  -4   92.06    6.74
 -11  13   4   81.99    9.40
  11  13  -4   70.28    9.96
  11 -14  -4   17.30    6.94
 -11  14  -4   20.87    4.56
  11  14   4   14.54    5.35
 -11 -14  -4   16.98    3.64
  11  14  -4   14.66    6.39
 -11  14   4   15.74    9.48
 -11 -14  -4   15.78    3.89
  11 -14   4   15.83    5.65
  11 -15  -4    2.00    2.73
  11  15   4    1.74    3.49
 -11  15  -4    3.61    2.84
 -11 -15  -4   -0.58    2.60
 -11 -15  -4    1.33    2.15
  11  15  -4    1.79    6.67
 -11  15   4    2.87    6.23
  11 -15   4   -0.01    2.13
  12   0   4  712.55   34.03
 -12   0   4  722.62   34.47
  12   0  -4  755.71   29.29
  12   1   4   13.68    0.63
  12   1   4   13.27    0.99
  12  -1  -4   17.24    3.95
  12   1   4   14.39    2.90
  12   1  -4   15.00    2.40
  12  -1   4   11.85    5.20
 -12   1   4   15.16    2.77
  12  -2  -4 1232.78   50.58
  12   2   4 1159.95   41.70
  12   2   4 1159.37   49.26
  12   2   4 1264.57   44.64
 -12   2   4 1181.98   56.55
  12   2  -4 1262.33   56.22
  12  -2   4 1145.11   49.97
  12   3   4   24.44    2.47
  12  -3  -4   26.41    2.98
  12   3   4   34.00    5.92
  12   3   4   26.50    1.52
  12   3  -4   32.01    4.01
 -12   3   4   23.40    3.60
  12  -3   4   23.93    4.12
  12   3  -4   29.51    3.18
 -12   4  -4    5.37    0.79
  12  -4  -4   14.09    3.35
  12   4   4    4.65    1.88
  12   4   4    3.82    1.18
  12   4   4    3.80    3.74
  12   4  -4    0.26    2.49
  12  -4   4   26.72    4.87
  12  -4   4    4.39    0.67
 -12   4   4    2.21    4.05
  12  -5  -4  526.75   21.09
  12   5   4  504.55   20.43
  12   5   4  508.22   21.11
 -12   5  -4  569.66   18.57
  12   5  -4  579.78   20.05
  12   5  -4  492.08   22.70
  12   5  -4  559.61   26.66
  12  -5   4  550.74   17.07
 -12   5   4  497.23   22.56
  12  -5   4  520.61   23.22
  12   6   4  355.10   15.09
  12   6   4  368.59   14.28
  12  -6  -4  363.43   15.15
 -12   6  -4  384.65   13.83
 -12  -6  -4  352.14   17.72
  12   6  -4  347.24   17.48
  12  -6   4  350.73   21.59
  12  -6   4  388.96   11.63
  12   6  -4  387.62   13.06
  12   6  -4  364.84   19.86
 -12   6   4  360.15   17.66
  12   7   4   26.17    3.03
  12   7   4   32.42    3.33
 -12   7  -4   27.47    3.23
  12  -7  -4   29.42    3.57
  12  -7   4   30.04    2.86
 -12  -7  -4   31.25    6.89
  12   7  -4   31.33    2.98
 -12   7   4   27.01    4.56
  12   7  -4   27.31    4.65
  12  -7   4   32.60    4.53
  12   7  -4   30.12    3.99
  12   8   4  761.40   30.75
  12  -8  -4  713.68   30.07
  12   8   4  655.37   31.77
 -12   8  -4  725.93   27.52
  12  -8   4  756.08   28.34
  12  -8   4  699.95   31.56
  12   8  -4  629.02   31.38
 -12   8   4  689.62   33.31
  12   8  -4  774.31   27.56
 -12  -8  -4  679.69   32.03
  12   8  -4  704.98   30.82
  12   9   4  106.53    7.01
  12  -9  -4  120.36    7.10
 -12   9  -4  112.36    5.62
 -12  -9  -4  112.36    7.71
  12   9  -4  120.24   11.76
  12   9  -4  101.09    9.10
 -12   9   4  114.33   12.84
  12  -9   4  109.98    8.07
  12  -9   4  124.00    5.14
 -12  10  -4  675.69   28.34
  12  10   4  683.72   32.05
  12 -10  -4  775.53   33.65
  12  10  -4  676.48   35.14
 -12  10   4  709.48   36.04
  12 -10   4  836.97   31.21
 -12 -10  -4  721.94   37.82
  12  10  -4  812.58   36.14
 -12  11  -4    2.45    1.96
  12 -11  -4    1.61    2.38
  12  11   4    1.58    4.14
  12  11  -4    1.77    3.23
  12 -11   4    1.72    2.50
 -12 -11  -4    2.41    2.34
 -12  11   4    3.55    3.14
  12 -12  -4   14.65    3.57
  12  12   4    8.33    3.99
 -12  12  -4   12.85    3.05
 -12 -12  -4    0.74    2.99
  12 -12   4   13.59    2.41
  12  12  -4   10.51    7.75
 -12  12   4    8.65    4.54
 -12 -12  -4   11.64    3.21
  12 -13  -4   77.92    7.17
  12  13   4   63.58    8.06
 -12  13  -4   72.43    6.47
  12  13  -4   70.93    9.61
  12 -13   4   83.91    5.26
 -12  13   4   65.64    9.04
 -12 -13  -4   70.95    6.26
  12 -14  -4   27.84    7.41
 -12  14  -4   24.94    4.64
  12  14   4   26.70    9.37
 -12 -14  -4    0.69    4.21
  12 -14   4   25.94    5.72
 -12  14   4   27.69    6.50
 -12 -14  -4   24.66    4.02
  12  14  -4   26.39    7.00
 -12  15  -4  155.55   11.58
  12  15   4  136.94   13.24
  12 -15  -4  162.08   11.09
 -12  15   4  150.16   14.36
  12  15  -4  153.24   22.63
 -12 -15  -4  152.95    9.69
  12 -15   4  192.66   10.05
 -13   0   4  224.67   10.80
  13   0   4  249.99   15.89
  13   0  -4  251.75   10.43
  13   1   4    6.47    2.78
  13   1   4    6.64    0.79
  13  -1  -4    5.96    2.04
  13   1   4    5.45    0.74
 -13   1   4    6.82    2.24
  13   1  -4    8.20    3.39
  13  -1   4    6.19    2.79
  13   2   4    4.43    0.69
  13  -2  -4    3.52    3.06
  13   2   4    2.13    1.19
  13   2   4    3.19    2.39
  13   2  -4    3.54    1.97
  13  -2   4    2.43    2.65
 -13   2   4    3.52    2.17
  13  -3  -4    2.61    1.77
  13   3   4    1.55    2.32
  13   3   4    2.14    1.45
  13   3   4    2.86    1.37
  13  -3   4    5.27    2.63
  13   3  -4    2.27    1.98
  13   3  -4    4.24    1.54
 -13   3   4    2.32    2.13
  13   4   4  105.96    9.50
  13   4   4  102.09    5.32
  13  -4  -4  104.63    8.29
  13   4   4  114.36    4.12
  13   4  -4  104.22    7.06
 -13   4   4   99.12    9.38
  13  -4   4  105.22    2.39
  13  -4   4  101.34    7.38
  13   4  -4  108.04    4.95
  13   4  -4  109.42    8.82
  13  -5  -4   26.39    3.36
  13   5   4   30.38    3.78
 -13   5  -4   29.99    1.91
  13   5   4   29.17    2.23
  13   5   4   25.14    6.05
  13  -5   4   49.66    4.88
  13  -5   4   28.49    1.67
  13   5  -4   26.31    3.69
  13   5  -4   24.63    4.14
 -13   5   4   27.85    4.33
  13   5  -4   28.58    2.55
  13   6   4    0.22    1.30
  13   6   4    1.40    1.81
 -13   6  -4    1.21    0.75
  13  -6  -4    2.12    2.77
  13   6  -4    1.55    1.79
  13  -6   4   -0.28    2.35
 -13   6   4    1.56    2.23
  13  -6   4    1.57    1.03
  13   6  -4    0.29    2.20
  13   6  -4    0.10    1.06
  13   7   4   37.03    3.50
  13  -7  -4   33.82    4.00
 -13   7  -4   43.81    3.66
  13   7   4   35.81    4.08
  13   7  -4   29.06    5.26
  13   7  -4   38.38    2.49
  13  -7   4   24.55    8.59
  13   7  -4   43.20    7.21
  13  -7   4   40.29    3.13
 -13   7   4   31.76    5.18
  13   8   4   23.63    4.82
  13  -8  -4   16.35    3.27
 -13   8  -4   16.84    2.06
  13   8   4   14.48    3.06
  13   8  -4   16.57    1.55
  13  -8   4   15.01    4.22
  13   8  -4   11.84    4.24
 -13   8   4   14.14    4.09
 -13  -8  -4   18.10    4.06
  13   8  -4   15.69    3.59
  13  -8   4   17.43    1.66
  13  -9  -4   82.62    5.94
  13   9   4   76.05    6.01
 -13   9  -4   78.07    4.64
  13  -9   4   84.38    3.96
 -13  -9  -4   78.60    7.03
  13   9  -4   81.68    6.61
  13   9  -4   77.88    7.93
 -13   9   4   80.71   11.28
  13  -9   4   80.77    7.44
  13   9  -4   92.89    4.59
  13 -10  -4   93.62    6.59
  13  10   4   74.36    6.44
 -13  10  -4   81.04    4.96
 -13  10   4   81.89    8.31
  13 -10   4   82.93    7.67
  13 -10   4   89.63    6.15
  13  10  -4   80.47   10.71
 -13 -10  -4   81.45   10.14
  13  10  -4   80.89    8.46
  13  11   4   -2.94    3.08
  13 -11  -4   -0.77    1.65
 -13  11  -4    0.93    1.37
 -13  11   4    1.25    2.26
 -13 -11  -4   -0.55    2.69
  13  11  -4   -1.71    2.31
  13 -11   4    1.02    1.01
  13 -11   4   -1.76    1.78
  13  11  -4    0.19    1.97
  13  12   4   10.56    4.46
 -13  12  -4   14.11    3.29
  13 -12  -4   16.66    3.92
  13 -12   4   13.60    4.02
  13 -12   4   17.46    2.59
 -13  12   4   12.55    5.20
  13  12  -4   16.88    4.32
 -13 -12  -4   15.76    3.71
  13  12  -4   13.79    8.89
  13 -13  -4   22.91    4.53
  13  13   4   22.24    5.61
 -13  13  -4   25.25    4.08
  13 -13   4   29.75    5.12
 -13  13   4   31.58    9.78
  13  13  -4   22.99    6.67
 -13 -13  -4   23.63    4.34
  13 -13   4   25.47    4.84
  13  14   4   11.84    8.53
  13 -14  -4   16.11    6.71
 -13  14  -4   12.28    4.07
 -13 -14  -4   18.61    4.05
 -13  14   4   14.18    5.81
  13 -14   4   15.99    4.31
  13  14  -4   12.70    6.28
  13 -14   4   16.87    3.14
  14   0  -4   36.90    5.75
  14   0   4   37.57    4.76
  14   1   4  261.77    6.58
  14   1   4  256.58   18.02
  14  -1  -4  286.02   12.33
  14   1   4  255.48    7.14
  14  -1   4  258.71   13.89
 -14   1   4  250.96   12.34
  14   1  -4  266.60   11.76
  14   2   4   63.14    5.83
  14   2   4   65.16    3.14
  14   2   4   67.52    2.25
  14  -2  -4   68.17    4.66
  14   2  -4   63.62    4.75
 -14   2   4   61.34    5.15
  14   2  -4   63.94    4.88
  14  -2   4   64.42    6.26
  14   3   4 1402.80   63.50
  14  -3  -4 1363.58   59.07
  14   3   4 1523.21   58.76
  14   3   4 1400.73   55.56
 -14   3   4 1304.20   66.81
  14   3  -4 1427.22   60.03
  14   3  -4 1432.91   63.11
  14  -3   4 1359.22   70.67
  14  -4  -4  113.09    6.43
  14   4   4  110.19    7.55
  14   4   4  126.93    6.13
  14   4   4  113.76    6.14
  14   4  -4  115.25    8.33
  14   4  -4  117.45    5.68
  14   4  -4  115.59    7.12
 -14   4   4  105.77    7.66
  14  -4   4  109.52    8.69
 -14   5  -4 1812.04   70.37
  14   5   4 1951.07   84.21
  14  -5  -4 1816.31   83.49
  14   5   4 1845.19   91.96
  14   5   4 1839.90   79.42
  14   5  -4 1993.09   86.15
 -14   5   4 1763.17   87.62
  14   5  -4 1887.91   88.20
  14  -5   4 1779.21   94.45
  14   5  -4 1636.63   82.23
  14  -5   4 1965.80   73.70
  14  -6  -4  587.60   29.05
  14   6   4  620.33   22.94
 -14   6  -4  602.82   21.19
  14   6   4  569.44   22.52
  14   6   4  615.69   30.90
  14   6  -4  522.85   26.22
  14  -6   4  602.15   18.73
  14   6  -4  603.30   26.63
  14   6  -4  617.90   22.90
 -14   6   4  553.51   27.37
  14  -6   4  549.26   27.57
  14  -7  -4  909.26   38.79
  14   7   4  890.56   38.83
  14   7   4  847.85   35.68
 -14   7  -4  919.71   33.85
  14  -7   4  960.76   33.26
  14   7  -4  792.64   39.77
  14  -7   4  832.11   40.40
 -14   7   4  872.64   42.49
  14   7  -4  957.96   35.84
  14   7  -4  909.65   40.13
  14   8   4  414.16   18.11
  14  -8  -4  412.57   18.35
 -14   8  -4  397.54   14.50
  14   8   4  391.63   20.96
 -14   8   4  386.13   20.56
  14   8  -4  362.30   20.38
  14   8  -4  426.60   24.76
  14   8  -4  437.65   16.67
  14  -8   4  396.70   26.69
  14  -8   4  419.63   14.01
  14   9   4    4.43    2.70
  14   9   4    3.71    2.49
  14  -9  -4    7.06    2.73
 -14   9  -4    4.15    2.91
  14   9  -4    9.17    1.29
 -14   9   4    4.24    3.59
  14  -9   4    6.34    3.83
  14   9  -4    5.07    3.94
  14  -9   4    5.94    1.49
  14   9  -4    7.33    3.38
  14 -10  -4    6.28    2.95
 -14  10  -4    4.71    3.34
  14  10   4    5.87    3.05
  14 -10   4    5.70    3.69
  14 -10   4    7.90    2.89
 -14  10   4    6.00    3.98
  14  10  -4   35.43    4.74
  14  11   4  262.00   19.92
 -14  11  -4  273.84   12.69
  14 -11  -4  284.81   14.16
 -14  11   4  262.51   17.02
  14 -11   4  256.65   14.79
  14  11  -4  237.50   16.39
  14 -11   4  309.78   11.74
  14  11  -4  286.93   15.10
  14 -12  -4   26.32    4.30
  14  12   4   10.88    4.88
 -14  12  -4   19.02    3.62
  14 -12   4   23.52    4.71
 -14 -12  -4   20.73    4.34
  14  12  -4   22.08    7.53
  14  12  -4   20.46    9.68
  14 -12   4   24.05    2.83
 -14  12   4   16.59    5.59
  14 -13  -4  416.27   20.32
 -14  13  -4  388.46   23.27
  14  13   4  369.78   22.19
 -14  13   4  362.59   23.32
  14  13  -4  435.98   22.57
  14 -13   4  487.63   22.54
 -14 -13  -4  400.89   20.91
  14 -13   4  403.15   21.17
  14  13  -4  362.78   24.80
 -14  14  -4    5.85    5.56
  14 -14   4    6.67    3.66
 -14  14   4    5.92    4.68
  15   0  -4   93.62    5.55
  15   0   4   82.18    7.00
  15   1   4   -2.07    3.21
  15  -1  -4    1.83    2.30
  15   1   4    0.16    0.42
  15   1   4    0.40    0.47
 -15   1   4   -0.02    1.73
  15  -1   4    1.19    2.08
  15   1  -4    1.81    1.60
  15   1  -4   -0.15    1.41
  15   2   4  246.90    8.05
  15   2   4  250.33    7.84
  15  -2  -4  240.35   10.62
  15   2   4  221.39   11.98
 -15   2   4  222.62   11.58
  15  -2   4  218.09   13.12
  15   2  -4  230.88   10.73
  15   2  -4  252.41   11.18
  15  -3  -4   12.87    4.50
  15   3   4   16.54    1.34
  15   3   4   11.66    3.63
  15   3   4   16.49    2.21
  15   3  -4   13.80    3.05
  15  -3   4   11.19    4.24
  15   3  -4   17.32    2.63
 -15   3   4   12.06    5.45
  15  -4  -4   56.93    4.56
  15   4   4   57.69    3.04
  15   4   4   53.34    5.60
  15   4   4   65.00    2.98
  15   4  -4   64.27    4.18
  15  -4   4   54.44    6.99
  15   4  -4   68.99    5.16
  15   4  -4   61.02    8.89
 -15   4   4   55.09    5.79
  15   5   4    3.58    2.72
  15   5   4    3.78    1.34
  15  -5  -4    1.14    3.59
  15   5   4    3.26    1.61
  15  -5   4    2.79    3.47
  15   5  -4    2.76    4.45
  15   5  -4    3.06    2.86
 -15   5   4    3.88    2.84
  15  -5   4    5.70    0.76
  15   5  -4    3.87    2.84
  15   5  -4    5.31    2.50
 -15   6  -4   57.25    2.22
  15   6   4   65.38    4.16
  15   6   4   64.49    5.86
  15  -6  -4   64.87    5.03
  15   6   4   70.14    5.58
  15   6  -4   49.21    9.53
  15   6  -4   63.36    3.94
  15   6  -4   65.38    5.66
  15  -6   4   62.04   12.01
  15  -6   4   62.32    2.75
 -15   6   4   59.93    6.09
  15   7   4    5.50    2.84
 -15   7  -4    5.43    1.01
  15  -7  -4    4.93    2.40
  15   7   4    5.72    3.29
  15   7   4    3.23    4.28
 -15   7   4    4.97    3.10
  15  -7   4    4.68    1.46
  15  -7   4    4.56    3.69
  15   7  -4    5.92    5.24
  15   7  -4    5.89    1.59
  15   7  -4    6.20    2.76
  15   8   4  149.55    8.28
  15  -8  -4  148.29    8.11
  15   8   4  136.64    7.62
 -15   8  -4  135.82    5.46
  15   8  -4  164.25    9.32
  15  -8   4  156.71    6.62
  15  -8   4  139.29   10.15
 -15   8   4  137.55    9.95
  15   8  -4  126.78   14.86
  15   8  -4  163.78    6.22
  15   9   4   30.66    3.93
  15  -9  -4   29.25    3.98
  15   9   4   24.74    3.79
 -15   9  -4   29.64    4.04
  15   9  -4   22.76    5.57
  15  -9   4   36.15    3.42
  15   9  -4   36.13    7.45
 -15   9   4   33.04    5.40
  15   9  -4   29.75    3.39
  15  -9   4   27.06    5.47
 -15  10  -4    0.12    1.50
  15 -10  -4    0.78    2.26
  15  10   4    2.13    2.25
  15  10  -4    4.96    3.23
 -15  10   4    2.33    4.95
  15  10  -4    3.00    2.77
  15 -10   4    3.18    1.28
  15 -10   4   -3.16    5.21
 -15  11  -4   14.81    2.85
  15  11   4   11.04    3.87
  15 -11  -4   15.84    3.45
  15  11  -4   11.87    4.92
  15 -11   4   13.76    2.07
  15 -11   4   10.24    7.64
  15  11  -4   15.09    6.56
 -15  11   4    8.44    4.76
  15  12   4   44.24    6.14
  15 -12  -4   43.99    5.05
 -15  12  -4   39.69    6.89
 -15  12   4   44.34   11.02
  15  12  -4   46.83   11.58
  15 -12   4   43.23    6.29
  15  12  -4   40.58    5.91
  15 -13  -4    4.09    2.84
  15  13   4    1.62    5.79
 -15  13  -4    3.73    2.55
 -15  13   4    4.07    3.94
  15 -13   4    3.36    3.38
  15  13  -4    5.88    4.39
  15  13  -4    2.23    3.46
  16   0  -4  980.22   45.34
  16   0   4  925.19   43.29
  16   1   4   26.27    1.12
  16  -1  -4   26.52    3.32
  16   1   4   26.49    4.77
  16   1   4   26.18    1.17
  16   1  -4   24.41    3.96
  16   1  -4   28.27    3.41
  16  -1   4   20.32    5.12
  16   2   4  656.81   36.46
  16   2   4  709.88   23.63
  16  -2  -4  636.20   30.65
  16   2   4  711.65   22.94
 -16   2   4  597.58   32.70
  16   2  -4  678.69   28.90
  16  -2   4  630.51   30.59
  16   2  -4  684.10   29.21
  16  -3  -4  254.99   11.33
  16   3   4  273.24    9.46
  16   3   4  251.28    8.18
  16   3   4  245.62   13.28
  16   3  -4  252.76   11.21
  16   3  -4  245.56   11.77
 -16   3   4  226.18   12.26
  16   3  -4  239.15   13.08
  16  -3   4  236.21   14.14
  16  -4  -4    1.92    1.83
  16   4   4    1.25    1.08
  16   4   4    3.28    2.41
  16   4   4    2.05    1.02
  16   4  -4    1.82    2.83
  16   4  -4    1.40    3.46
  16  -4   4    1.84    5.21
 -16   4   4    0.51    2.24
  16   4  -4    2.16    2.29
  16   5   4  805.37   30.86
  16   5   4  793.28   35.68
  16  -5  -4  769.64   32.54
  16   5   4  848.65   30.59
  16   5  -4  705.60   34.87
  16   5  -4  818.21   32.81
  16  -5   4  769.18   37.64
  16   5  -4  812.60   40.06
 -16   5   4  707.14   34.31
 -16   6  -4  313.19    9.92
  16   6   4  332.76   15.87
  16  -6  -4  330.03   14.74
  16   6   4  331.31   15.88
  16   6   4  354.37   12.84
  16   6  -4  302.13   16.83
  16   6  -4  343.38   20.47
  16   6  -4  339.66   13.33
 -16   6   4  292.36   15.93
  16  -6   4  320.46   18.14
  16   7   4   53.18    5.92
 -16   7  -4   41.53    2.85
  16   7   4   47.88    3.52
  16   7   4   57.24    8.01
  16  -7  -4   50.22    4.66
  16   7  -4   52.47    3.40
  16   7  -4   57.57    8.25
 -16   7   4   43.63    5.68
  16   7  -4   45.08    6.04
  16  -7   4   56.69   11.02
  16  -8  -4  568.35   24.91
  16   8   4  609.55   23.79
  16   8   4  547.23   24.07
  16   8   4  599.14   30.72
  16   8  -4  608.90   22.53
  16   8  -4  516.07   33.83
  16   8  -4  632.48   28.81
  16  -8   4  539.97   27.81
 -16   8   4  560.85   29.00
  16   9   4   69.71    5.65
  16   9   4   72.53    4.91
  16  -9  -4   69.79    5.67
  16   9   4   63.06    5.43
  16   9  -4   73.58    3.72
  16  -9   4   53.54    7.64
  16   9  -4   68.92    6.62
 -16   9   4   59.74    7.56
  16   9  -4   60.10   11.64
  16  10   4  591.71   33.12
  16 -10  -4  656.29   29.34
 -16  10   4  595.73   38.70
  16 -10   4  591.04   30.79
  16  10  -4  542.65   31.10
  16  10  -4  635.59   29.41
  16  11   4   38.37    5.49
  16 -11  -4   43.92    5.11
 -16  11   4   43.40    6.94
  16  11  -4   40.23    7.08
  16  11  -4   45.84    5.68
  16 -11   4   39.51    6.62
  16  12   4   77.15    8.04
  16 -12  -4  103.22    7.27
  16  12  -4   77.54    9.89
 -16  12   4   82.98   14.18
  16  12  -4   90.34    8.56
  16 -12   4   88.98    9.14
  17   0  -4  127.79    8.61
  17   0  -4  126.37    7.14
  17   0   4  118.61    9.53
  17  -1  -4    3.28    2.77
  17   1   4    1.21    2.58
  17   1  -4    0.55    1.76
  17   1  -4   -0.43    2.15
  17  -1   4    3.09    4.69
  17   2   4    7.64    6.04
  17  -2  -4    7.88    2.34
  17   2   4    7.35    1.25
  17   2   4    8.77    1.05
  17   2  -4   10.69    4.52
  17   2  -4    8.86    4.24
  17  -2   4    7.92    4.16
 -17   2   4    8.03    3.16
  17  -3  -4   78.94    5.26
  17   3   4   80.74   11.19
  17   3   4   75.85    4.02
  17   3   4   83.77    3.84
  17   3  -4   80.04    5.69
  17   3  -4   78.36    6.76
 -17   3   4   70.87    6.27
  17   3  -4   85.32    8.31
  17  -3   4   82.48    8.15
  17   4   4    5.59    2.18
  17  -4  -4    7.25    2.37
  17   4   4    9.26    3.36
  17   4   4    7.14    2.07
  17   4  -4    7.77    2.33
  17   4  -4    5.32    2.63
  17  -4   4    8.53    3.82
  17   4  -4    7.94    3.04
 -17   4   4    7.24    2.93
  17  -5  -4  210.43   10.24
  17   5   4  209.21   12.12
  17   5   4  238.58    8.46
  17   5   4  205.90   10.27
  17   5  -4  222.73   11.52
  17   5  -4  228.50   10.09
  17   5  -4  204.70   12.74
 -17   5   4  189.17   11.18
  17  -5   4  197.75   19.32
  17   6   4   11.94    3.58
  17   6   4   14.88    2.21
  17   6   4   15.50    3.24
  17  -6  -4   13.69    2.87
  17  -6   4   10.95    4.98
  17   6  -4   11.55    4.00
  17   6  -4    9.67    4.00
 -17   6   4    9.13    3.69
  17   6  -4   16.56    3.34
  17  -7  -4   14.52    5.00
  17   7   4   17.23    2.20
  17   7   4   11.52    3.67
  17   7   4   13.53    2.67
  17   7  -4   17.50    3.64
  17  -7   4   17.10    5.08
  17   7  -4    8.65    4.42
 -17   7   4   12.88    3.96
  17   7  -4   16.82    2.38
  17   8   4   16.06    5.62
  17   8   4   20.73    2.57
  17   8   4   15.54    2.98
  17   8  -4   10.83    4.62
  17   8  -4   16.91    2.22
 -17   8   4   14.00    4.40
  17  -8   4   18.51    8.77
  17   8  -4   14.62    6.31
  17   9   4   44.52    7.21
  17  -9  -4   45.63    7.70
  17   9   4   54.34    4.17
  17   9   4   54.17    8.15
 -17   9   4   43.15    6.66
  17   9  -4   44.48    7.04
  17   9  -4   56.18    5.71
  17  -9   4   48.73    7.31
  17  10   4   19.65    3.90
  17  10   4   28.73    5.26
  17 -10  -4   19.40    6.21
  17  10  -4   16.94    9.15
  17 -10   4   17.44    5.62
  17  10  -4   21.34    7.01
 -17  10   4   19.63    8.32
  17  11   4   26.59    3.81
  17  11   4   22.03    4.72
  17 -11  -4   25.01    6.17
 -17  11   4   19.69    5.75
  17  11  -4   24.59    6.14
  17 -11   4   30.60    6.07
  17  11  -4   28.94    5.03
  18   0   4   19.31    4.87
  18   0  -4   26.80    3.51
  18   0  -4   27.81    7.30
  18   1   4  122.45    9.32
  18  -1  -4  137.12    9.83
  18  -1  -4  134.58    7.50
  18  -1   4  133.65   10.84
  18   1  -4  137.46   11.00
  18   1  -4  137.63    8.96
  18  -2  -4  226.21   13.67
  18   2   4  202.40   12.61
  18   2  -4  235.72   11.04
  18  -2   4  228.20   14.31
  18   2  -4  186.28   11.69
  18   2  -4  229.72   11.66
  18  -3  -4  679.07   28.98
  18   3   4  630.29   35.34
  18   3  -4  607.25   34.53
 -18   3   4  612.85   29.69
  18   3  -4  718.35   30.94
  18   3  -4  703.28   30.02
  18  -3   4  672.46   33.76
  18  -4  -4  128.31    7.26
  18   4   4  140.44   14.12
 -18   4   4  112.64    8.28
  18   4  -4  139.77    7.61
  18  -4   4  131.72   11.31
  18   4  -4  135.47    8.05
  18   4  -4  127.44   13.39
  18  -5  -4  538.29   23.04
  18   5   4  562.06   26.74
 -18   5   4  481.28   29.13
  18   5  -4  510.89   31.67
  18  -5   4  526.14   27.84
  18   5  -4  573.64   27.14
  18   5  -4  582.24   26.08
  18  -6  -4   72.43    8.34
  18   6   4   72.51    7.13
  18  -6   4   81.47   14.27
 -18   6   4   68.53   10.07
  18   6  -4   86.17    5.33
  18   6  -4   84.71    6.62
  18   6  -4   78.41   11.50
  18   7   4  269.28   12.77
  18   7   4  309.99   15.47
  18  -7  -4  305.25   14.04
 -18   7   4  279.22   16.26
  18   7  -4  327.19   13.20
  18   7  -4  276.36   17.08
  18   7  -4  325.59   16.03
  18  -7   4  288.73   18.58
  18  -8  -4   77.25    5.84
  18   8   4   77.57    6.24
  18   8   4   72.70    7.93
  18   8   4   86.08    6.89
  18   8  -4   73.63    8.25
  18   8  -4   83.53   10.37
  18   8  -4   89.36    4.81
  18  -8   4   78.91    9.45
 -18   8   4   67.96    7.45
  18   9   4    0.03    4.70
  18   9   4    7.88    3.78
  18   9   4    6.70    2.78
  18  -9  -4    8.00    2.86
  18   9  -4    8.68    4.39
  18  -9   4    9.81    4.73
 -18   9   4    8.62    3.84
  18   9  -4    9.10    3.45
  19   0  -4   43.99    4.15
  19   0  -4   41.32    5.24
  19   0   4   42.38    9.68
  19  -1  -4    2.79    2.85
  19   1   4    3.65    3.04
  19  -1  -4    3.16    3.11
  19   1  -4    1.90    2.01
  19  -1   4    4.71    3.42
  19  -2  -4   13.79    4.43
  19   2   4   14.78    4.28
  19  -2  -4   13.87    2.78
  19   2  -4   16.83    3.88
  19  -2   4   22.63    8.38
  19   2  -4   19.64    3.11
  19  -3  -4    0.71    1.52
  19   3   4    1.16    2.32
  19  -3   4    0.05    2.90
  19   3  -4    0.37    1.70
  19   3  -4    0.65    2.02
  19  -4  -4    0.94    2.25
  19   4   4   -1.84    3.37
  19   4  -4    0.75    2.00
  19  -4   4    1.94    4.56
  19   4  -4   -0.65    2.65
  19   4  -4   -0.17    2.58
 -19   4   4    0.25    3.00
  19  -5  -4    7.54    2.49
  19   5   4    5.92    5.42
 -19   5   4    4.52    5.26
  19   5  -4    8.25    2.41
  19  -5   4    6.52    4.74
  19   5  -4    8.90    4.71
  19   5  -4    7.02    3.36
  19   6   4   33.31    5.06
  19  -6  -4   31.45    3.94
  19  -6   4   35.17    6.87
  19   6  -4   31.56    5.62
  19   6  -4   36.14    4.75
  19   6  -4   38.43    3.73
 -19   6   4   34.16    7.88
  19  -7  -4    0.53    1.90
  19   7   4    1.19    2.32
  19   7  -4    2.28    2.80
  19   7  -4   -0.02    2.25
  19   7  -4    4.05    2.63
  19  -7   4    0.36    5.61
 -19   7   4    2.07    2.46
  19  -8  -4   18.70    3.21
  19   8   4   17.54    3.66
  19   8  -4   15.81    7.85
  19  -8   4   18.40    5.66
 -19   8   4    8.41    4.37
  19   8  -4   20.69    3.90
  20   0  -4  944.31   42.02
  20   0   4  903.54   45.35
  20   1   4    1.07    4.30
  20  -1  -4    1.60    1.57
  20   1  -4   -0.52    1.70
  20  -1   4   -0.29    2.78
  20   1  -4    0.04    2.21
  20   2   4  310.12   17.56
  20  -2  -4  328.38   18.39
  20   2  -4  284.22   15.53
  20   2  -4  328.33   18.80
  20  -2   4  315.18   20.08
  20   3   4   55.68    7.00
  20  -3  -4   69.41    5.20
  20   3  -4   60.47    6.48
  20   3  -4   61.70    8.33
  20  -3   4   70.10    8.82
  20   4   4    0.01    2.38
  20  -4  -4    0.99    1.60
  20   4  -4    0.46    3.56
  20  -4   4   -0.67    3.22
  20   4  -4    0.30    1.66
  20   4  -4    0.88    3.02
  20   5   4  238.02   18.94
  20  -5  -4  250.04   12.25
  20  -5   4  224.74   23.47
 -20   5   4  227.35   18.31
  20   5  -4  212.31   18.51
  20   5  -4  256.73   12.19
  20   5  -4  244.79   16.89
  20   6  -4   26.67    6.04
 -20   6   4   15.93    7.38
  21   0   4   73.58    8.36
  21   0  -4   66.65    8.00
  21   1   4    0.67    2.41
  21  -1  -4   -0.19    1.43
  21   1  -4    1.10    2.54
  21   1  -4   -1.21    2.98
  21  -1   4    1.52    6.06
  21  -2  -4    1.03    1.66
  21   2  -4    0.06    1.86
   0   0  -5    0.18    0.91
   0   0  -5    2.14    1.81
   0   0   5    1.35    1.12
   0  -1   5    2.26    1.15
   0   1  -5    1.21    0.92
   0   1  -5    1.25    0.97
   0   1   5    1.43    1.27
   0  -1  -5    0.67    1.76
   0   2  -515640.54 1122.64
   0  -2  -515589.83 1115.86
   0   2  -515646.32 1112.82
   0   2   516107.14 1165.34
   0  -2   514525.07 1028.86
   0  -3   5    0.81    0.60
   0   3  -5    1.13    0.66
   0  -3  -5    0.79    1.09
   0   3   5    1.01    1.31
   0   3  -5    1.11    1.03
   0  -4   516286.48 1174.16
   0   4   516083.34 1206.63
   0   4  -516895.75 1260.78
   0  -4  -516922.67 1258.53
   0   5  -5    0.29    1.36
   0  -5   5    0.07    0.82
   0  -5  -5    2.24    1.25
   0   5   5    0.42    1.54
   0   6   5 8425.70  537.98
   0   6  -5 9121.77  577.43
   0  -6  -5 8826.70  553.66
   0  -6   5 9469.59  563.58
   0  -7   5    0.67    0.74
   0   7  -5   -0.39    2.47
   0  -7  -5    0.05    1.32
   0   7   5   -0.17    1.62
   0  -8   5  231.80    9.69
   0  -8   5  214.58    6.76
   0  -8  -5  208.40    9.19
   0   8   5  211.05   10.57
   0   8  -5  197.95    9.78
   0  -9   5    1.59    1.07
   0   9   5    1.64    3.74
   0   9  -5   -0.46    2.10
   0  -9  -5    0.42    2.98
   0  -9   5    5.22    1.82
   0 -10  -5  262.65   12.26
   0 -10   5  312.86   13.39
   0  10  -5  283.53   18.66
   0  10   5  291.50   15.20
   0  11  -5   44.73    5.73
   0 -11   5   42.48    7.84
   0  12  -5  818.82   39.88
   0 -12  -5  837.72   36.59
   0 -12   5  934.87   45.36
   0  12   5  823.83   40.89
   0 -13  -5   -1.89    3.39
   0  13  -5   -0.08    2.53
   0 -13   5    1.47    3.47
   0  13   5    1.19    2.64
   0 -14  -5  906.48   42.60
   0  14  -5  868.07   46.72
   0 -14   5 1072.28   55.61
   0  14   5  861.34   57.01
   0  15  -5    0.29    2.66
   0  15   5    0.31    4.67
   0 -15  -5   -0.01    1.98
   0 -15   5   -0.12    2.14
   0 -16   5  261.05    8.85
   0 -16  -5  227.00   14.97
   0  16  -5  236.84   27.82
   0 -16   5  296.06   17.40
   0  16   5  226.76   19.89
   0 -17   5    0.87    3.67
   0  17   5    2.23    4.67
   0  17  -5    3.39    4.54
   0 -17  -5    1.06    3.46
   0 -18   5   74.39    9.50
   0  18   5   55.40   11.88
   0 -18  -5   63.57    8.17
   0  18  -5   56.77   17.68
  -1   0   5    0.60    1.05
  -1   0  -5   -0.14    1.17
  -1   0  -5    0.35    0.97
   1   0   5    0.60    1.34
   1   0  -5    0.09    0.93
   1   0   5    0.40    0.84
   1   1   5   15.16    2.71
  -1   1  -5   12.48    2.76
   1  -1  -5   14.46    2.97
  -1   1  -5   13.79    1.28
  -1  -1   5   15.37    3.20
   1  -1   5   11.45    1.38
   1   1  -5   13.22    1.36
   1  -1   5   10.67    1.41
  -1   1   5   11.86    2.06
  -1  -1  -5   13.59    2.02
   1   1  -5   18.10    1.81
  -1  -1  -5   13.53    1.40
  -1   2  -5   59.48    2.58
  -1   2  -5   66.21    4.32
   1  -2  -5   60.27    3.29
   1   2   5   64.41    3.33
   1  -2   5   53.34    2.38
  -1  -2  -5   65.06    3.79
   1   2  -5   60.45    2.22
  -1   2   5   71.15    4.02
  -1  -2  -5   53.69    2.66
   1   2  -5   60.71    3.15
   1  -3  -5  947.77   34.79
   1   3   5  954.96   34.96
  -1   3  -5  973.62   33.27
  -1  -3  -5  895.07   31.86
   1  -3   5  893.52   29.89
  -1   3   5 1007.73   38.21
   1   3  -5  947.25   33.99
   1   3  -5 1044.38   33.01
   1  -4  -5  560.32   20.41
  -1   4  -5  637.03   22.38
  -1  -4   5  537.54   15.78
   1   4   5  584.93   21.45
  -1  -4  -5  555.95   19.45
  -1   4   5  577.17   21.90
   1   4  -5  633.25   23.51
   1  -4   5  555.65   17.30
   1   4  -5  631.33   17.74
   1  -5  -5  476.55   17.44
  -1  -5   5  495.09   13.74
   1   5   5  509.57   19.32
  -1   5  -5  528.56   19.31
   1   5  -5  544.74   20.73
  -1   5   5  516.94   20.12
   1  -5   5  514.61   15.70
  -1  -5  -5  459.45   16.54
   1  -6  -5  785.10   34.00
  -1  -6   5  837.05   25.63
  -1   6  -5  848.23   33.12
   1   6   5  933.63   36.80
  -1   6   5  856.18   35.12
   1  -6   5  859.69   29.97
   1   6  -5  879.57   39.90
  -1  -6  -5  854.19   35.31
  -1   7  -5  528.31   24.18
  -1  -7   5  493.10   13.41
   1  -7  -5  493.20   18.86
   1   7   5  494.29   24.30
   1  -7   5  502.00   16.78
   1  -7   5  532.89   19.55
   1   7  -5  510.21   20.91
  -1  -7  -5  476.40   21.20
  -1   7   5  498.60   20.95
   1  -8  -5  279.94   11.79
   1   8   5  284.82   13.03
  -1  -8   5  302.34    7.77
  -1   8  -5  288.74   15.85
   1  -8   5  323.34   12.44
   1  -8   5  313.47   10.60
  -1  -8  -5  279.59   14.50
  -1   8   5  285.34   17.30
   1   8  -5  297.59   13.50
  -1  -9   5  401.40   11.58
   1   9   5  360.35   16.93
   1  -9  -5  367.11   15.11
  -1   9  -5  369.16   20.43
  -1  -9   5  417.69   16.63
  -1   9   5  382.31   18.17
   1   9  -5  375.64   16.98
  -1  -9  -5  357.11   14.74
   1  -9   5  396.16   15.71
   1  -9   5  402.47   12.53
   1 -10  -5   91.21    6.08
  -1 -10   5   99.83    6.32
  -1 -10   5   93.78    3.24
  -1  10  -5   94.12    6.91
   1  10   5   91.49    7.48
  -1  10   5   94.53    7.81
   1 -10   5   95.72    5.67
   1  10  -5   93.89    7.37
  -1 -10  -5   87.27    5.90
  -1 -11   5  363.21   16.65
   1  11   5  304.42   17.29
  -1 -11   5  345.19    9.87
  -1  11  -5  318.69   16.77
   1 -11  -5  421.46   21.93
  -1  11   5  410.17   20.07
   1 -11   5  347.26   15.11
  -1 -11  -5  322.22   14.89
   1  11  -5  315.87   17.04
   1  12   5   10.97    4.56
   1 -12  -5   12.18    3.60
  -1 -12   5   17.17    3.75
  -1  12  -5   11.57    4.09
  -1 -12   5   12.13    1.00
   1  12  -5   14.34    7.05
  -1  12   5   10.78    4.70
  -1 -12  -5   10.48    3.60
   1 -12   5   14.88    3.31
  -1 -13   5  135.39    9.43
   1 -13  -5  120.67    8.72
  -1 -13   5  129.36    3.98
   1  13   5  119.78   10.77
  -1  13  -5  121.87   10.44
   1  13  -5  110.87   10.80
  -1  13   5  120.60   11.21
  -1 -13  -5  125.44    8.59
   1 -13   5  132.64    8.40
  -1 -14   5  176.92    5.50
  -1 -14   5  178.38   11.96
  -1  14  -5  164.79   13.27
   1 -14  -5  176.64   16.38
   1  14   5  197.57   15.49
  -1  14   5  157.00   14.30
  -1 -14  -5  212.43   17.17
   1 -14   5  172.35   10.78
   1  14  -5  157.27   13.44
  -1  15  -5   -0.90    6.57
  -1 -15   5    2.79    3.39
   1  15   5    3.52    4.33
   1 -15  -5    1.18    3.03
  -1 -15   5    2.56    1.30
   1 -15   5    1.54    3.15
  -1 -15  -5    2.49    2.92
  -1  15   5    1.76    4.28
   1  15  -5    2.97    6.59
   1  16   5   74.62   11.34
   1 -16  -5   74.69    8.66
  -1  16  -5   74.59   10.05
  -1 -16   5   91.45    9.40
   1 -16   5   85.74   13.38
   1  16  -5   77.42   11.25
  -1  16   5   90.80   12.05
  -1 -16  -5   80.39    8.48
   1  17   5   79.83   20.53
   1 -17  -5  101.90    9.92
  -1  17  -5   88.15   18.32
  -1 -17   5  111.87   10.72
  -1 -17  -5   98.37   10.02
   1  17  -5   97.87   19.52
  -1  17   5   86.21   13.12
   1 -17   5  100.01    9.81
   1  18   5   -0.22    4.25
  -1 -18   5    1.06    4.62
   1 -18  -5    1.01    2.91
  -1  18  -5    3.20    3.81
   1  18  -5    1.40    4.09
  -1 -18  -5    0.01    1.92
   1 -18   5   -0.91    2.96
  -1 -18  -5    1.07    2.83
  -1  18   5   -5.58    6.97
  -2   0  -5    0.54    0.60
   2   0   5    1.15    0.89
  -2   0   5   -0.13    2.03
   2   0   5    0.11    1.12
   2   0  -5    0.39    1.04
  -2   0  -5    0.37    1.05
   2   1   5  140.54    7.34
  -2  -1   5  147.99    8.40
  -2   1  -5  156.38    4.52
  -2   1  -5  148.45    5.60
   2  -1  -5  153.37    5.77
   2   1   5  153.86    4.90
  -2  -1  -5  130.39    5.15
  -2  -1  -5  146.50    5.92
   2  -1   5  135.75    4.80
  -2   1   5  158.05    8.81
   2  -1   5  148.33    4.46
   2   1  -5  150.02    5.68
   2  -2  -5  227.51    8.25
   2   2   5  254.92    8.13
  -2   2  -5  251.05    8.38
  -2   2  -5  220.54    6.36
  -2   2   5  257.52    9.59
  -2  -2  -5  232.52    8.66
  -2  -2  -5  215.34    6.68
   2  -2   5  220.00    7.01
   2   2  -5  237.64    8.38
  -2   3  -5 1165.28   42.18
   2   3   5 1144.12   44.70
   2  -3  -5 1096.21   41.01
  -2   3  -5 1206.98   42.69
   2   3  -5 1100.79   40.87
   2   3  -5 1144.02   36.65
  -2   3   5 1124.59   47.30
   2  -3   5 1061.49   37.50
  -2  -3  -5 1038.18   37.18
  -2  -3  -5 1048.71   40.44
   2   4   5   50.20    3.42
  -2   4  -5   54.94    3.12
   2   4  -5   55.55    1.70
  -2  -4  -5   47.28    3.80
   2  -4   5   50.86    3.76
  -2   4   5   53.09    4.16
  -2  -4  -5   48.99    2.92
   2  -5  -5   49.67    3.64
   2   5   5   50.45    3.80
  -2   5  -5   54.29    3.40
  -2  -5  -5   51.55    5.24
   2   5  -5   50.82    4.16
  -2   5   5   49.04    7.12
   2  -5   5   50.15    2.50
  -2   6  -5  184.06   10.21
   2  -6  -5  176.78    7.77
   2   6   5  186.86    8.56
  -2   6   5  198.38   13.06
  -2  -6  -5  172.14    7.12
   2   6  -5  192.68    9.29
   2  -6   5  191.91    6.16
   2  -6   5  200.72    7.47
  -2   7  -5 4687.51  257.49
   2  -7  -5 4708.25  246.73
   2   7   5 4432.65  240.79
   2  -7   5 5448.62  286.29
  -2   7   5 4437.56  243.46
  -2  -7  -5 4541.59  242.35
   2   7  -5 4558.17  249.15
   2  -7   5 4991.90  250.45
   2  -8  -5    2.30    1.81
   2   8   5    2.54    3.34
  -2  -8   5    2.17    0.22
  -2   8  -5    3.73    3.04
  -2   8   5    0.29    2.19
  -2  -8  -5    2.63    1.63
   2  -8   5    0.90    1.49
   2   8  -5    2.40    2.10
   2  -8   5    1.07    0.99
   2   9   5 2507.24  125.04
  -2  -9   5 2765.09  108.82
   2  -9  -5 2604.50  122.89
  -2   9  -5 2572.27  126.34
   2  -9   5 2911.65  134.45
   2   9  -5 2723.31  135.72
  -2  -9  -5 2638.84  123.55
  -2   9   5 2617.67  131.92
  -2 -10   5   70.91    1.65
   2  10   5   65.38    6.46
   2 -10  -5   75.20    5.50
  -2  10  -5   63.38    5.74
   2 -10   5   71.16    4.86
  -2 -10  -5   66.06    5.05
   2  10  -5   77.66    6.64
  -2  10   5   68.08    6.84
  -2 -11   5  933.32   39.27
   2  11   5  798.82   38.39
  -2  11  -5  800.95   37.16
  -2 -11   5  864.65   26.24
   2 -11  -5  838.04   36.05
   2 -11   5  882.62   36.72
  -2 -11  -5  823.44   40.48
   2  11  -5  805.95   38.87
  -2  11   5  813.22   46.87
   2  12   5  101.48    9.17
  -2  12  -5  105.33    8.51
  -2 -12   5  130.86    8.29
  -2 -12   5  111.46    3.38
   2 -12  -5  108.48    7.67
   2 -12   5  119.00    7.47
  -2  12   5  129.92   10.63
   2  12  -5  102.82    9.13
  -2 -12  -5  104.62    7.20
  -2 -13   5   73.81    7.38
   2  13   5   62.54   13.43
  -2  13  -5   66.37    7.47
   2 -13  -5   69.13   10.69
  -2 -13   5   70.49    1.99
   2 -13   5   73.09    6.37
  -2  13   5   70.99    8.59
   2  13  -5   67.43    8.57
  -2 -13  -5   56.15    9.83
   2  14   5   26.44   11.18
   2 -14  -5   39.87    5.52
  -2 -14   5   32.10    1.76
  -2 -14   5   29.90    5.92
  -2  14  -5   45.66   10.57
  -2 -14   5   33.01    1.38
   2 -14   5   38.04    5.07
  -2  14   5   25.51    7.37
   2  14  -5   64.97    7.48
  -2 -14  -5   24.37    5.17
   2  15   5  320.66   21.98
  -2 -15   5  396.49   21.66
  -2  15  -5  312.83   20.90
  -2 -15   5  385.27   11.60
  -2 -15   5  352.02   10.51
   2 -15  -5  328.46   18.40
  -2 -15  -5  319.10   24.69
   2  15  -5  333.01   22.71
   2 -15   5  381.95   19.57
  -2  15   5  331.74   31.85
   2  16   5   36.29    8.80
  -2 -16   5   29.88    7.12
   2 -16  -5   45.63   10.59
  -2  16  -5   44.14   12.73
  -2  16   5   50.71   14.64
  -2 -16  -5   43.76    5.86
   2  16  -5   46.24    9.07
   2 -16   5   47.21    5.95
  -2 -16  -5   47.27    6.44
  -2  17  -5  743.30   44.87
   2 -17  -5  798.78   40.16
   2  17   5  701.72   45.00
  -2 -17  -5  799.78   39.80
   2 -17   5  876.75   48.95
   2  17  -5  751.40   46.78
  -2 -17  -5  798.65   49.15
  -2  17   5  726.41   46.22
  -2  18  -5   -0.69    6.56
   2  18   5    0.62    5.69
   2 -18  -5    1.31    5.30
  -2  18   5    2.90    4.68
  -2 -18  -5   -1.02    3.13
   2  18  -5    5.39    4.49
   2 -18   5   -0.56    3.15
  -2 -18  -5    2.47    4.17
  -3   0   5    0.44    1.16
   3   0   5    1.01    0.93
   3   0  -5   -0.03    1.03
  -3   0  -5    0.56    0.44
   3   0   5    0.34    0.47
  -3   0  -5   -0.48    1.09
  -3  -1   5    1.94    1.45
  -3   1  -5    1.79    1.34
   3   1   5    2.54    0.73
   3   1   5    0.75    1.27
   3  -1  -5    1.16    2.21
  -3   1  -5    2.12    0.56
  -3  -1  -5    2.09    1.41
  -3  -1  -5    1.80    0.64
  -3   1   5    1.96    1.52
   3  -1   5    1.74    1.09
   3  -1   5    2.76    0.58
   3   1  -5    1.55    1.31
  -3   2  -5    0.37    0.65
  -3  -2   5    2.09    1.50
   3   2   5    2.57    1.24
  -3   2  -5    2.01    1.23
   3   2   5    1.63    0.80
  -3   2  -5    2.44    1.00
  -3  -2  -5    0.39    2.27
   3   2  -5    0.64    2.10
   3  -2   5    1.84    1.76
  -3  -2  -5    2.58    0.70
  -3   2   5    1.49    1.68
  -3   3  -5    5.87    1.04
  -3   3  -5    7.58    1.64
   3  -3  -5    8.18    1.85
   3   3   5    7.22    2.28
  -3  -3  -5    6.07    1.13
   3  -3   5    8.00    1.37
  -3  -3  -5    6.66    1.85
  -3   3   5    6.67    3.62
   3   4   5 2262.76   98.10
  -3   4  -5 2292.79   96.39
   3  -4  -5 2173.74   93.94
  -3  -4  -5 2191.38   92.43
   3  -4   5 2378.81  102.79
  -3   4   5 2199.93   99.47
  -3  -4  -5 2112.47   94.25
   3   4  -5 2550.58   95.06
   3   4  -5 2299.39   99.10
   3   5   5  770.38   29.23
  -3   5  -5  773.42   29.86
   3  -5  -5  712.27   30.55
   3   5  -5  807.26   31.72
   3  -5   5  775.17   26.86
  -3   5   5  772.32   35.16
  -3  -5  -5  746.72   32.38
  -3  -5  -5  751.59   27.05
   3   6   5  409.28   19.31
  -3   6  -5  369.23   13.68
   3  -6  -5  378.66   14.63
   3  -6   5  441.44   15.13
  -3  -6  -5  366.45   13.43
   3   6  -5  415.78   17.46
  -3  -6  -5  388.07   15.69
  -3   6   5  390.35   20.90
   3  -6   5  397.90   13.43
  -3   7  -5  466.80   17.89
   3  -7  -5  443.98   20.93
   3   7   5  463.98   18.84
   3   7  -5  455.49   19.64
   3  -7   5  461.54   16.30
  -3  -7  -5  432.84   16.12
  -3   7   5  454.97   19.63
  -3  -7  -5  476.52   22.32
   3  -7   5  492.94   18.54
  -3   8  -5  155.06    9.91
   3  -8  -5  195.53    8.45
   3   8   5  147.57    8.02
   3  -8   5  151.27    5.55
   3  -8   5  151.85    6.49
   3   8  -5  148.64    8.55
  -3  -8  -5  145.34    6.87
  -3  -8  -5  149.80    7.58
   3  -9  -5  527.65   21.42
   3   9   5  548.08   24.47
  -3   9  -5  528.23   22.36
   3   9  -5  540.00   25.04
  -3  -9  -5  561.18   21.90
  -3   9   5  545.07   25.16
  -3  -9  -5  594.06   24.27
   3  -9   5  596.93   26.02
   3 -10  -5  140.29    7.80
  -3  10  -5  129.09    7.87
   3  10   5  130.06    9.18
   3 -10   5  153.32    7.37
  -3  10   5  135.55    9.64
   3  10  -5  140.42    9.27
  -3 -10  -5  146.86    7.82
  -3 -10  -5  137.71   10.67
   3  11   5  315.76   16.89
  -3  11  -5  312.90   20.24
   3 -11  -5  323.78   19.52
  -3 -11  -5  326.38   14.69
  -3  11   5  321.12   17.71
   3  11  -5  309.44   17.08
  -3 -11  -5  327.84   14.92
   3 -11   5  356.69   15.07
   3  12   5   21.39    5.15
   3 -12  -5   24.85    4.23
  -3  12  -5   20.87    4.47
  -3  12   5   19.67    5.38
   3  12  -5   23.69    8.32
  -3 -12  -5   25.02    3.81
   3 -12   5   25.58    6.22
  -3 -12  -5   18.83    3.83
  -3  13  -5   45.05    9.77
   3 -13  -5   54.82    5.89
   3  13   5   49.95    7.22
   3 -13   5   52.41    8.45
  -3  13   5   55.08    7.68
   3  13  -5   47.13    7.61
  -3 -13  -5   46.11    5.35
  -3 -13  -5   50.83    5.33
   3 -14  -5  261.27   14.68
  -3  14  -5  236.56   15.79
   3  14   5  240.15   18.04
  -3 -14  -5  255.78   14.71
  -3  14   5  241.18   17.85
  -3 -14  -5  257.40   13.89
   3  14  -5  241.37   17.49
   3 -14   5  281.63   14.12
   3  15   5   10.73    9.73
   3 -15  -5   16.28    8.14
  -3  15  -5   10.79    8.62
  -3 -15  -5   11.89    4.51
   3 -15   5   20.85    4.32
   3  15  -5   14.31    6.43
  -3  15   5   15.70    6.17
  -3 -15  -5   11.38    6.04
   3  16   5   56.20   10.10
   3 -16  -5   93.22    8.53
  -3  16  -5   49.44    8.98
  -3 -16  -5   53.46   12.05
   3  16  -5   51.57   10.65
   3 -16   5   70.27    6.87
  -3  16   5   75.55   10.96
  -3 -16  -5   57.12    6.53
  -3  17  -5   59.70   14.83
   3  17   5   59.00   10.90
   3 -17  -5   68.32    8.62
  -3  17   5   53.56   11.65
   3 -17   5   70.12    7.36
   3  17  -5   62.35   11.33
  -3 -17  -5   59.89    6.86
  -3 -17  -5   65.38    7.92
   3  18   5   31.89    9.71
   3 -18  -5   39.97    6.83
  -3  18  -5   30.79    8.75
   3  18  -5   34.53   16.12
  -3 -18  -5   39.36    8.54
   3 -18   5   49.17   11.75
  -3  18   5   41.67   10.18
  -3 -18  -5   44.58   11.87
  -4   0  -5    0.66    0.55
   4   0   5    0.51    1.15
  -4   0  -5    5.07    1.33
   4   0   5    1.13    0.68
   4   0  -5    0.67    1.23
  -4   0   5    1.01    1.39
  -4  -1   5   13.44    2.37
  -4   1  -5   16.33    2.22
   4   1   5   16.63    0.98
   4  -1  -5   15.72    2.16
   4   1   5   15.36    2.03
  -4   1  -5   13.99    0.96
  -4  -1  -5   14.64    2.27
  -4   1   5   17.94    2.42
   4  -1   5   17.93    2.00
   4   1  -5   14.41    2.18
  -4  -1  -5   14.30    1.26
   4   2   5 1097.92   41.51
   4  -2  -5 1191.90   45.20
  -4   2  -5 1161.66   44.81
   4   2   5 1164.27   40.36
  -4   2  -5 1176.71   38.14
  -4  -2   5 1152.64   45.53
  -4   2  -5 1277.88   41.96
   4  -2   5 1133.28   44.95
  -4  -2  -5 1101.95   43.41
   4   2  -5 1209.04   45.50
  -4  -2  -5 1099.66   37.52
  -4   2   5 1172.35   50.18
  -4   3  -5  120.93    4.43
   4   3   5   95.26    5.15
   4  -3  -5   87.58    4.54
   4   3   5  100.46    6.92
   4  -3   5  109.30    4.79
  -4   3   5   97.43    8.30
  -4  -3  -5   85.63    4.40
   4   3  -5   86.44    4.62
  -4  -3  -5   89.81    5.12
   4  -4  -5 7104.97  410.06
   4   4   5 6874.37  396.83
  -4   4  -5 7023.62  396.91
   4   4  -5 7588.42  436.35
   4  -4   5 7670.93  438.07
  -4   4   5 7179.65  426.52
  -4  -4  -5 6931.23  398.20
  -4  -4  -5 6615.04  390.79
  -4   5  -5   68.80    4.53
   4  -5  -5   65.53    4.22
   4   5   5   63.28    3.84
  -4  -5  -5   64.66    5.02
   4  -5   5   65.88    3.62
  -4  -5  -5   66.94    4.61
   4   5  -5   94.59    5.89
   4  -5   5   70.13    3.19
  -4   5   5   73.22    5.29
  -4   6  -5 3768.31  186.87
   4   6   5 3758.92  191.42
   4  -6  -5 3850.15  198.33
   4  -6   5 4392.54  211.58
  -4  -6  -5 3826.58  188.02
  -4  -6  -5 3804.44  194.89
   4   6  -5 4012.74  208.99
   4  -6   5 4085.79  198.53
  -4   6   5 3774.09  196.55
  -4   7  -5  118.95    5.42
   4  -7  -5  123.67    6.36
   4   7   5  124.32    9.36
   4   7  -5  128.73    7.55
  -4   7   5  130.70   10.71
  -4  -7  -5  120.56    5.52
   4  -7   5  130.90    6.80
  -4  -7  -5  125.69    6.47
   4  -7   5  123.89    5.03
   4   8   5    0.27    1.86
   4  -8  -5    0.76    1.64
  -4   8   5    2.10    2.16
   4   8  -5    5.44    2.17
  -4  -8  -5    0.57    1.59
  -4  -8  -5    0.86    1.46
   4   9   5    0.21    2.04
   4  -9  -5    2.42    1.90
  -4   9  -5   -0.05    1.74
  -4  -9  -5    0.74    1.59
  -4  -9  -5    0.72    2.79
   4   9  -5   18.67    4.12
   4  -9   5    1.00    1.50
   4  10   5  126.13    8.53
   4 -10  -5  121.04    7.52
  -4  10  -5  122.40    7.45
   4  10  -5  131.76   13.83
  -4  10   5  122.33    9.23
  -4 -10  -5  117.68    7.02
  -4 -10  -5  118.40   10.07
   4 -10   5  136.15    6.75
   4 -11  -5    4.51    2.82
  -4  11  -5    5.02    2.82
   4  11   5    3.51    3.21
  -4 -11  -5    5.52    2.41
   4 -11   5    6.39    2.37
  -4  11   5    6.16    3.58
   4  11  -5    4.33    3.51
  -4 -11  -5    4.70    2.46
   4 -12  -5  415.29   19.07
   4  12   5  390.95   27.29
  -4  12  -5  397.47   19.82
  -4  12   5  413.41   23.66
  -4 -12  -5  410.52   18.50
   4  12  -5  405.50   22.47
  -4 -12  -5  399.74   17.93
   4 -12   5  458.12   19.48
  -4  13  -5   -0.45    2.46
   4  13   5    1.83    2.70
   4 -13  -5    2.40    2.15
  -4 -13  -5   -0.14    2.94
   4  13  -5    2.19    2.89
  -4 -13  -5   -0.10    1.98
   4 -13   5   -1.61    2.03
  -4  13   5    0.48    4.86
   4 -14  -5 1202.63   63.94
   4  14   5 1102.25   59.34
  -4  14  -5 1117.89   57.97
   4  14  -5 1099.33   70.22
  -4 -14  -5 1166.19   54.28
   4 -14   5 1323.39   66.07
  -4 -14  -5 1178.03   60.35
  -4  14   5 1105.27   70.40
  -4  15  -5    3.63    4.48
   4  15   5    8.10    5.04
   4 -15  -5    9.64    4.03
  -4  15   5    7.65    8.57
  -4 -15  -5    9.46    3.68
  -4 -15  -5    6.62    2.99
   4  15  -5    6.36    5.54
   4 -15   5    9.48    5.73
   4  16   5  336.91   24.36
  -4  16  -5  322.34   21.74
   4 -16  -5  400.86   21.30
  -4 -16  -5  358.76   18.67
   4  16  -5  338.52   25.05
  -4 -16  -5  367.78   19.88
  -4  16   5  342.62   35.03
   4 -16   5  390.42   19.29
   4 -17  -5   46.17    7.30
  -4  17  -5   38.27    7.91
   4  17   5   32.13   14.49
  -4 -17  -5   42.80   10.66
  -4 -17  -5   36.89    5.35
  -4  17   5   39.42    9.70
   4 -17   5   49.23    6.21
   4  17  -5   39.85   15.56
   4 -18  -5   35.18    6.90
  -4  18  -5   34.21    8.49
   4  18   5   29.70    9.41
  -4 -18  -5   29.52    6.80
  -4 -18  -5   28.79    5.22
   4 -18   5   33.69    3.17
  -4  18   5   41.51    9.82
   4  18  -5   37.78    9.77
   4 -18   5   41.33    6.65
   5   0   5   -0.07    0.35
  -5   0  -5    0.24    0.17
   5   0   5    0.47    1.81
  -5   0  -5    0.84    1.25
   5   0  -5    1.66    1.14
  -5   0   5    0.44    1.23
  -5   1  -5   40.79    1.00
   5  -1  -5   47.81    3.37
  -5   1  -5   46.51    3.59
  -5  -1   5   45.58    3.50
   5   1   5   48.71    1.98
  -5   1  -5   40.44    1.01
   5   1   5   41.88    2.94
  -5   1   5   45.07    3.63
   5   1  -5   48.38    5.14
  -5  -1  -5   40.22    1.20
  -5  -1  -5   43.92    3.56
  -5   2  -5   44.73    1.16
  -5   2  -5   45.36    1.22
   5   2   5   47.14    1.77
  -5  -2   5   45.02    3.80
   5   2   5   42.17    3.01
   5  -2  -5   44.52    5.03
  -5   2  -5   49.65    3.64
   5   2  -5   45.00    3.22
  -5  -2  -5   45.90    3.67
   5  -2   5   42.18    3.01
  -5   2   5   46.17    3.81
  -5  -2  -5   42.83    1.60
   5  -3  -5 1159.96   45.10
  -5   3  -5 1282.15   43.26
   5   3   5 1158.92   44.57
   5   3   5 1320.97   49.43
   5  -3   5 1192.75   48.99
  -5   3   5 1274.09   51.70
  -5  -3  -5 1174.46   41.52
  -5  -3  -5 1223.93   49.54
   5   3  -5 1180.33   49.46
   5   4   5  268.24   10.18
  -5   4  -5  264.45    7.88
   5   4   5  280.87    9.47
   5  -4  -5  263.58   10.28
   5  -4   5  270.89   12.34
  -5   4   5  291.87   12.59
  -5  -4  -5  284.99   11.63
   5   4  -5  257.27   10.27
  -5  -4  -5  260.13   10.09
   5   5   5   19.88    3.52
  -5   5  -5   20.63    2.69
   5  -5  -5   29.98    4.53
   5   5  -5   20.86    3.64
   5  -5   5   26.47    2.65
  -5  -5  -5   23.98    2.99
  -5  -5  -5   22.11    1.97
  -5   5   5   26.36    3.48
   5  -5   5   24.61    3.72
   5   6   5  598.84   22.71
  -5   6  -5  585.11   20.62
   5  -6  -5  598.93   22.61
  -5  -6  -5  557.32   22.08
  -5  -6  -5  592.06   23.58
   5  -6   5  575.50   20.87
   5  -6   5  645.82   21.44
  -5   6   5  597.40   25.10
   5   6  -5  623.91   30.68
   5   7   5  779.39   31.38
  -5   7  -5  779.43   32.03
   5  -7  -5  807.74   35.80
   5   7  -5  809.94   34.83
   5  -7   5  806.97   30.27
  -5  -7  -5  798.45   32.31
   5  -7   5  858.18   30.64
  -5  -7  -5  763.53   28.71
  -5   7   5  788.79   33.78
   5  -8  -5   52.43    4.22
  -5   8  -5   55.14    3.98
   5   8   5   58.53    4.75
   5  -8   5   60.05    3.48
  -5  -8  -5   64.56    5.76
   5   8  -5   57.27    5.61
  -5   8   5   50.74    5.33
  -5  -8  -5   66.14    4.43
   5  -9  -5   11.24    2.89
   5   9   5   15.93    3.02
  -5   9  -5   14.48    4.24
  -5  -9  -5   10.02    2.30
   5   9  -5   11.62    3.73
  -5   9   5   12.66    3.72
   5  -9   5   10.52    2.22
  -5  -9  -5   12.73    2.67
  -5  10  -5  117.67    7.03
   5  10   5  115.63    7.99
   5 -10  -5  116.13    7.28
  -5 -10  -5  112.17    6.78
   5  10  -5  120.91    9.27
   5 -10   5  129.54    6.43
  -5  10   5  114.04    9.13
  -5 -10  -5  117.01    6.65
  -5  11  -5   61.10    5.71
   5 -11  -5   64.17    5.93
   5  11   5   59.13    6.56
  -5 -11  -5   68.41    5.44
   5 -11   5   76.22    5.09
   5  11  -5   62.60    7.31
  -5  11   5   62.01   11.25
  -5 -11  -5   61.66    5.37
  -5  12  -5   12.19    3.39
   5  12   5    9.14    3.88
   5 -12  -5   11.89    5.60
   5 -12   5   12.17    2.91
   5  12  -5    7.99    4.48
  -5 -12  -5   11.41    2.87
  -5  12   5    5.94    4.60
  -5 -12  -5    8.53    3.12
   5 -13  -5   86.53    6.93
  -5  13  -5   51.40    6.41
   5  13   5   51.44    7.32
   5  13  -5   48.30   13.28
  -5  13   5   96.65    8.96
  -5 -13  -5   55.18    5.40
   5 -13   5   56.84    5.47
  -5 -13  -5   57.01    9.17
   5  14   5   82.17   15.16
   5 -14  -5   90.56    8.19
  -5  14  -5   88.86   12.72
   5  14  -5   81.51   10.66
  -5 -14  -5   91.26    7.73
  -5 -14  -5   85.63    6.69
   5 -14   5  101.99    7.57
  -5  14   5   81.98   10.68
   5 -15  -5   20.66    5.15
  -5  15  -5   19.03    5.51
   5  15   5   20.37    6.49
  -5 -15  -5   18.33    4.66
  -5  15   5   21.20    6.84
  -5 -15  -5   19.71    3.92
   5 -15   5   27.14    7.90
   5  15  -5   21.77    7.13
   5  16   5   10.75    6.37
   5 -16  -5   19.53    8.55
  -5  16  -5   12.76    8.58
   5 -16   5   16.25    4.15
  -5  16   5   14.53    6.88
   5  16  -5   14.17    7.06
  -5 -16  -5   14.40    3.83
  -5 -16  -5   14.32    4.49
  -5  17  -5  131.27   13.53
   5 -17  -5  173.86   13.09
   5  17   5  159.41   15.96
  -5 -17  -5  153.81   11.88
  -5 -17  -5  157.00   14.40
  -5  17   5  152.74   16.81
   5  17  -5  138.86   16.22
   5 -17   5  173.05   11.26
  -5 -18  -5    1.26    2.57
   5 -18   5    1.78    1.57
  -6   0  -5    0.41    1.41
   6   0  -5   -0.73    1.13
  -6   0   5    0.42    1.34
   6   0   5    0.75    1.13
  -6   1  -5 2598.95  120.52
   6  -1  -5 2678.34  118.72
  -6  -1   5 2506.94  115.61
   6   1   5 2483.11  110.62
   6   1   5 2895.67  115.76
   6   1  -5 2719.19  120.30
   6  -1   5 2492.43  115.37
  -6  -1  -5 2606.78  121.10
  -6   1   5 2563.51  118.39
  -6  -1  -5 2384.81   95.05
   6   2   5  306.21   11.40
[truncated: 3,948,188 more chars]
