# Supplementary material for: Crystal structures of bis­[2-(pyridin-2-yl)phenyl-κ2 N,C 1]rhodium(III) complexes containing an aceto­nitrile or monodentate thyminate(1−) ligand
Source: Acta Crystallogr E Crystallogr Commun. 2016 Mar 24;72(Pt 4):543–7. doi: 10.1107/S2056989016004837 (PMC4910344; doi:10.1107/S2056989016004837)
Supplement: Supplementary file 2 [file e-72-00543-1sup5.hkl]

data_1                                                                          
_shelx_title ' 120622aoff'                                                      
_shelx_refln_list_code          4                                               
_shelx_F_calc_maximum      760.11                                               
_exptl_crystal_F_000      1968.00                                               
_reflns_d_resolution_high  0.7700                                               
                                                                                
loop_                                                                           
 _space_group_symop_operation_xyz                                               
 'x, y, z'                                                                      
 '-x+1/2, y+1/2, z'                                                             
 'x, -y+1/2, z+1/2'                                                             
 '-x+1/2, -y, z+1/2'                                                            
 '-x, -y, -z'                                                                   
 'x-1/2, -y-1/2, -z'                                                            
 '-x, y-1/2, -z-1/2'                                                            
 'x-1/2, y, -z-1/2'                                                             
                                                                                
_cell_length_a    16.5415                                                       
_cell_length_b    14.6600                                                       
_cell_length_c    17.0026                                                       
_cell_angle_alpha  90.000                                                       
_cell_angle_beta   90.000                                                       
_cell_angle_gamma  90.000                                                       
                                                                                
_shelx_F_squared_multiplier     1.000                                           
                                                                                
loop_                                                                           
 _refln_index_h                                                                 
 _refln_index_k                                                                 
 _refln_index_l                                                                 
 _refln_F_squared_calc                                                          
 _refln_F_squared_meas                                                          
 _refln_F_squared_sigma                                                         
 _refln_observed_status                                                         
   4   0   0     577764.19     590030.38     65286.78 o                         
   6   0   0      54306.04      61530.85      3257.38 o                         
   8   0   0     187620.98     221286.59     17872.04 o                         
  10   0   0       7855.22       7820.91       199.34 o                         
  12   0   0      29467.65      32621.63      2258.24 o                         
  14   0   0       1112.50       1523.68        47.71 o                         
  16   0   0      11005.59      11640.00       277.76 o                         
  18   0   0       4399.20       4714.08       114.34 o                         
   4   1   0      86211.86      99223.62      3008.37 o                         
   6   1   0      13121.93      13987.92       340.44 o                         
   8   1   0      19087.46      20578.65       420.89 o                         
  10   1   0        769.41        609.23        18.89 o                         
  12   1   0       6463.89       6646.41       161.96 o                         
  14   1   0       2119.08       2180.60        44.06 o                         
  16   1   0       5365.25       5200.75        92.39 o                         
  18   1   0       2096.99       2085.67        43.17 o                         
   2   2   0       7320.18       7676.77        97.67 o                         
   4   2   0      69804.44      83000.80      2149.53 o                         
   6   2   0      17637.06      20776.42       418.85 o                         
   8   2   0      82449.18      99004.16      2786.29 o                         
  10   2   0        713.48        803.42        18.71 o                         
  12   2   0      16705.02      16955.86       317.92 o                         
  14   2   0          1.67         14.98         7.02 o                         
  16   2   0       9309.68       9486.43       178.73 o                         
  18   2   0        675.22        695.79        30.31 o                         
  20   2   0       6270.71       6357.30       311.16 o                         
   2   3   0       6096.14       5300.30       109.61 o                         
   4   3   0        584.21        667.22        11.30 o                         
   6   3   0      55723.40      62004.59      1687.23 o                         
   8   3   0       7512.37       8011.76       129.37 o                         
  10   3   0      56502.07      61852.12      1538.15 o                         
  12   3   0      11004.03      11465.15       204.62 o                         
  14   3   0      34455.33      34539.61       975.29 o                         
  16   3   0       8601.39       8367.49       162.14 o                         
  18   3   0      11278.62      11195.52       244.02 o                         
  20   3   0       2968.80       2838.63       153.19 o                         
   0   4   0         46.55         68.34        11.90 o                         
   2   4   0       1394.67       1531.54        23.62 o                         
   4   4   0        678.17        756.52       140.24 o                         
   6   4   0       3498.90       3515.72        56.28 o                         
   8   4   0       1501.18       1710.14        46.68 o                         
  10   4   0        537.54        566.79        18.57 o                         
  12   4   0        293.97        305.27        14.09 o                         
  14   4   0       5580.69       5485.75        97.62 o                         
  16   4   0       2428.94       2330.58        46.40 o                         
  18   4   0        696.27        633.09        22.98 o                         
  20   4   0       3088.79       2973.40       158.48 o                         
   2   5   0      20758.32      21317.61       448.24 o                         
   4   5   0       1206.73       1302.59        25.05 o                         
   6   5   0      40896.50      44302.16       902.95 o                         
   8   5   0         31.01         45.96         7.54 o                         
  10   5   0      29907.52      30491.04       719.95 o                         
  12   5   0         47.98        107.59        18.67 o                         
  14   5   0      28903.65      29368.23       727.86 o                         
  16   5   0         65.93        111.86        12.76 o                         
  18   5   0      12816.05      12838.93       326.48 o                         
  20   5   0        599.27        577.66        32.98 o                         
   0   6   0        522.67        685.54        34.62 o                         
   2   6   0         25.77         36.99         9.08 o                         
   4   6   0        764.24        598.17        60.91 o                         
   6   6   0          8.52         14.90         4.62 o                         
   8   6   0       2402.26       2085.16        48.21 o                         
  10   6   0        646.52        676.99        22.97 o                         
  12   6   0        528.09        517.07        15.97 o                         
  14   6   0         50.37         42.23         9.78 o                         
  16   6   0       1705.26       1804.60        40.67 o                         
  18   6   0         85.53         93.70        11.81 o                         
  20   6   0       1007.37        891.75        35.02 o                         
   2   7   0      42962.51      45333.37      1172.35 o                         
   4   7   0        763.84        804.34        21.52 o                         
   6   7   0      25103.08      26317.48       538.59 o                         
   8   7   0       3199.28       3202.15        93.03 o                         
  10   7   0      14092.67      13811.27       289.57 o                         
  12   7   0       1473.32       1465.65        39.22 o                         
  14   7   0       7325.07       7193.46       163.06 o                         
  16   7   0       2905.88       2896.76        74.85 o                         
  18   7   0       1051.23       1008.18        43.90 o                         
   0   8   0      35493.68      36343.98      1298.67 o                         
   2   8   0        531.53        453.45        19.56 o                         
   4   8   0      18434.50      17193.82       330.64 o                         
   6   8   0       2552.62       2513.04        46.10 o                         
   8   8   0      21691.64      20656.64       539.74 o                         
  10   8   0         90.70        140.44        12.74 o                         
  12   8   0       7864.71       7951.23       304.09 o                         
  14   8   0       2361.49       2343.09        66.57 o                         
  16   8   0      10029.08      10156.41       204.60 o                         
  18   8   0        807.72        746.86        26.63 o                         
   2   9   0       2408.65       2329.54        56.42 o                         
   4   9   0         38.21         61.17        10.20 o                         
   6   9   0       4014.73       4021.26        80.07 o                         
   8   9   0       2097.24       2022.69        49.90 o                         
  10   9   0       1337.67       1366.47        83.65 o                         
  12   9   0       1231.21       1272.45        56.87 o                         
  14   9   0         17.74         11.50         7.78 o                         
  16   9   0        849.88        914.65        29.99 o                         
  18   9   0        164.41        154.08        23.42 o                         
   0  10   0      51547.59      53594.54      3168.42 o                         
   2  10   0        465.86        448.01        22.56 o                         
   4  10   0      32361.15      31529.70       699.15 o                         
   6  10   0       3963.45       3902.62        75.22 o                         
   8  10   0      31416.32      31715.19       869.19 o                         
  10  10   0       5268.99       5384.26       158.89 o                         
  12  10   0       6945.60       6600.27       246.46 o                         
  14  10   0       5780.22       5640.53       213.79 o                         
  16  10   0       5225.07       5222.33       158.38 o                         
  18  10   0       2972.97       2980.39       141.69 o                         
   2  11   0      31527.01      32647.25       849.20 o                         
   4  11   0       1415.42       1291.29        33.99 o                         
   6  11   0      17918.10      18101.86       385.08 o                         
   8  11   0       3986.27       3972.87       129.95 o                         
  10  11   0       9049.09       9234.58       400.51 o                         
  12  11   0       4455.29       4382.17       203.72 o                         
  14  11   0       3291.45       3262.22       196.62 o                         
  16  11   0       2647.23       2613.08       108.15 o                         
   0  12   0       1900.01       1977.96        86.74 o                         
   2  12   0       1052.98        961.25        39.96 o                         
   4  12   0       3244.25       3146.26        67.07 o                         
   6  12   0        488.63        506.87        25.86 o                         
   8  12   0       1249.72       1293.70        40.63 o                         
  10  12   0        917.01        940.96        32.62 o                         
  12  12   0       1671.05       1538.98        99.36 o                         
  14  12   0         67.94         88.37        19.53 o                         
  16  12   0       1276.42       1346.06        61.75 o                         
   2  13   0      19081.94      18759.92       468.92 o                         
   4  13   0       1512.48       1461.43        38.79 o                         
   6  13   0      22738.16      22874.83       509.05 o                         
   8  13   0        978.50       1030.92        35.81 o                         
  10  13   0      11371.96      11928.21       486.02 o                         
  12  13   0       3010.67       2956.96       166.46 o                         
  14  13   0       6753.23       6681.75       364.68 o                         
   0  14   0      14601.76      14214.84       660.80 o                         
   2  14   0       3127.34       3083.64       100.63 o                         
   4  14   0       4254.64       4257.08        95.00 o                         
   6  14   0       1134.64       1101.19        39.21 o                         
   8  14   0       6447.01       6429.92       198.42 o                         
  10  14   0        390.49        427.12        28.95 o                         
  12  14   0       3337.90       3499.06       244.60 o                         
  14  14   0        527.76        506.43        57.47 o                         
   2  15   0       4416.14       4541.50       122.62 o                         
   4  15   0         72.69         83.87        17.06 o                         
   6  15   0       1520.99       1548.76        56.34 o                         
   8  15   0         61.82         79.20        17.34 o                         
  10  15   0       2944.67       2844.04       100.25 o                         
  12  15   0        362.32        368.52        38.73 o                         
   0  16   0       7456.75       7424.08       544.81 o                         
   2  16   0         28.39         15.20        19.57 o                         
   4  16   0       7630.68       7460.50       165.81 o                         
   6  16   0         51.10         50.52        12.15 o                         
   8  16   0       4965.58       4859.50       214.79 o                         
  10  16   0        188.14        217.93        32.21 o                         
   2  17   0       1012.97       1015.39        54.91 o                         
   4  17   0         22.00         27.04        15.38 o                         
   6  17   0       1398.46       1413.94        62.20 o                         
   8  17   0         89.74         94.20        28.09 o                         
   0  18   0       3891.28       4452.32       365.47 o                         
   2  18   0         63.20         73.02        21.97 o                         
   4  18   0       5933.53       6193.89       296.14 o                         
   6  18   0          8.71          7.97        22.68 o                         
   2   1   1     112437.98     122530.95      2967.09 o                         
   3   1   1       7444.34       7812.59        84.47 o                         
   4   1   1        538.24        582.84         9.62 o                         
   5   1   1      20221.80      21870.44       304.46 o                         
   6   1   1     126261.54     148703.12      3680.88 o                         
   7   1   1       5276.02       5432.94        61.71 o                         
   8   1   1         83.05         71.12         4.99 o                         
   9   1   1      15265.11      15167.43       252.09 o                         
  10   1   1      37580.76      43415.52       688.38 o                         
  11   1   1          2.87         15.50         3.84 o                         
  12   1   1        934.62        908.72        15.12 o                         
  13   1   1       6979.48       7046.64        88.45 o                         
  14   1   1      12528.26      12925.79       180.37 o                         
  15   1   1         71.68         78.95         6.12 o                         
  16   1   1       3152.01       2940.00        42.31 o                         
  17   1   1       8182.00       8165.93       105.98 o                         
  18   1   1       4448.79       4295.90        54.91 o                         
  19   1   1         50.02         48.73         8.73 o                         
  20   1   1        294.34        279.29        22.65 o                         
  21   1   1       2255.91       2032.17       133.24 o                         
   0   2   1      60330.55      66822.50      1781.24 o                         
   1   2   1       8819.06       9928.37       115.40 o                         
   2   2   1        513.12        489.02         8.17 o                         
   3   2   1      37658.79      42634.70       636.36 o                         
   4   2   1      28166.73      30878.54       445.96 o                         
   5   2   1      14926.76      16280.11       203.91 o                         
   6   2   1      15243.63      17019.34       217.26 o                         
   7   2   1      15941.44      16540.16       227.09 o                         
   8   2   1      29727.18      32919.99       503.54 o                         
   9   2   1       1391.33       1274.35        15.46 o                         
  10   2   1      17554.93      18968.79       260.60 o                         
  11   2   1      11198.58      11399.12       143.81 o                         
  12   2   1       8514.65       8443.50       101.61 o                         
  13   2   1        659.91        643.09        12.01 o                         
  14   2   1       3696.38       3817.44        53.86 o                         
  15   2   1       5028.87       4936.55        62.60 o                         
  16   2   1       3159.73       3190.06        45.00 o                         
  17   2   1          2.10          9.20         5.97 o                         
  18   2   1       1000.33       1007.75        20.78 o                         
  19   2   1       2029.02       2015.40        38.64 o                         
  20   2   1       1947.98       2012.50        70.95 o                         
  21   2   1         13.94         19.52        20.09 o                         
   1   3   1        573.90        651.89        13.80 o                         
   2   3   1       3232.12       3194.79        51.06 o                         
   3   3   1        162.62        241.84         5.09 o                         
   4   3   1         98.77        109.63        10.75 o                         
   5   3   1       7041.36       7543.33        98.29 o                         
   6   3   1       4469.31       4458.97        47.86 o                         
   7   3   1       2083.37       2144.53        24.33 o                         
   8   3   1        255.09        323.18        11.82 o                         
   9   3   1       1862.00       2045.25        23.44 o                         
  10   3   1      12554.50      12666.61       157.67 o                         
  11   3   1        401.72        366.17         8.25 o                         
  12   3   1       1639.02       1621.59        21.49 o                         
  13   3   1       1329.44       1252.61        18.21 o                         
  14   3   1      12389.12      12158.63       154.09 o                         
  15   3   1        174.26        209.82         9.97 o                         
  16   3   1         30.03         54.55         6.79 o                         
  17   3   1        538.47        541.26        16.37 o                         
  18   3   1       4911.30       4606.44        69.92 o                         
  19   3   1        700.40        731.07        20.51 o                         
  20   3   1         15.78         20.19        13.14 o                         
  21   3   1        162.90        165.03        30.77 o                         
   0   4   1      66026.47      72535.25      2067.38 o                         
   1   4   1      10343.76      10582.20       134.30 o                         
   2   4   1       6330.22       6330.68        90.54 o                         
   3   4   1       4163.01       3842.83        53.30 o                         
   4   4   1      16414.71      16557.00       183.95 o                         
   5   4   1       5245.54       5228.18        56.64 o                         
   6   4   1       2010.99       2058.78        24.19 o                         
   7   4   1      12967.52      13234.51       169.98 o                         
   8   4   1      16533.54      16728.77       225.97 o                         
   9   4   1       3787.14       3759.99        44.38 o                         
  10   4   1        381.12        394.47         9.05 o                         
  11   4   1       7962.35       7952.19        93.54 o                         
  12   4   1      11083.29      11245.36       139.85 o                         
  13   4   1       2515.11       2344.03        30.63 o                         
  14   4   1       1035.83       1061.89        17.95 o                         
  15   4   1       6440.40       6314.63        84.70 o                         
  16   4   1      15619.10      15495.39       213.94 o                         
  17   4   1       1878.48       1847.95        31.80 o                         
  18   4   1       1414.91       1391.94        24.88 o                         
  19   4   1       1579.70       1704.77        42.11 o                         
  20   4   1       5846.59       5384.21       120.08 o                         
   1   5   1        155.90        125.77         7.06 o                         
   2   5   1      10755.31      10740.29       140.06 o                         
   3   5   1        770.41        779.60        12.09 o                         
   4   5   1        350.16        363.19         8.07 o                         
   5   5   1       2218.82       2055.46        21.49 o                         
   6   5   1         76.58        130.39         5.37 o                         
   7   5   1          2.32         17.10         3.58 o                         
   8   5   1        741.28        851.78        36.83 o                         
   9   5   1       3827.49       3866.98        50.50 o                         
  10   5   1        166.89        151.16         8.75 o                         
  11   5   1        828.32        818.45        16.40 o                         
  12   5   1       1554.10       1498.52        23.41 o                         
  13   5   1        529.81        531.84        12.12 o                         
  14   5   1         11.05         19.58         5.87 o                         
  15   5   1        218.76        219.36         9.03 o                         
  16   5   1        112.01        141.35         8.67 o                         
  17   5   1        572.96        575.61        14.67 o                         
  18   5   1        337.14        351.59        14.26 o                         
  19   5   1         82.26        106.32        10.61 o                         
  20   5   1        506.82        453.48        23.27 o                         
   0   6   1      46566.88      51832.50      1820.36 o                         
   1   6   1        702.39        968.07        24.53 o                         
   2   6   1        970.43        911.22        18.08 o                         
   3   6   1        748.51        600.47        11.04 o                         
   4   6   1      25991.07      27239.02       520.92 o                         
   5   6   1          6.88         17.52         3.82 o                         
   6   6   1          6.69         10.23         3.31 o                         
   7   6   1       4101.82       4203.34        48.37 o                         
   8   6   1      22124.41      22794.92       334.29 o                         
   9   6   1       1082.16       1093.08        19.54 o                         
  10   6   1       1121.16       1099.55        18.71 o                         
  11   6   1       1258.90       1235.88        20.04 o                         
  12   6   1       3122.13       3056.43        40.75 o                         
  13   6   1        247.48        231.58         9.13 o                         
  14   6   1       1047.87       1046.61        17.74 o                         
  15   6   1       4081.56       4089.86        54.22 o                         
  16   6   1       4351.49       4386.19        57.20 o                         
  17   6   1        502.00        497.10        12.61 o                         
  18   6   1        364.99        359.23        12.17 o                         
  19   6   1        850.20        861.14        24.74 o                         
  20   6   1       2318.39       2304.04        83.06 o                         
   1   7   1       2691.96       2674.23        73.16 o                         
   2   7   1      21011.78      20617.59       317.74 o                         
   3   7   1      12547.09      12938.18       161.77 o                         
   4   7   1       3401.20       3872.50        46.29 o                         
   5   7   1        846.45       1113.14        17.76 o                         
   6   7   1       8156.47       7498.51        90.35 o                         
   7   7   1       1659.03       1492.81        23.09 o                         
   8   7   1        355.39        327.69         9.39 o                         
   9   7   1       4765.51       4460.56        56.17 o                         
  10   7   1      16267.58      15973.51       231.26 o                         
  11   7   1      13629.23      13535.89       205.97 o                         
  12   7   1        200.00        215.04         9.78 o                         
  13   7   1        377.19        400.62        20.37 o                         
  14   7   1       4110.23       4131.23        70.97 o                         
  15   7   1       2735.70       2751.91        40.40 o                         
  16   7   1        497.24        494.85        14.10 o                         
  17   7   1       2471.19       2598.57        48.79 o                         
  18   7   1       4025.64       4095.79        84.13 o                         
  19   7   1       1616.97       1604.67        48.84 o                         
   0   8   1      23440.40      26135.78       610.33 o                         
   1   8   1       2703.37       2313.03        35.45 o                         
   2   8   1        559.48        546.79        16.23 o                         
   3   8   1       5013.77       4978.72        60.78 o                         
   4   8   1       7789.71       8072.30        97.17 o                         
   5   8   1        892.95        869.13        15.05 o                         
   6   8   1          4.10         10.86         4.04 o                         
   7   8   1       5453.97       5197.52        71.50 o                         
   8   8   1       4128.29       3982.83        52.81 o                         
   9   8   1        563.60        544.53        23.26 o                         
  10   8   1        828.04        874.42        20.23 o                         
  11   8   1       7313.88       7220.51       105.22 o                         
  12   8   1       1124.28       1140.82        25.78 o                         
  13   8   1         11.72          8.46         5.98 o                         
  14   8   1          2.95         12.65         5.60 o                         
  15   8   1       1224.17       1232.66        24.12 o                         
  16   8   1        327.84        329.36        12.52 o                         
  17   8   1        718.82        731.89        17.68 o                         
  18   8   1        428.24        433.72        17.45 o                         
  19   8   1        204.53        214.27        16.38 o                         
   1   9   1      14034.58      13605.45       207.54 o                         
   2   9   1      23687.54      23321.16       412.73 o                         
   3   9   1      10247.01      10316.51       141.61 o                         
   4   9   1          1.62         19.23         4.70 o                         
   5   9   1      11598.31      10747.90       139.86 o                         
   6   9   1      18683.93      18441.99       264.86 o                         
   7   9   1       7421.64       7461.32       100.10 o                         
   8   9   1       1808.79       1839.34        29.38 o                         
   9   9   1      10720.16      10547.65       188.81 o                         
  10   9   1      14077.69      13776.77       235.34 o                         
  11   9   1       3121.27       3005.08        63.90 o                         
  12   9   1       1515.43       1462.04        50.79 o                         
  13   9   1       4262.53       4345.82       124.19 o                         
  14   9   1       6141.90       6156.74       151.28 o                         
  15   9   1        437.44        454.00        14.27 o                         
  16   9   1       2656.72       2670.94        41.79 o                         
  17   9   1       3883.78       3981.11        58.47 o                         
  18   9   1       3173.87       3169.28        75.90 o                         
   0  10   1        960.40        765.16        29.88 o                         
   1  10   1       2576.64       2563.40        64.94 o                         
   2  10   1        227.95        200.82        12.40 o                         
   3  10   1       4629.93       4453.72        70.56 o                         
   4  10   1       3431.57       3194.59        46.06 o                         
   5  10   1        487.38        468.99        14.27 o                         
   6  10   1        324.34        346.17        12.32 o                         
   7  10   1       1510.08       1472.45        24.83 o                         
   8  10   1       2946.81       2882.28        53.57 o                         
   9  10   1          0.53          8.81         6.92 o                         
  10  10   1        279.01        305.11        18.58 o                         
  11  10   1       1027.69       1002.39        28.10 o                         
  12  10   1       1179.61       1142.11        36.42 o                         
  13  10   1          4.45          8.52         8.35 o                         
  14  10   1       1123.50       1093.61        29.04 o                         
  15  10   1         85.09         73.85         9.69 o                         
  16  10   1        264.81        282.15        12.41 o                         
  17  10   1        151.11        161.18        11.32 o                         
  18  10   1         21.21         18.14         9.79 o                         
   1  11   1       7736.19       7519.98       116.92 o                         
   2  11   1      10645.06      10229.59       163.73 o                         
   3  11   1       4191.82       3971.97        59.73 o                         
   4  11   1        526.85        547.77        17.28 o                         
   5  11   1       4376.92       4170.71        60.15 o                         
   6  11   1       6096.73       6116.17        90.04 o                         
   7  11   1       2390.29       2383.29        39.45 o                         
   8  11   1        429.43        441.94        16.24 o                         
   9  11   1       5094.98       4904.27        97.37 o                         
  10  11   1       2265.07       2250.62        55.56 o                         
  11  11   1        393.15        388.75        20.22 o                         
  12  11   1        534.27        502.80        27.14 o                         
  13  11   1       2925.37       2866.78        84.78 o                         
  14  11   1       2729.36       2693.47        70.06 o                         
  15  11   1        458.30        479.02        21.24 o                         
  16  11   1       1129.12       1159.15        30.08 o                         
  17  11   1       1059.41       1013.45        32.36 o                         
   0  12   1      23644.01      23090.81       569.61 o                         
   1  12   1       9717.69       9719.46       159.48 o                         
   2  12   1         98.99        155.20        24.66 o                         
   3  12   1      17389.25      17328.00       272.74 o                         
   4  12   1      15284.74      15129.73       222.90 o                         
   5  12   1       5211.22       5117.25        76.20 o                         
   6  12   1       2356.29       2333.59        39.31 o                         
   7  12   1      11971.25      12209.24       199.76 o                         
   8  12   1       9215.26       8993.80       186.82 o                         
   9  12   1       1187.80       1310.64        44.74 o                         
  10  12   1       1038.98       1035.58        38.02 o                         
  11  12   1       8774.28       8657.09       262.85 o                         
  12  12   1       7743.11       7575.87       193.58 o                         
  13  12   1        270.08        264.19        20.04 o                         
  14  12   1        727.87        717.55        28.72 o                         
  15  12   1       3819.48       3891.61       135.74 o                         
  16  12   1       2960.51       3076.86        78.52 o                         
   1  13   1        288.51        280.87        20.89 o                         
   2  13   1        175.63        166.10        16.10 o                         
   3  13   1         15.76         26.01         7.25 o                         
   4  13   1        938.91        932.09        25.96 o                         
   5  13   1         92.96        101.80         9.36 o                         
   6  13   1         29.03         37.40         9.34 o                         
   7  13   1        132.77        151.33        10.50 o                         
   8  13   1         35.43         49.95         7.70 o                         
   9  13   1         15.87         19.21         6.54 o                         
  10  13   1        126.59        141.95        14.05 o                         
  11  13   1        165.58        184.60        28.89 o                         
  12  13   1          6.86          7.36        10.84 o                         
  13  13   1        328.42        400.62        25.67 o                         
  14  13   1         88.55         73.51        15.11 o                         
  15  13   1        537.38        521.16        25.15 o                         
   0  14   1       4856.75       4749.80       124.19 o                         
   1  14   1       2091.76       2103.26        49.64 o                         
   2  14   1         82.51         72.61        14.60 o                         
   3  14   1       1031.38       1069.95        26.98 o                         
   4  14   1       6036.79       5966.60        96.53 o                         
   5  14   1        559.39        625.78        24.76 o                         
   6  14   1          5.68          1.18         6.57 o                         
   7  14   1       1724.77       1834.34        36.50 o                         
   8  14   1       8945.31       8927.58       194.46 o                         
   9  14   1       1049.99       1053.88        27.32 o                         
  10  14   1        225.18        232.45        19.76 o                         
  11  14   1       1071.94       1177.27        43.88 o                         
  12  14   1       6343.91       6178.83       226.15 o                         
  13  14   1        664.61        690.32        33.16 o                         
  14  14   1        358.43        336.57        25.21 o                         
   1  15   1        432.49        439.30        26.21 o                         
   2  15   1       2021.94       2018.53        52.86 o                         
   3  15   1       1044.22       1136.44        29.93 o                         
   4  15   1          0.28          2.29         5.74 o                         
   5  15   1       1257.47       1261.04        28.49 o                         
   6  15   1       2618.06       2552.46        47.48 o                         
   7  15   1        513.81        525.17        17.37 o                         
   8  15   1         11.59          7.70         8.23 o                         
   9  15   1       1037.43       1088.83        33.35 o                         
  10  15   1       1859.00       1953.37        67.41 o                         
  11  15   1        770.01        858.04        38.52 o                         
  12  15   1        116.40        108.39        19.35 o                         
  13  15   1       1209.28       1192.65        49.04 o                         
   0  16   1       1119.54       1052.63        82.77 o                         
   1  16   1         58.96         59.71        17.74 o                         
   2  16   1         94.11         79.21        11.81 o                         
   3  16   1          4.42          2.61         8.65 o                         
   4  16   1       1494.69       1455.25        36.19 o                         
   5  16   1         71.52         85.99        11.11 o                         
   6  16   1          1.83          6.78         7.98 o                         
   7  16   1        100.84        116.14        16.13 o                         
   8  16   1       1311.52       1375.97        47.37 o                         
   9  16   1        200.84        235.26        24.10 o                         
  10  16   1         16.00         22.88        15.34 o                         
  11  16   1        173.31        184.35        24.21 o                         
   1  17   1        497.35        575.53        34.06 o                         
   2  17   1       5340.86       5361.19        92.81 o                         
   3  17   1       1185.42       1255.41        33.13 o                         
   4  17   1         28.40         13.16        10.24 o                         
   5  17   1       1010.47       1013.03        36.27 o                         
   6  17   1       3861.17       4008.44       133.96 o                         
   7  17   1       1157.75       1236.22        45.39 o                         
   8  17   1         88.69         77.31        18.00 o                         
   9  17   1        523.56        558.92        33.60 o                         
   0  18   1         31.62         31.41        28.84 o                         
   1  18   1          2.14         -4.59        12.17 o                         
   2  18   1         56.78         49.78        16.65 o                         
   3  18   1        122.89        110.01        18.16 o                         
   4  18   1          5.52          2.16        11.60 o                         
   5  18   1         21.30         25.25        16.31 o                         
   6  18   1          0.80         -8.89        12.78 o                         
   2   0   2      18367.56      20778.39       381.39 o                         
   3   0   2       7888.96       7701.32       110.95 o                         
   4   0   2      10071.41      11875.20       230.42 o                         
   5   0   2       2822.41       2434.00        38.76 o                         
   6   0   2        180.43        192.17         6.31 o                         
   7   0   2      99108.96     118516.76      3474.60 o                         
   8   0   2       1047.98       1053.91        39.80 o                         
   9   0   2      14801.84      16040.73       405.75 o                         
  10   0   2       1926.49       1778.69        32.16 o                         
  11   0   2      34140.09      36667.66       878.05 o                         
  12   0   2          1.46          6.33         3.78 o                         
  13   0   2       5782.49       5431.89        96.30 o                         
  14   0   2       2102.02       2121.42        37.69 o                         
  15   0   2      15913.07      16351.94       314.00 o                         
  16   0   2        565.53        606.94        19.80 o                         
  17   0   2        341.27        363.85        15.80 o                         
  18   0   2        282.36        265.73        14.82 o                         
  19   0   2       5984.39       5530.82       338.46 o                         
  20   0   2        623.54        640.57        31.88 o                         
  21   0   2        844.23        890.74        89.27 o                         
   1   1   2       1882.46       1988.69        21.69 o                         
   2   1   2       9619.37      10112.67       107.08 o                         
   3   1   2       2943.29       2839.94        33.19 o                         
   4   1   2      11248.41      12199.50       142.22 o                         
   5   1   2       1475.85       1347.29        20.57 o                         
   6   1   2       2007.66       2068.20        19.71 o                         
   7   1   2       6595.50       6803.66        72.08 o                         
   8   1   2       1747.95       2070.05        25.27 o                         
   9   1   2       1383.04       1193.18        16.02 o                         
  10   1   2        794.65        791.19        16.35 o                         
  11   1   2        688.32        635.72        12.63 o                         
  12   1   2         75.88         81.68         4.82 o                         
  13   1   2       1588.30       1595.89        24.29 o                         
  14   1   2        126.05        146.74         5.97 o                         
  15   1   2        218.59        229.29         8.62 o                         
  16   1   2        336.25        326.03         9.64 o                         
  17   1   2       2239.52       2230.24        31.86 o                         
  18   1   2         22.32         21.69         5.63 o                         
  19   1   2        111.56        149.78        26.07 o                         
  20   1   2         16.62         12.64        10.92 o                         
  21   1   2        707.23        657.95        77.97 o                         
   0   2   2       3800.93       4188.53       101.08 o                         
   1   2   2      32715.16      37416.93       598.88 o                         
   2   2   2       4457.34       4315.61        50.40 o                         
   3   2   2      11333.24      11225.82       139.43 o                         
   4   2   2       3888.44       3986.81        49.98 o                         
   5   2   2       5243.68       4919.72        51.62 o                         
   6   2   2       1788.70       1975.80        23.75 o                         
   7   2   2      36365.12      41319.05       670.91 o                         
   8   2   2       8097.14       8646.40       100.92 o                         
   9   2   2       6391.83       6455.40        70.33 o                         
  10   2   2        698.51        675.14        11.27 o                         
  11   2   2      13534.03      13674.41       170.10 o                         
  12   2   2       3504.28       3500.81        42.96 o                         
  13   2   2       3005.66       2933.67        37.50 o                         
  14   2   2        377.48        378.99        12.99 o                         
  15   2   2       7254.07       7075.98       147.34 o                         
  16   2   2       1221.67       1191.22        17.88 o                         
  17   2   2         79.06        119.31         9.54 o                         
  18   2   2         28.76         29.80         6.39 o                         
  19   2   2       2437.12       2493.19        54.36 o                         
  20   2   2        277.30        288.04        19.44 o                         
  21   2   2        364.03        336.41        58.02 o                         
   1   3   2      37089.28      40693.24       689.64 o                         
   2   3   2       2827.83       2947.97        52.97 o                         
   3   3   2      18684.28      19680.36       243.60 o                         
   4   3   2         73.29         83.08         3.49 o                         
   5   3   2      20578.29      21322.19       286.97 o                         
   6   3   2       1829.24       1899.28        20.92 o                         
   7   3   2      20049.96      21353.58       299.49 o                         
   8   3   2        164.49        174.82         6.85 o                         
   9   3   2      20196.53      19998.71       290.21 o                         
  10   3   2       1231.51       1257.46        16.63 o                         
  11   3   2       4065.52       3792.01        42.65 o                         
  12   3   2        141.22        164.72         6.19 o                         
  13   3   2      11873.80      11773.86       143.06 o                         
  14   3   2         62.65         96.36        11.80 o                         
  15   3   2       2340.74       2396.31        43.86 o                         
  16   3   2        634.50        575.77        13.01 o                         
  17   3   2      10317.18      10491.71       141.50 o                         
  18   3   2        216.67        227.35        10.74 o                         
  19   3   2        466.58        490.46        20.92 o                         
  20   3   2          5.85         11.17         8.73 o                         
  21   3   2       4441.78       4227.33       159.58 o                         
   0   4   2       3582.94       3671.08        74.34 o                         
   1   4   2       1197.08       1190.76        23.54 o                         
   2   4   2       3281.00       3332.51        47.00 o                         
   3   4   2        245.96        255.20        10.24 o                         
   4   4   2       2782.37       2768.63        31.27 o                         
   5   4   2       2089.23       2136.09        23.23 o                         
   6   4   2       5499.43       5640.69        61.14 o                         
   7   4   2        103.82        148.84         6.63 o                         
   8   4   2       1758.50       1852.73        22.02 o                         
   9   4   2        622.22        592.26        10.18 o                         
  10   4   2        866.97        777.67        13.66 o                         
  11   4   2         58.25         67.78         5.27 o                         
  12   4   2         36.01         42.24         4.76 o                         
  13   4   2       1750.65       1675.51        22.34 o                         
  14   4   2       1666.16       1716.39        23.62 o                         
  15   4   2         40.18         45.34         7.22 o                         
  16   4   2        498.85        502.37        12.99 o                         
  17   4   2         20.24         18.12         5.64 o                         
  18   4   2        149.98        190.70        11.45 o                         
  19   4   2         14.69         16.50         9.59 o                         
  20   4   2         66.49         36.56        13.66 o                         
   1   5   2      44458.44      48500.71       876.88 o                         
   2   5   2      23252.35      25055.99       384.76 o                         
   3   5   2      12004.11      12111.49       206.18 o                         
   4   5   2       2511.65       2853.76        43.65 o                         
   5   5   2      19223.02      18576.56       250.61 o                         
   6   5   2       4754.44       4365.08        88.27 o                         
   7   5   2       9979.98       9064.62       106.75 o                         
   8   5   2       1113.38        945.55        13.70 o                         
   9   5   2      25908.26      26925.88       389.46 o                         
  10   5   2       6274.26       6107.43        72.80 o                         
  11   5   2       4893.95       4583.03        58.57 o                         
  12   5   2         16.37         29.09         5.46 o                         
  13   5   2      12238.45      12251.11       162.15 o                         
  14   5   2        556.85        548.54        12.56 o                         
  15   5   2       5188.49       5074.87        70.19 o                         
  16   5   2        612.59        611.67        14.34 o                         
  17   5   2      11125.14      11422.75       180.18 o                         
  18   5   2        688.26        655.51        23.39 o                         
  19   5   2        812.78        824.61        28.26 o                         
  20   5   2        272.32        287.15        21.28 o                         
   0   6   2         12.57          8.80         6.67 o                         
   1   6   2       9641.84       8880.84       118.21 o                         
   2   6   2         36.40         66.54         7.78 o                         
   3   6   2      15869.21      15978.99       235.29 o                         
   4   6   2        880.77        749.37        28.31 o                         
   5   6   2        949.65        689.88        12.41 o                         
   6   6   2        292.78        225.45         6.82 o                         
   7   6   2       6826.20       6724.96        78.85 o                         
   8   6   2       2214.70       2101.29        26.15 o                         
   9   6   2       1123.83       1084.45        22.93 o                         
  10   6   2        345.41        329.31         9.29 o                         
  11   6   2        870.22        880.28        17.73 o                         
  12   6   2        212.43        201.21         9.93 o                         
  13   6   2         72.19        118.38        19.29 o                         
  14   6   2        803.18        805.91        16.95 o                         
  15   6   2       3600.04       3566.64        45.99 o                         
  16   6   2        404.76        400.36        12.96 o                         
  17   6   2        497.55        508.60        12.67 o                         
  18   6   2        128.69        154.05        12.67 o                         
  19   6   2       2192.04       2057.44        40.58 o                         
  20   6   2         94.76        101.85        15.78 o                         
   1   7   2      11788.22      11037.54       153.89 o                         
   2   7   2       2809.85       3164.86        93.16 o                         
   3   7   2       1589.92       1474.15        26.28 o                         
   4   7   2         27.74         48.35         4.99 o                         
   5   7   2       4914.95       4219.89        49.94 o                         
   6   7   2       1607.08       1633.97        25.39 o                         
   7   7   2       2884.96       2561.94        36.88 o                         
   8   7   2        676.07        699.54        11.84 o                         
   9   7   2      11473.71      11287.75       144.34 o                         
  10   7   2        485.54        500.34        13.49 o                         
  11   7   2         61.30         57.78         6.23 o                         
  12   7   2        214.70        223.27        12.27 o                         
  13   7   2       4113.63       4194.32        67.51 o                         
  14   7   2        747.29        751.46        16.56 o                         
  15   7   2        165.13        204.93        18.09 o                         
  16   7   2          1.01          8.78         5.61 o                         
  17   7   2       3779.66       3777.33        55.63 o                         
  18   7   2         46.65         53.98         8.86 o                         
  19   7   2         28.43         35.55         8.69 o                         
   0   8   2        808.74        648.69        23.25 o                         
   1   8   2      20697.55      19801.75       309.23 o                         
   2   8   2       1930.57       2019.44        61.55 o                         
   3   8   2      14715.44      13755.72       178.89 o                         
   4   8   2        625.51        562.85        14.19 o                         
   5   8   2      13721.41      13216.34       170.86 o                         
   6   8   2       3472.99       3650.17        46.84 o                         
   7   8   2      18622.00      18419.23       288.56 o                         
   8   8   2        266.73        246.02        11.81 o                         
   9   8   2       9278.66       9031.53       130.98 o                         
  10   8   2       1781.46       1786.31        30.32 o                         
  11   8   2       7003.99       7213.10       121.52 o                         
  12   8   2        351.27        358.39        11.71 o                         
  13   8   2        140.05        166.29        10.43 o                         
  14   8   2       1520.44       1526.78        27.18 o                         
  15   8   2      10490.35      10656.53       148.02 o                         
  16   8   2        342.51        346.87        12.55 o                         
  17   8   2        335.01        353.52        14.13 o                         
  18   8   2        574.47        570.26        19.37 o                         
  19   8   2       3803.62       3753.04       107.99 o                         
   1   9   2       1739.43       1778.81        32.37 o                         
   2   9   2       7024.37       7072.87       103.65 o                         
   3   9   2       2043.86       2104.33        31.23 o                         
   4   9   2          0.20          6.02         3.84 o                         
   5   9   2          0.22          1.52         3.99 o                         
   6   9   2        476.76        445.61        19.81 o                         
   7   9   2       1363.49       1453.46        32.89 o                         
   8   9   2        624.96        595.33        17.45 o                         
   9   9   2        550.33        602.21        31.39 o                         
  10   9   2       2119.72       2021.51        43.31 o                         
  11   9   2       2369.50       2342.06        49.48 o                         
  12   9   2         14.15         13.78         5.91 o                         
  13   9   2       1941.45       1984.15        46.98 o                         
  14   9   2        227.47        232.34        11.61 o                         
  15   9   2        176.78        188.21        11.48 o                         
  16   9   2        359.88        457.32        16.86 o                         
  17   9   2         60.07         50.04         8.51 o                         
  18   9   2        176.89        199.29        13.03 o                         
   0  10   2          5.38         29.43        11.99 o                         
   1  10   2      20218.27      19620.58       322.33 o                         
   2  10   2          0.27          5.16         6.77 o                         
   3  10   2      19531.48      19518.57       301.56 o                         
   4  10   2         39.01         65.46        10.36 o                         
   5  10   2       7315.42       7033.03        95.79 o                         
   6  10   2          0.82          5.74         3.72 o                         
   7  10   2      15285.32      15162.99       257.74 o                         
   8  10   2         28.80         27.08         8.34 o                         
   9  10   2       3078.02       2975.28        61.58 o                         
  10  10   2        656.14        644.94        19.21 o                         
  11  10   2       5256.93       5058.50       104.50 o                         
  12  10   2        734.13        689.37        21.89 o                         
  13  10   2       1199.14       1188.88        33.79 o                         
  14  10   2        130.22        127.09        11.74 o                         
  15  10   2       5926.98       5987.31       152.14 o                         
  16  10   2         92.68         95.96         8.23 o                         
  17  10   2        589.83        562.43        20.71 o                         
  18  10   2          5.73         10.00         8.86 o                         
   1  11   2       7902.15       7607.01       117.29 o                         
   2  11   2         28.43         18.17         9.34 o                         
   3  11   2       5790.45       5714.10        83.59 o                         
   4  11   2         64.86         72.87         8.46 o                         
   5  11   2      14545.94      14872.20       208.36 o                         
   6  11   2        275.02        278.68        10.75 o                         
   7  11   2       1673.45       1702.92        39.22 o                         
   8  11   2        669.03        673.40        28.96 o                         
   9  11   2       7940.85       7895.68       125.15 o                         
  10  11   2          0.66         12.93         9.21 o                         
  11  11   2       1620.63       1729.05        46.37 o                         
  12  11   2        394.29        399.46        21.06 o                         
  13  11   2       6870.21       6771.13       137.09 o                         
  14  11   2          2.11          5.91         8.43 o                         
  15  11   2        515.39        506.63        23.35 o                         
  16  11   2        102.34        117.77        13.73 o                         
  17  11   2       3568.69       3665.08       105.62 o                         
   0  12   2         23.20        128.35        70.18 o                         
   1  12   2          2.25          4.71         8.88 o                         
   2  12   2         29.46         38.45        11.19 o                         
   3  12   2        638.41        596.29        20.70 o                         
   4  12   2        143.41        171.96        11.65 o                         
   5  12   2       4983.18       4747.01        88.98 o                         
   6  12   2          0.06          0.50         4.39 o                         
   7  12   2        300.77        365.73        34.95 o                         
   8  12   2        233.35        215.27        15.56 o                         
   9  12   2       1324.16       1351.60        31.89 o                         
  10  12   2         63.38         66.03        11.60 o                         
  11  12   2       1742.15       1624.93        45.08 o                         
  12  12   2         19.90         27.76         9.82 o                         
  13  12   2        744.06        616.90        32.16 o                         
  14  12   2         55.72         46.02        15.73 o                         
  15  12   2       1881.01       1901.10        63.88 o                         
  16  12   2        135.21        138.65        13.99 o                         
   1  13   2       3062.34       3143.62        60.91 o                         
   2  13   2        304.49        280.80        20.21 o                         
   3  13   2       5279.77       5208.62        77.91 o                         
   4  13   2        688.74        681.66        19.63 o                         
   5  13   2       6676.94       7021.28       101.69 o                         
   6  13   2        304.71        296.75        13.44 o                         
   7  13   2       7347.82       7468.82       165.38 o                         
   8  13   2        293.07        265.45        17.43 o                         
   9  13   2       8173.97       8473.22       190.83 o                         
  10  13   2        475.85        505.71        23.62 o                         
  11  13   2       3404.23       3545.59       121.28 o                         
  12  13   2        115.37        113.27        14.90 o                         
  13  13   2       9623.74       9784.66       336.45 o                         
  14  13   2        212.93        180.23        20.06 o                         
  15  13   2        838.69        863.79        33.33 o                         
   0  14   2       1178.80       1189.20        50.47 o                         
   1  14   2       2971.25       3079.70        70.31 o                         
   2  14   2          0.05         -1.18         8.18 o                         
   3  14   2          3.80          4.43         7.44 o                         
   4  14   2          0.17          5.96         7.36 o                         
   5  14   2          6.75         18.51         7.61 o                         
   6  14   2        265.08        230.55        10.35 o                         
   7  14   2       1686.05       1743.63        44.95 o                         
   8  14   2          3.33          6.41         8.80 o                         
   9  14   2       1022.47        986.09        31.99 o                         
  10  14   2         30.44         31.85        10.90 o                         
  11  14   2       1263.05       1330.99        50.76 o                         
  12  14   2          1.28          2.31         8.85 o                         
  13  14   2        287.11        324.95        25.38 o                         
  14  14   2          3.86         -3.24        10.19 o                         
   1  15   2       4014.36       4140.71        91.26 o                         
   2  15   2       4704.65       4663.84       107.81 o                         
   3  15   2       1832.90       1886.34        39.20 o                         
   4  15   2        461.71        458.35        16.04 o                         
   5  15   2       4142.62       4311.37        89.15 o                         
   6  15   2       2160.68       2120.72        58.07 o                         
   7  15   2        835.54        882.95        28.88 o                         
   8  15   2        131.53        157.91        15.04 o                         
   9  15   2       4697.11       4908.38       130.58 o                         
  10  15   2        730.31        763.76        29.73 o                         
  11  15   2        836.00        912.18        32.90 o                         
  12  15   2         16.45         14.03        12.64 o                         
  13  15   2       3127.43       3272.06       152.45 o                         
   0  16   2        934.68        961.16        56.47 o                         
   1  16   2       5998.15       6300.90       154.21 o                         
   2  16   2          3.67          8.87         8.15 o                         
   3  16   2       5562.84       5701.97        91.83 o                         
   4  16   2         90.13        100.58        12.26 o                         
   5  16   2       1259.39       1394.25        36.40 o                         
   6  16   2        324.83        352.67        21.70 o                         
   7  16   2       4850.94       5054.08       122.01 o                         
   8  16   2         50.46         56.41        15.11 o                         
   9  16   2        999.50       1086.86        39.84 o                         
  10  16   2         35.75         36.86        16.36 o                         
  11  16   2       2800.63       2866.71       145.31 o                         
   1  17   2        119.19        121.21        22.87 o                         
   2  17   2        102.64        100.73        14.58 o                         
   3  17   2          0.43          0.09         8.12 o                         
   4  17   2         60.88         50.45        15.60 o                         
   5  17   2        119.53        175.35        28.43 o                         
   6  17   2        167.63        162.62        18.14 o                         
   7  17   2         25.89         20.86        11.34 o                         
   8  17   2         23.61         29.83        14.79 o                         
   9  17   2        759.41        744.60        40.04 o                         
   0  18   2        165.84        196.17        34.75 o                         
   1  18   2       4376.26       4895.65       175.16 o                         
   2  18   2         17.88         16.31        14.74 o                         
   3  18   2       4841.59       5152.89       143.30 o                         
   4  18   2        915.96       1051.86        39.12 o                         
   5  18   2       2883.43       3204.36       123.59 o                         
   6  18   2         22.68         16.37        15.28 o                         
   1   1   3       4442.87       4328.65        45.39 o                         
   2   1   3      10521.39      10652.38       113.62 o                         
   3   1   3         40.29        114.06         4.25 o                         
   4   1   3        245.82        246.00        11.53 o                         
   5   1   3       1032.71        718.77        12.24 o                         
   6   1   3      13559.08      13449.30       183.73 o                         
   7   1   3       6889.13       6673.16        97.57 o                         
   8   1   3         61.77         46.88         2.14 o                         
   9   1   3       3485.69       2878.19        33.44 o                         
  10   1   3       7698.58       7372.96        83.93 o                         
  11   1   3       1050.10        862.68        16.11 o                         
  12   1   3         98.03        108.06        11.27 o                         
  13   1   3       3350.58       3371.98        39.86 o                         
  14   1   3       3668.47       3629.59        40.69 o                         
  15   1   3       1816.83       1859.15        23.35 o                         
  16   1   3       2119.86       2184.71        46.95 o                         
  17   1   3       9849.66      10041.33       125.13 o                         
  18   1   3       1652.59       1553.51        46.89 o                         
  19   1   3       1409.90       1406.46        32.91 o                         
  20   1   3        394.71        385.80        22.51 o                         
  21   1   3       3625.91       3201.23       130.57 o                         
   0   2   3       1735.60       1764.99        53.17 o                         
   1   2   3      65437.68      73862.20      1461.65 o                         
   2   2   3       6702.19       6881.31        77.73 o                         
   3   2   3        942.21        757.90        11.94 o                         
   4   2   3       5823.03       5916.84        59.91 o                         
   5   2   3       2856.01       2769.34        31.59 o                         
   6   2   3        174.18        236.46         8.83 o                         
   7   2   3       8624.19       9349.86       181.87 o                         
   8   2   3       1183.72        945.59        14.62 o                         
   9   2   3       7965.15       8144.08        92.67 o                         
  10   2   3        131.11        125.44        15.18 o                         
  11   2   3       1038.15       1014.18        16.45 o                         
  12   2   3       3069.68       3038.41        38.70 o                         
  13   2   3       4174.63       4045.43        67.05 o                         
  14   2   3         42.17         44.62         3.50 o                         
  15   2   3       1046.50       1119.18        15.25 o                         
  16   2   3       2950.00       3085.77        68.91 o                         
  17   2   3       1476.52       1484.35        18.93 o                         
  18   2   3        251.02        264.56        15.85 o                         
  19   2   3        786.43        882.34        27.01 o                         
  20   2   3       1056.71       1009.18        37.00 o                         
  21   2   3        852.23        898.02        76.33 o                         
   1   3   3      68727.87      76870.92      1454.18 o                         
   2   3   3         69.43        120.90         5.71 o                         
   3   3   3      32213.48      35530.71       543.98 o                         
   4   3   3        664.53        697.95        11.34 o                         
   5   3   3      18026.75      19061.29       241.88 o                         
   6   3   3       5951.52       5955.11        63.56 o                         
   7   3   3       7336.83       7258.18        94.77 o                         
   8   3   3          0.04          6.24         3.09 o                         
   9   3   3      19104.19      19904.28       265.05 o                         
  10   3   3        831.39        752.48        12.74 o                         
  11   3   3         19.02         22.95         3.22 o                         
  12   3   3        382.33        412.41         8.00 o                         
  13   3   3       6270.73       6193.84        81.15 o                         
  14   3   3         67.34         76.35         4.94 o                         
  15   3   3          3.02          5.79         3.30 o                         
  16   3   3        735.27        693.72        13.09 o                         
  17   3   3       2723.10       2761.40        35.89 o                         
  18   3   3         97.22         96.31        11.90 o                         
  19   3   3        513.80        467.95        20.71 o                         
  20   3   3          0.16          2.63        11.27 o                         
  21   3   3       2017.59       2239.11       116.04 o                         
   0   4   3      15293.22      16347.08       434.30 o                         
   1   4   3      13507.69      13648.81       180.70 o                         
   2   4   3        249.20        240.06        14.33 o                         
   3   4   3      33357.43      34431.02       567.29 o                         
   4   4   3       9927.82       9669.53       107.64 o                         
   5   4   3      12198.49      11815.19       142.60 o                         
   6   4   3       1161.74       1134.58        18.24 o                         
   7   4   3      41646.89      44872.14       681.04 o                         
   8   4   3      13724.63      14262.15       169.13 o                         
   9   4   3       5295.99       5260.29        58.32 o                         
  10   4   3       3975.47       4340.20       120.03 o                         
  11   4   3      16898.28      17057.86       227.75 o                         
  12   4   3       3480.29       3453.00        39.80 o                         
  13   4   3         54.34         57.83         5.41 o                         
  14   4   3       1501.26       1501.42        20.95 o                         
  15   4   3      12642.95      12423.79       168.56 o                         
  16   4   3       3256.21       3283.85        50.16 o                         
  17   4   3          1.16          9.80         5.33 o                         
  18   4   3        187.19        203.41        11.94 o                         
  19   4   3       3094.00       3010.48        58.27 o                         
  20   4   3       1310.56       1400.56        43.36 o                         
   1   5   3        355.23        389.42        12.55 o                         
   2   5   3       5924.07       6071.29        96.09 o                         
   3   5   3       3003.40       3075.51        41.02 o                         
   4   5   3       1421.75       1745.76        45.96 o                         
   5   5   3        201.82        159.11         5.35 o                         
   6   5   3       1286.82       1141.02        14.46 o                         
   7   5   3        331.39        320.25        13.11 o                         
   8   5   3        525.04        550.03        10.13 o                         
   9   5   3       4064.74       4008.33        46.70 o                         
  10   5   3       3361.49       3397.19        47.19 o                         
  11   5   3       2160.15       2015.40        26.94 o                         
  12   5   3         17.78         20.80         4.91 o                         
  13   5   3       2197.07       2153.89        27.91 o                         
  14   5   3          1.26          4.45         3.60 o                         
  15   5   3        498.74        502.13        11.27 o                         
  16   5   3         32.85         36.18         6.74 o                         
  17   5   3        431.09        434.80        16.19 o                         
  18   5   3        241.28        298.26        13.16 o                         
  19   5   3        250.23        282.02        18.29 o                         
  20   5   3          6.36          7.37         8.29 o                         
   0   6   3      18091.59      18772.09       393.96 o                         
   1   6   3      13516.67      12330.56       170.62 o                         
   2   6   3       3389.07       3531.03        58.42 o                         
   3   6   3      18408.52      17551.84       261.48 o                         
   4   6   3       5418.88       5126.68        69.00 o                         
   5   6   3       6832.78       6022.07        78.94 o                         
   6   6   3       3407.03       3732.72        55.27 o                         
   7   6   3      22573.87      22445.47       312.17 o                         
   8   6   3       4705.53       4500.11        53.50 o                         
   9   6   3       2265.84       2174.33        27.61 o                         
  10   6   3       2123.00       2145.42        31.77 o                         
  11   6   3      15861.50      15887.42       217.62 o                         
  12   6   3       1989.33       2001.01        28.82 o                         
  13   6   3       1446.48       1429.04        22.84 o                         
  14   6   3        608.76        648.55        14.96 o                         
  15   6   3      12879.74      12996.55       184.65 o                         
  16   6   3       2686.00       2710.80        41.71 o                         
  17   6   3        116.71        115.58        10.13 o                         
  18   6   3        334.20        365.82        14.18 o                         
  19   6   3       3661.36       3611.94        99.69 o                         
  20   6   3       1001.28       1012.65        34.81 o                         
   1   7   3      22471.27      22152.17       346.22 o                         
   2   7   3      27424.46      30025.08       500.58 o                         
   3   7   3      17299.69      17586.18       276.46 o                         
   4   7   3       1054.12       1092.88        19.20 o                         
   5   7   3      23267.05      21995.95       345.75 o                         
   6   7   3       5973.71       5493.90        76.48 o                         
   7   7   3       7958.38       7533.81       105.45 o                         
   8   7   3        255.64        277.14        11.95 o                         
   9   7   3      23263.46      23053.29       332.35 o                         
  10   7   3       8452.91       8291.27       111.13 o                         
  11   7   3       5423.53       5319.22        79.26 o                         
  12   7   3        773.65        788.52        14.95 o                         
  13   7   3      12616.66      12569.90       172.32 o                         
  14   7   3        847.61        870.46        18.60 o                         
  15   7   3        554.07        587.43        14.95 o                         
  16   7   3        318.79        317.38        10.56 o                         
  17   7   3       8219.99       8307.33       153.92 o                         
  18   7   3       1460.17       1509.16        34.59 o                         
  19   7   3          6.04         11.86         8.92 o                         
   0   8   3       1092.86       1050.08        40.58 o                         
   1   8   3        388.67        475.86        15.52 o                         
   2   8   3        527.97        480.49        14.07 o                         
   3   8   3       1951.28       1975.55        26.88 o                         
   4   8   3        416.73        398.44         9.37 o                         
   5   8   3        229.90        196.27        11.04 o                         
   6   8   3         72.39        128.82         9.82 o                         
   7   8   3          0.16         16.32         6.46 o                         
   8   8   3        653.97        628.12        15.71 o                         
   9   8   3        826.09        773.84        19.20 o                         
  10   8   3        134.21        150.69         8.77 o                         
  11   8   3         45.31         42.18         6.75 o                         
  12   8   3        628.53        659.75        16.56 o                         
  13   8   3        716.70        712.17        22.95 o                         
  14   8   3         14.83         15.40         5.77 o                         
  15   8   3         36.41         45.06         6.79 o                         
  16   8   3        714.55        755.02        17.83 o                         
  17   8   3        152.80        141.65        10.60 o                         
  18   8   3        102.79        105.09        10.98 o                         
  19   8   3          0.98          1.91         6.46 o                         
   1   9   3      14612.81      14633.68       223.63 o                         
   2   9   3      15456.85      14578.71       221.27 o                         
   3   9   3       9692.21       9864.38       125.63 o                         
   4   9   3       1338.32       1496.41        22.18 o                         
   5   9   3       8546.72       8345.97       151.82 o                         
   6   9   3       7832.86       7462.45       108.09 o                         
   7   9   3       3387.89       3194.45        51.05 o                         
   8   9   3        481.57        521.49        22.32 o                         
   9   9   3      14575.41      14283.76       225.65 o                         
  10   9   3       7449.90       7389.40       111.15 o                         
  11   9   3       2598.45       2481.97        51.09 o                         
  12   9   3       1025.26        994.58        21.01 o                         
  13   9   3       6129.11       6389.48       109.56 o                         
  14   9   3       3251.70       3345.33        63.59 o                         
  15   9   3       1109.57       1136.65        33.00 o                         
  16   9   3         48.74         49.14         6.85 o                         
  17   9   3       4044.88       4053.60        86.96 o                         
  18   9   3       1629.21       1565.91        41.17 o                         
   0  10   3          2.30         10.46         9.82 o                         
   1  10   3       6078.07       6051.19        91.59 o                         
   2  10   3        158.11        204.58        22.03 o                         
   3  10   3       7287.05       7137.38        99.29 o                         
   4  10   3        441.11        417.12         9.55 o                         
   5  10   3        512.50        491.63        15.04 o                         
   6  10   3        521.33        501.69        17.38 o                         
   7  10   3       7068.76       6722.07       104.94 o                         
   8  10   3          9.36         13.04         7.07 o                         
   9  10   3       1052.78       1078.88        28.44 o                         
  10  10   3        280.92        251.54        13.97 o                         
  11  10   3       1082.73       1096.14        29.85 o                         
  12  10   3        831.19        785.53        25.20 o                         
  13  10   3        151.89        152.87        11.98 o                         
  14  10   3        304.25        299.95        15.45 o                         
  15  10   3       1273.79       1268.61        29.24 o                         
  16  10   3        351.92        358.73        16.50 o                         
  17  10   3        257.37        304.19        19.26 o                         
  18  10   3        123.93         76.24        12.97 o                         
   1  11   3        980.22        976.35        25.98 o                         
   2  11   3       6165.35       5916.64        97.72 o                         
   3  11   3         64.66         98.67         8.04 o                         
   4  11   3        714.56        725.72        16.63 o                         
   5  11   3        991.92       1030.05        22.68 o                         
   6  11   3       5330.52       5128.94        83.91 o                         
   7  11   3       2427.99       2317.05        43.70 o                         
   8  11   3          7.07          0.16         6.22 o                         
   9  11   3       1389.29       1446.59        35.54 o                         
  10  11   3       3040.31       2945.98        68.04 o                         
  11  11   3       1324.60       1320.74        29.75 o                         
  12  11   3         23.67         29.88         9.34 o                         
  13  11   3       1070.61       1120.38        34.34 o                         
  14  11   3        978.02       1044.10        33.14 o                         
  15  11   3       1335.76       1353.20        36.78 o                         
  16  11   3          2.06         -4.40         8.12 o                         
  17  11   3       2002.69       2083.51        75.45 o                         
   0  12   3        205.74        296.25        47.34 o                         
   1  12   3       8227.79       8157.66       133.30 o                         
   2  12   3        116.67        115.67        14.15 o                         
   3  12   3        795.23        835.91        18.22 o                         
   4  12   3       2663.94       2643.62        47.19 o                         
   5  12   3       2195.57       2301.91        58.50 o                         
   6  12   3        559.47        597.31        34.09 o                         
   7  12   3       1836.66       1770.67        36.54 o                         
   8  12   3       2404.87       2399.47        46.45 o                         
   9  12   3       4053.58       3819.34        92.47 o                         
  10  12   3       2101.75       2008.23        58.37 o                         
  11  12   3        954.96       1074.08        34.01 o                         
  12  12   3       2096.34       2108.34        73.88 o                         
  13  12   3       2464.20       2521.02        63.53 o                         
  14  12   3       1409.54       1415.11        37.96 o                         
  15  12   3        949.26        927.86        33.69 o                         
  16  12   3        968.69        960.88        36.79 o                         
   1  13   3       1946.29       1901.69        44.30 o                         
   2  13   3        484.44        486.38        22.94 o                         
   3  13   3         72.99         60.95         7.32 o                         
   4  13   3        137.03        150.09         8.16 o                         
   5  13   3        427.32        434.72        14.82 o                         
   6  13   3         24.48         35.01        12.27 o                         
   7  13   3          4.06         10.14         8.33 o                         
   8  13   3        104.20        116.96        13.88 o                         
   9  13   3        734.21        699.18        24.20 o                         
  10  13   3          0.07         -2.01         8.28 o                         
  11  13   3        139.19        146.53        16.01 o                         
  12  13   3          1.53          6.71         9.91 o                         
  13  13   3         42.01         53.52        12.74 o                         
  14  13   3         65.23         57.87        13.27 o                         
  15  13   3         56.21         71.77        16.85 o                         
   0  14   3       1984.63       2241.95        76.67 o                         
   1  14   3       7752.94       7855.23       140.44 o                         
   2  14   3         31.28         28.21        12.40 o                         
   3  14   3      10164.96      10368.06       156.74 o                         
   4  14   3        735.63        873.86        25.98 o                         
   5  14   3       4808.90       5060.77       107.60 o                         
   6  14   3        843.02        842.72        32.42 o                         
   7  14   3       5938.37       5958.53       156.83 o                         
   8  14   3       1339.14       1466.85        40.15 o                         
   9  14   3       1540.74       1534.65        41.69 o                         
  10  14   3        388.04        435.70        27.42 o                         
  11  14   3       4239.00       4360.25       100.02 o                         
  12  14   3       1220.22       1307.92        37.77 o                         
  13  14   3        909.76        906.54        35.25 o                         
  14  14   3        452.61        470.80        29.52 o                         
   1  15   3         24.15         63.94        18.52 o                         
   2  15   3       2184.29       2147.80        55.20 o                         
   3  15   3        194.92        220.12        12.20 o                         
   4  15   3         29.49         26.29         7.81 o                         
   5  15   3       1009.25       1137.24        31.19 o                         
   6  15   3       1041.87       1020.64        32.68 o                         
   7  15   3        345.03        371.50        21.79 o                         
   8  15   3          3.94          0.09         9.66 o                         
   9  15   3        243.67        314.84        20.47 o                         
  10  15   3        539.99        592.90        26.25 o                         
  11  15   3        507.32        560.48        24.09 o                         
  12  15   3          7.07          9.43        10.09 o                         
   0  16   3        182.28        244.12        34.62 o                         
   1  16   3        668.73        690.44        31.96 o                         
   2  16   3         26.78         20.22         8.04 o                         
   3  16   3       3972.67       3922.42        69.09 o                         
   4  16   3          4.91         14.66        10.49 o                         
   5  16   3       1363.14       1376.18        43.08 o                         
   6  16   3          0.93          1.32         8.79 o                         
   7  16   3       2610.68       2599.97        63.21 o                         
   8  16   3        304.05        335.96        23.31 o                         
   9  16   3         18.44         13.57        11.65 o                         
  10  16   3          5.27          5.65        10.19 o                         
  11  16   3       2037.37       1996.66        72.20 o                         
   1  17   3       4144.07       4588.15       110.98 o                         
   2  17   3       1866.93       1880.03        50.07 o                         
   3  17   3       5045.22       5440.11       144.65 o                         
   4  17   3         91.36        105.69        22.32 o                         
   5  17   3       5703.98       6173.86       143.05 o                         
   6  17   3       1179.21       1173.28        40.43 o                         
   7  17   3       1781.69       1900.93        53.26 o                         
   8  17   3          0.09          8.35        10.07 o                         
   9  17   3       6190.43       6291.77       244.38 o                         
   0  18   3         94.96        108.71        31.95 o                         
   1  18   3        272.95        319.94        30.85 o                         
   2  18   3          4.70          7.50        14.21 o                         
   3  18   3        968.67       1062.02        44.12 o                         
   4  18   3         73.09         82.13        17.34 o                         
   5  18   3         84.61         71.51        17.26 o                         
   6  18   3         83.91         84.35        21.23 o                         
   0   0   4     116184.18     128005.59      4935.32 o                         
   1   0   4       6158.42       6594.22       148.78 o                         
   2   0   4         81.78        147.53         7.27 o                         
   3   0   4        402.59        361.98        10.20 o                         
   4   0   4      25279.47      26322.87       450.59 o                         
   5   0   4        318.04        405.02        43.57 o                         
   6   0   4       1195.11       1303.50        34.78 o                         
   7   0   4        967.55        870.23        24.08 o                         
   8   0   4      32534.58      35202.52       984.59 o                         
   9   0   4        146.82        114.05        16.74 o                         
  10   0   4         39.06         48.41        13.75 o                         
  11   0   4       3069.94       3026.43        71.91 o                         
  12   0   4       7553.80       7466.34       189.97 o                         
  13   0   4       2526.83       2457.58        85.47 o                         
  14   0   4        465.99        379.67        37.32 o                         
  15   0   4        936.95        911.52        58.22 o                         
  16   0   4       9552.61       9692.41       318.70 o                         
  17   0   4       1242.43       1272.08        48.46 o                         
  18   0   4        225.83        256.64        27.00 o                         
  19   0   4        404.08        437.05        31.39 o                         
  20   0   4       9455.67       9424.68       313.73 o                         
  21   0   4        705.97        713.87        58.83 o                         
   1   1   4          7.03          5.45         3.29 o                         
   2   1   4        608.84        521.10         8.25 o                         
   3   1   4          8.47         21.51         3.46 o                         
   4   1   4       2145.09       2297.71        29.73 o                         
   5   1   4          0.62          6.46         2.14 o                         
   6   1   4       1634.66       1461.72        27.40 o                         
   7   1   4        531.36        561.19        13.03 o                         
   8   1   4         15.16         22.75         3.07 o                         
   9   1   4        516.82        535.23        10.33 o                         
  10   1   4       2654.91       2612.87        37.81 o                         
  11   1   4         21.40         23.50         2.52 o                         
  12   1   4        140.52        140.14         5.47 o                         
  13   1   4         54.73         63.01         4.96 o                         
  14   1   4       2661.44       2663.05        38.11 o                         
  15   1   4          1.34          3.95         3.52 o                         
  16   1   4        241.90        266.66         7.48 o                         
  17   1   4          0.33         12.37        10.94 o                         
  18   1   4       1316.66       1363.16        38.79 o                         
  19   1   4         17.30         31.36        12.46 o                         
  20   1   4          1.46          3.93         9.53 o                         
  21   1   4         10.27          2.14        10.41 o                         
   0   2   4     288674.28     302624.31     11955.90 o                         
   1   2   4        456.22        438.90        10.47 o                         
   2   2   4        598.44        614.27        15.40 o                         
   3   2   4       1653.65       1649.53        18.40 o                         
   4   2   4      42877.08      46477.63       731.74 o                         
   5   2   4        560.09        495.84        10.05 o                         
   6   2   4       1734.89       1733.30        35.26 o                         
   7   2   4       2551.53       2361.80        33.40 o                         
   8   2   4      37149.55      39998.75       758.77 o                         
   9   2   4        243.70        244.32        15.02 o                         
  10   2   4       3107.07       3044.32        41.28 o                         
  11   2   4       2222.11       2212.25        33.23 o                         
  12   2   4      12312.15      12225.23       188.71 o                         
  13   2   4         23.85         37.71         5.29 o                         
  14   2   4        548.94        669.01        14.06 o                         
  15   2   4       2462.60       2437.69        46.65 o                         
  16   2   4       6760.08       6864.01       126.58 o                         
  17   2   4         81.93         84.36         7.16 o                         
  18   2   4       2204.69       2233.52        70.03 o                         
  19   2   4        150.13        169.33        15.72 o                         
  20   2   4       3197.99       3173.51        81.35 o                         
  21   2   4          1.83          5.83        12.61 o                         
   1   3   4       3712.48       3872.70        72.88 o                         
   2   3   4      10727.06      10225.93       124.83 o                         
   3   3   4       2107.10       1879.35        29.16 o                         
   4   3   4          3.99         23.34         3.65 o                         
   5   3   4        394.44        367.07         9.89 o                         
   6   3   4      33380.77      34697.38       511.63 o                         
   7   3   4       1148.66       1092.47        19.73 o                         
   8   3   4         26.62         54.02         3.99 o                         
   9   3   4        767.18        707.19        19.47 o                         
  10   3   4      21041.43      21480.65       360.77 o                         
  11   3   4        509.11        512.49        11.94 o                         
  12   3   4        257.56        273.17        11.79 o                         
  13   3   4         20.05         29.25         6.37 o                         
  14   3   4      14142.41      14336.16       222.06 o                         
  15   3   4        155.97        160.32         9.75 o                         
  16   3   4       2539.43       2550.28        37.87 o                         
  17   3   4        775.96        809.68        19.18 o                         
  18   3   4       6967.04       6774.31       152.70 o                         
  19   3   4          4.70          6.16         8.83 o                         
  20   3   4        712.63        655.55        30.91 o                         
   0   4   4      61617.36      71967.59      2032.55 o                         
   1   4   4         23.14         18.41         3.25 o                         
   2   4   4       2705.61       2687.58        42.81 o                         
   3   4   4       2192.58       2093.71        27.08 o                         
   4   4   4      16763.16      18056.10       272.29 o                         
   5   4   4        121.77        154.46         5.15 o                         
   6   4   4       2428.57       2484.82        41.55 o                         
   7   4   4       2282.58       2375.06        26.19 o                         
   8   4   4       5637.75       5731.99        62.33 o                         
   9   4   4         17.37         10.75         2.90 o                         
  10   4   4       2788.64       2817.22        33.13 o                         
  11   4   4          2.60          7.93         3.15 o                         
  12   4   4         37.81         58.41        17.99 o                         
  13   4   4       1092.26       1083.60        16.13 o                         
  14   4   4       1086.19       1174.33        23.33 o                         
  15   4   4        599.70        620.96        17.11 o                         
  16   4   4         10.30         18.09         5.95 o                         
  17   4   4         82.93         73.36         8.82 o                         
  18   4   4       1317.69       1332.17        34.98 o                         
  19   4   4          0.85          1.77        10.24 o                         
  20   4   4          5.86          4.02         9.23 o                         
   1   5   4      11912.22      12177.46       153.01 o                         
   2   5   4     106613.62     114761.54      2680.64 o                         
   3   5   4       8262.19       8360.16       117.23 o                         
   4   5   4       1432.91       1232.04        19.30 o                         
   5   5   4       1151.97        948.99        35.46 o                         
   6   5   4      62315.71      66275.35      1130.19 o                         
   7   5   4        183.29        188.08        18.98 o                         
   8   5   4      13020.15      13113.80       151.55 o                         
   9   5   4       6252.98       6057.43        67.27 o                         
  10   5   4      42459.73      45263.79       924.69 o                         
  11   5   4       2047.95       1962.30        24.67 o                         
  12   5   4       5451.50       5447.32        95.23 o                         
  13   5   4        283.79        301.71        12.20 o                         
  14   5   4      18547.53      18847.69       254.40 o                         
  15   5   4         30.23         45.61         5.40 o                         
  16   5   4       7815.41       8001.51       136.13 o                         
  17   5   4       2129.19       2204.68        48.96 o                         
  18   5   4       5639.79       5536.54       121.86 o                         
  19   5   4         63.08         73.56        13.34 o                         
  20   5   4       2383.02       2468.20        61.49 o                         
   0   6   4      40569.08      44301.15      1230.49 o                         
   1   6   4       2073.19       1915.89        28.22 o                         
   2   6   4        978.88        925.26        21.54 o                         
   3   6   4       2877.99       2737.68        38.03 o                         
   4   6   4      25880.40      26273.24       422.88 o                         
   5   6   4         95.40         70.86         7.76 o                         
   6   6   4      10550.41      10804.69       150.43 o                         
   7   6   4       1251.48       1240.64        16.73 o                         
   8   6   4      18360.84      18817.54       241.49 o                         
   9   6   4         31.50         32.92         5.14 o                         
  10   6   4       2166.44       2186.91        33.94 o                         
  11   6   4        123.81        128.18         6.54 o                         
  12   6   4       3764.01       3772.80        47.21 o                         
  13   6   4          7.16          9.73         4.33 o                         
  14   6   4       5827.90       6007.60        84.66 o                         
  15   6   4        661.31        629.20        12.78 o                         
  16   6   4       3317.82       3326.83        50.79 o                         
  17   6   4        135.70        138.42        11.19 o                         
  18   6   4        792.71        815.58        30.09 o                         
  19   6   4        369.99        354.35        18.95 o                         
  20   6   4        281.94        232.40        54.66 o                         
   1   7   4        140.30        103.92         9.39 o                         
   2   7   4       4938.38       4281.17        54.27 o                         
   3   7   4        688.34        624.91        16.08 o                         
   4   7   4        598.50        675.74        15.31 o                         
   5   7   4         15.47         12.35         5.16 o                         
   6   7   4      16096.46      15361.45       230.24 o                         
   7   7   4       2322.65       2220.95        33.58 o                         
   8   7   4        135.81        121.02         6.36 o                         
   9   7   4        299.86        315.94        12.74 o                         
  10   7   4      12806.23      12936.93       159.39 o                         
  11   7   4        124.22        131.72         7.77 o                         
  12   7   4        277.60        301.60        11.14 o                         
  13   7   4        364.58        385.59        16.77 o                         
  14   7   4       9208.42       9130.16       143.02 o                         
  15   7   4         50.59         53.83         6.27 o                         
  16   7   4        474.44        493.46        17.74 o                         
  17   7   4        146.25        157.20        10.93 o                         
  18   7   4       3041.06       3053.66        74.27 o                         
  19   7   4         19.99         15.11         9.58 o                         
   0   8   4      42516.43      43118.26      1276.28 o                         
   1   8   4       1147.94       1098.99        65.92 o                         
   2   8   4        369.35        364.87        13.54 o                         
   3   8   4       2472.88       2408.97        40.43 o                         
   4   8   4      34994.00      34963.11       618.44 o                         
   5   8   4       1960.22       1926.00        34.91 o                         
   6   8   4       2590.16       2502.04        49.86 o                         
   7   8   4       3350.74       3248.72        50.18 o                         
   8   8   4      30705.47      30788.13       540.75 o                         
   9   8   4        262.71        279.51        12.97 o                         
  10   8   4       2511.28       2484.60        54.92 o                         
  11   8   4       3002.71       2896.47        58.63 o                         
  12   8   4       7223.67       7271.92       113.74 o                         
  13   8   4        160.79        170.23         8.13 o                         
  14   8   4       4265.60       4150.68        59.82 o                         
  15   8   4       1485.99       1511.46        36.27 o                         
  16   8   4       5783.59       5913.97       119.40 o                         
  17   8   4        177.35        174.47        12.77 o                         
  18   8   4        843.86        819.58        23.45 o                         
  19   8   4        158.42        178.46        17.53 o                         
   1   9   4         55.48         72.23         8.70 o                         
   2   9   4       7461.12       7535.28       137.68 o                         
   3   9   4       1059.38       1084.99        15.65 o                         
   4   9   4        133.76         93.14        10.36 o                         
   5   9   4         10.66         56.96         9.58 o                         
   6   9   4       1871.77       1822.76        32.13 o                         
   7   9   4          4.46          3.12         5.21 o                         
   8   9   4       1636.95       1542.11        35.88 o                         
   9   9   4       3839.47       3705.39        57.17 o                         
  10   9   4       1115.93       1135.44        25.85 o                         
  11   9   4       1043.30       1079.19        25.44 o                         
  12   9   4       1219.80       1171.04        24.89 o                         
  13   9   4        842.82        843.64        18.63 o                         
  14   9   4         48.82         68.33         7.38 o                         
  15   9   4        278.82        310.33        13.73 o                         
  16   9   4        690.72        701.03        19.68 o                         
  17   9   4        497.29        515.79        22.72 o                         
  18   9   4         83.88         75.92        12.98 o                         
   0  10   4      15413.46      15499.40       352.24 o                         
   1  10   4        988.67        986.24        24.45 o                         
   2  10   4        111.06        124.08        13.11 o                         
   3  10   4       1939.09       2021.89        35.96 o                         
   4  10   4      10669.03      10153.50       153.88 o                         
   5  10   4         22.50         79.36        28.76 o                         
   6  10   4        788.64        705.19        20.65 o                         
   7  10   4        522.27        490.49        16.97 o                         
   8  10   4       9817.65       9421.56       154.10 o                         
   9  10   4        247.32        240.06        13.54 o                         
  10  10   4        145.27        207.16        25.48 o                         
  11  10   4        558.98        584.96        18.51 o                         
  12  10   4       7683.70       7533.50       210.64 o                         
  13  10   4        835.61        851.59        24.12 o                         
  14  10   4         80.73        128.83        36.96 o                         
  15  10   4         17.49         18.98         7.69 o                         
  16  10   4       6393.66       6177.91       140.08 o                         
  17  10   4        216.33        217.89        22.41 o                         
   1  11   4        457.76        470.62        19.80 o                         
   2  11   4        304.65        375.75        20.39 o                         
   3  11   4         76.92         76.89         6.24 o                         
   4  11   4         10.48         20.21         8.20 o                         
   5  11   4        546.56        517.23        20.17 o                         
   6  11   4       1512.46       1497.58        32.91 o                         
   7  11   4         20.42         24.10         8.22 o                         
   8  11   4        385.21        347.22        17.12 o                         
   9  11   4         19.80         20.94         9.08 o                         
  10  11   4       2058.55       2113.36        46.51 o                         
  11  11   4        210.65        211.29        14.25 o                         
  12  11   4         28.52         22.10        10.00 o                         
  13  11   4          0.71         -2.08         5.80 o                         
  14  11   4       2823.79       2829.48        69.72 o                         
  15  11   4        140.15        137.08        12.79 o                         
  16  11   4        425.52        429.93        24.98 o                         
  17  11   4        244.38        263.14        19.83 o                         
   0  12   4       3402.15       3364.29        96.33 o                         
   1  12   4         69.68         84.64        12.23 o                         
   2  12   4       1684.54       1636.25        47.22 o                         
   3  12   4       2093.63       2012.60        43.06 o                         
   4  12   4       3572.11       3396.02        68.65 o                         
   5  12   4          1.07          4.48         7.19 o                         
   6  12   4         71.71         91.31        13.05 o                         
   7  12   4         19.72          4.84         8.00 o                         
   8  12   4       1690.67       1792.41        38.82 o                         
   9  12   4        488.21        501.90        36.35 o                         
  10  12   4        286.48        292.27        15.71 o                         
  11  12   4        441.22        455.63        18.74 o                         
  12  12   4         96.87        111.38        12.21 o                         
  13  12   4        157.16        156.58        13.20 o                         
  14  12   4        196.11        221.88        15.08 o                         
  15  12   4        432.80        437.17        25.74 o                         
  16  12   4        873.10        911.55        37.12 o                         
   1  13   4         56.31         48.83        13.40 o                         
   2  13   4       9175.13       9341.02       167.89 o                         
   3  13   4        751.91        805.98        20.97 o                         
   4  13   4        572.62        520.30        21.51 o                         
   5  13   4         47.44         38.23        10.88 o                         
   6  13   4       4444.28       4658.07        79.91 o                         
   7  13   4       2290.01       2202.00        54.14 o                         
   8  13   4       1129.21       1206.54        66.17 o                         
   9  13   4         35.21         58.75        12.21 o                         
  10  13   4       3948.83       4124.71        91.57 o                         
  11  13   4        864.91        879.39        26.50 o                         
  12  13   4        732.67        761.34        26.87 o                         
  13  13   4        256.23        256.34        18.36 o                         
  14  13   4       4015.79       4150.36       110.15 o                         
  15  13   4         44.96         36.92        13.20 o                         
   0  14   4       1582.57       1559.97        60.64 o                         
   1  14   4         96.80         65.61        14.59 o                         
   2  14   4        272.83        289.45        21.30 o                         
   3  14   4         43.33         45.44         5.75 o                         
   4  14   4        731.19        776.96        30.02 o                         
   5  14   4        274.59        293.06        20.20 o                         
   6  14   4        100.95         94.78        15.10 o                         
   7  14   4         35.45         31.40        10.78 o                         
   8  14   4        268.75        270.74        19.89 o                         
   9  14   4        214.38        191.54        18.36 o                         
  10  14   4        723.24        707.95        26.52 o                         
  11  14   4        157.00        171.63        18.21 o                         
  12  14   4        267.21        233.70        21.98 o                         
  13  14   4        182.08        159.19        16.79 o                         
  14  14   4         59.68         63.19        26.05 o                         
   1  15   4       2635.37       2634.01        62.18 o                         
   2  15   4      10061.80      10800.78       277.75 o                         
   3  15   4       1027.97       1082.13        31.28 o                         
   4  15   4        304.39        291.52        19.08 o                         
   5  15   4       1870.71       1809.29        60.37 o                         
   6  15   4      10317.39      10425.93       245.87 o                         
   7  15   4         63.61         60.12        13.47 o                         
   8  15   4       1133.92       1106.54        37.74 o                         
   9  15   4        918.16        988.31        36.76 o                         
  10  15   4       4811.70       4812.48       128.85 o                         
  11  15   4         13.45         13.99        10.32 o                         
  12  15   4       1736.19       1656.16        56.56 o                         
   0  16   4       9937.94      10348.47       279.89 o                         
   1  16   4        342.10        328.61        28.80 o                         
   2  16   4        631.83        587.53        27.40 o                         
   3  16   4        897.16        920.91        34.41 o                         
   4  16   4       6999.15       7036.39       140.58 o                         
   5  16   4          5.50         15.55        11.42 o                         
   6  16   4        429.10        476.60        28.47 o                         
   7  16   4        877.89        852.72        35.57 o                         
   8  16   4       6302.85       6208.42       156.12 o                         
   9  16   4          1.23          3.80        10.45 o                         
  10  16   4        508.95        561.91        26.10 o                         
   1  17   4         21.30         23.81        14.83 o                         
   2  17   4        434.72        463.23        29.51 o                         
   3  17   4          5.20         -4.36        11.36 o                         
   4  17   4          5.36         10.53        12.90 o                         
   5  17   4         40.49         35.41        16.80 o                         
   6  17   4         22.98         19.59        13.72 o                         
   7  17   4         49.28         57.35        14.61 o                         
   8  17   4          3.05         12.38        12.41 o                         
   0  18   4       5101.83       5457.06       322.27 o                         
   1  18   4         67.64         66.54        19.36 o                         
   2  18   4          7.93          8.32        12.93 o                         
   3  18   4        566.70        578.18        32.51 o                         
   4  18   4       6435.46       6510.15       171.82 o                         
   5  18   4        108.58         90.04        18.77 o                         
   1   1   5        165.24        137.49         5.12 o                         
   2   1   5       1909.24       1502.24        18.65 o                         
   3   1   5         34.34         20.94         2.66 o                         
   4   1   5        164.95        157.24         4.84 o                         
   5   1   5        385.06        427.84        10.70 o                         
   6   1   5      26335.90      26348.09       367.91 o                         
   7   1   5       1940.23       1973.63        23.46 o                         
   8   1   5        739.24        740.18        10.16 o                         
   9   1   5         84.81         80.41         3.59 o                         
  10   1   5      22813.81      22519.39       429.75 o                         
  11   1   5        609.40        563.97        19.73 o                         
  12   1   5       1198.20       1304.83        68.46 o                         
  13   1   5         79.18        124.72        15.36 o                         
  14   1   5      20405.84      19887.79       453.29 o                         
  15   1   5         87.15         99.48        15.67 o                         
  16   1   5       3561.65       3437.37        75.01 o                         
  17   1   5       1883.07       1801.00        48.85 o                         
  18   1   5       9204.78       8986.61       189.01 o                         
  19   1   5        203.09        202.93        24.57 o                         
  20   1   5        840.56        831.68        40.24 o                         
   0   2   5     145746.38     157534.39      5036.03 o                         
   1   2   5        610.83        613.08        13.85 o                         
   2   2   5       2387.46       2372.28        47.30 o                         
   3   2   5         20.67         17.55         3.25 o                         
   4   2   5      12125.28      11829.25       125.91 o                         
   5   2   5        474.89        457.63         6.12 o                         
   6   2   5       3014.30       3279.54        44.04 o                         
   7   2   5          3.23         18.09         5.81 o                         
   8   2   5      23140.16      25135.93       395.19 o                         
   9   2   5       1217.61       1230.28        21.82 o                         
  10   2   5         19.16         34.66         7.37 o                         
  11   2   5        201.92        252.86         8.48 o                         
  12   2   5       5200.18       5212.26        71.42 o                         
  13   2   5        939.13        917.52        16.61 o                         
  14   2   5         53.04         79.45         4.22 o                         
  15   2   5        873.59        852.41        13.49 o                         
  16   2   5       4342.21       4426.27        86.83 o                         
  17   2   5       1153.60       1126.60        37.13 o                         
  18   2   5        132.67        135.47        17.40 o                         
  19   2   5        138.01        133.27        21.34 o                         
  20   2   5       2260.13       2274.95        63.77 o                         
   1   3   5       9811.73       9738.71       144.61 o                         
   2   3   5      11896.26      11315.60       149.16 o                         
   3   3   5        107.51         70.20         5.47 o                         
   4   3   5       1016.62       1002.21        33.56 o                         
   5   3   5      12535.33      12400.40       181.13 o                         
   6   3   5      22899.90      23787.19       342.49 o                         
   7   3   5        168.09        166.58         5.97 o                         
   8   3   5       6292.69       6562.22        86.19 o                         
   9   3   5       3052.00       2899.94        46.00 o                         
  10   3   5      13301.38      13349.25       212.29 o                         
  11   3   5       2225.15       2204.91        31.39 o                         
  12   3   5       4412.96       4500.24        69.10 o                         
  13   3   5       2563.35       2600.98        42.48 o                         
  14   3   5       7374.06       7318.13       143.93 o                         
  15   3   5        341.66        359.63        20.65 o                         
  16   3   5       1801.84       1906.20        35.36 o                         
  17   3   5       1211.53       1140.13        33.67 o                         
  18   3   5        627.32        691.52        54.31 o                         
  19   3   5        294.43        348.80        22.09 o                         
  20   3   5        816.35        811.56        35.38 o                         
   0   4   5     156258.62     168316.33      6226.18 o                         
   1   4   5       5982.89       5933.81       113.11 o                         
   2   4   5        530.27        539.19        11.41 o                         
   3   4   5      21716.74      23187.44       343.61 o                         
   4   4   5      67481.12      72389.59      1477.51 o                         
   5   4   5       2924.30       2751.32        34.72 o                         
   6   4   5       1221.74       1233.30        19.94 o                         
   7   4   5      12429.80      12413.60       162.28 o                         
   8   4   5      48123.12      53279.44       954.53 o                         
   9   4   5        364.28        368.99         8.80 o                         
  10   4   5       2253.59       2321.71        46.75 o                         
  11   4   5       4618.63       4561.01        68.25 o                         
  12   4   5       9381.75       9527.87       140.93 o                         
  13   4   5         72.81         84.95         7.82 o                         
  14   4   5       2324.14       2361.52        37.69 o                         
  15   4   5       2811.33       2950.79        63.77 o                         
  16   4   5       7132.95       7390.53       144.84 o                         
  17   4   5         29.16         22.11        10.26 o                         
  18   4   5       1934.98       1877.18        45.02 o                         
  19   4   5        838.55        830.71        31.01 o                         
  20   4   5       3442.14       3351.03        75.82 o                         
   1   5   5       4994.29       5123.57        84.93 o                         
   2   5   5        602.76        519.24        14.32 o                         
   3   5   5       7161.45       7778.47       108.06 o                         
   4   5   5        562.66        707.46        20.54 o                         
   5   5   5        282.80        240.96        10.13 o                         
   6   5   5        996.62        988.34        12.95 o                         
   7   5   5         18.29         26.20         3.70 o                         
   8   5   5        247.65        312.50        16.58 o                         
   9   5   5       2675.71       2688.34        31.34 o                         
  10   5   5       1272.59       1279.97        17.71 o                         
  11   5   5       2284.11       2357.11        43.77 o                         
  12   5   5          9.39         20.01         3.57 o                         
  13   5   5        184.74        175.61         7.19 o                         
  14   5   5        935.38        917.11        20.53 o                         
  15   5   5        533.33        552.02        14.27 o                         
  16   5   5          1.67          7.06         6.34 o                         
  17   5   5         86.45        110.09        10.84 o                         
  18   5   5       1339.56       1338.04        36.26 o                         
  19   5   5         99.89        104.76        12.96 o                         
  20   5   5        241.12        287.30        52.06 o                         
   0   6   5      82944.21      91220.95      2837.84 o                         
   1   6   5       8541.71       8697.86       118.39 o                         
   2   6   5       1772.38       1909.77        30.71 o                         
   3   6   5       4126.99       4011.75        66.29 o                         
   4   6   5      38656.70      39860.10       667.61 o                         
   5   6   5       5948.28       6072.52        77.57 o                         
   6   6   5        494.10        512.79        14.22 o                         
   7   6   5       6916.31       6566.94        73.93 o                         
   8   6   5      24605.82      25078.85       426.27 o                         
   9   6   5       1053.32       1058.32        14.98 o                         
  10   6   5       1859.98       1858.81        24.35 o                         
  11   6   5       8307.05       8419.75       115.01 o                         
  12   6   5       6042.78       6182.97        92.31 o                         
  13   6   5       1308.45       1365.82        30.86 o                         
  14   6   5       1264.39       1305.39        26.18 o                         
  15   6   5       2661.49       2720.11        43.66 o                         
  16   6   5       6019.26       6072.85       121.66 o                         
  17   6   5         47.58         31.85         8.34 o                         
  18   6   5       1451.08       1449.43        48.35 o                         
  19   6   5       1006.90       1033.21        35.50 o                         
   1   7   5       5343.58       5111.64        64.72 o                         
   2   7   5      44666.07      48010.55       933.85 o                         
   3   7   5       4691.82       4689.10        63.20 o                         
   4   7   5       1298.93       1265.13        21.99 o                         
   5   7   5       8546.68       8137.41       108.51 o                         
   6   7   5      30952.49      31309.36       518.49 o                         
   7   7   5       2554.65       2441.86        36.84 o                         
   8   7   5       4017.66       4172.42        65.18 o                         
   9   7   5       8746.56       8948.35       104.11 o                         
  10   7   5      17831.74      18153.92       232.76 o                         
  11   7   5        692.98        719.70        13.39 o                         
  12   7   5       3589.36       3690.05        60.90 o                         
  13   7   5       3311.67       3387.21        49.78 o                         
  14   7   5       9518.01       9742.90       161.76 o                         
  15   7   5         68.17         79.42         7.07 o                         
  16   7   5       1956.28       1935.03        38.98 o                         
  17   7   5       2406.52       2369.75        47.38 o                         
  18   7   5       3545.37       3516.01        82.49 o                         
  19   7   5         13.76          8.17         8.90 o                         
   0   8   5       2306.33       2173.79        43.30 o                         
   1   8   5       3132.70       3039.52        47.57 o                         
   2   8   5         24.22         21.18         2.91 o                         
   3   8   5       1628.67       1581.32        37.57 o                         
   4   8   5          2.53         15.14         7.28 o                         
   5   8   5        609.28        595.29        16.21 o                         
   6   8   5        930.77       1004.14        22.41 o                         
   7   8   5        529.97        452.98        13.29 o                         
   8   8   5        986.24        988.69        19.92 o                         
   9   8   5        165.36        193.04        10.58 o                         
  10   8   5        410.81        367.46         9.23 o                         
  11   8   5        810.67        773.32        15.60 o                         
  12   8   5        726.02        756.75        15.21 o                         
  13   8   5         77.48         80.73         7.99 o                         
  14   8   5        688.35        688.27        16.96 o                         
  15   8   5        257.77        298.35        11.52 o                         
  16   8   5       2535.00       2518.21        61.97 o                         
  17   8   5        294.86        302.31        14.26 o                         
  18   8   5         15.77         14.86        11.48 o                         
   1   9   5       4017.43       3934.96        60.81 o                         
   2   9   5      27382.22      27196.58       450.78 o                         
   3   9   5       5647.59       5644.09        85.17 o                         
   4   9   5          0.47         27.01        15.97 o                         
   5   9   5        124.93        124.38        10.38 o                         
   6   9   5      19377.32      18824.78       308.79 o                         
   7   9   5       1331.79       1261.19        25.80 o                         
   8   9   5        285.41        313.46        12.76 o                         
   9   9   5       2567.52       2505.35        42.82 o                         
  10   9   5      16873.15      17165.66       252.39 o                         
  11   9   5       4554.52       4523.05        68.58 o                         
  12   9   5        159.58        188.71        11.85 o                         
  13   9   5        614.51        641.64        15.48 o                         
  14   9   5      11806.25      12176.86       283.67 o                         
  15   9   5       1842.82       1803.62        49.88 o                         
  16   9   5       1463.27       1511.13        41.26 o                         
  17   9   5       1045.72       1053.57        33.80 o                         
  18   9   5       6542.10       6347.24       174.33 o                         
   0  10   5       3137.31       2931.20        85.48 o                         
   1  10   5        967.10        953.21        19.21 o                         
   2  10   5        696.51        717.65        15.40 o                         
   3  10   5       1558.93       1430.34        30.64 o                         
   4  10   5       1327.26       1270.06        29.57 o                         
   5  10   5       1262.90       1206.25        26.55 o                         
   6  10   5        710.76        672.99        22.71 o                         
   7  10   5        345.89        372.84        18.77 o                         
   8  10   5       2941.50       2933.59        93.30 o                         
   9  10   5       1249.56       1253.54        25.80 o                         
  10  10   5        356.40        326.56        16.13 o                         
  11  10   5        135.44        147.02        10.96 o                         
  12  10   5       1555.41       1680.19        36.76 o                         
  13  10   5        490.21        484.00        18.44 o                         
  14  10   5        739.89        715.32        24.35 o                         
  15  10   5        254.09        264.23        27.20 o                         
  16  10   5       1211.86       1185.75        40.28 o                         
  17  10   5        338.24        361.31        22.35 o                         
   1  11   5       3311.93       3531.59       113.03 o                         
   2  11   5       8760.45       8608.60       134.92 o                         
   3  11   5       3400.68       3324.45        60.07 o                         
   4  11   5         60.36         51.55        10.06 o                         
   5  11   5        709.72        670.68        21.90 o                         
   6  11   5      10236.44       9967.65       164.76 o                         
   7  11   5       2059.22       2079.43        43.44 o                         
   8  11   5         19.64         21.48         8.39 o                         
   9  11   5       1203.02       1117.52        27.38 o                         
  10  11   5       4897.38       5064.23        82.73 o                         
  11  11   5       1865.01       1845.51        36.24 o                         
  12  11   5         74.79         79.74         9.71 o                         
  13  11   5         45.57         42.64         9.22 o                         
  14  11   5       2459.06       2520.98        63.41 o                         
  15  11   5        741.04        707.38        32.95 o                         
  16  11   5        356.28        376.90        29.25 o                         
   0  12   5       8892.78       8661.29       229.70 o                         
   1  12   5        137.87        127.48         8.34 o                         
   2  12   5       1113.35       1144.98        33.21 o                         
   3  12   5        233.03        230.10        17.07 o                         
   4  12   5       4284.48       4209.77        73.70 o                         
   5  12   5        122.49        104.97        12.88 o                         
   6  12   5        869.93        776.81        25.94 o                         
   7  12   5        157.42        255.44        44.66 o                         
   8  12   5      10090.61       9697.80       225.10 o                         
   9  12   5        208.86        200.25        14.75 o                         
  10  12   5        168.81        177.87        12.99 o                         
  11  12   5        141.68        144.01        13.12 o                         
  12  12   5       5966.82       6300.75       142.57 o                         
  13  12   5        230.75        285.45        18.86 o                         
  14  12   5        546.88        513.52        19.10 o                         
  15  12   5        331.67        309.31        25.48 o                         
   1  13   5       1263.69       1290.16        26.32 o                         
   2  13   5        690.89        713.53        16.84 o                         
   3  13   5        490.84        514.23        24.20 o                         
   4  13   5         10.33          5.12         8.95 o                         
   5  13   5        537.58        664.47        59.69 o                         
   6  13   5        341.38        465.94        35.37 o                         
   7  13   5        255.06        300.49        20.56 o                         
   8  13   5         75.14         59.10        13.52 o                         
   9  13   5        442.73        452.63        24.46 o                         
  10  13   5        314.52        320.14        17.83 o                         
  11  13   5         14.19         14.50         9.89 o                         
  12  13   5         16.68         25.05        10.95 o                         
  13  13   5        177.86        203.82        16.70 o                         
  14  13   5        387.46        409.04        20.76 o                         
   0  14   5       9154.85       9430.83       425.24 o                         
   1  14   5       1689.04       1796.01        45.62 o                         
   2  14   5        332.37        345.85        28.90 o                         
   3  14   5       2616.14       2595.17        56.07 o                         
   4  14   5      11687.86      11860.27       223.52 o                         
   5  14   5        832.85        916.51        32.26 o                         
   6  14   5        547.51        516.97        25.58 o                         
   7  14   5       3161.24       3226.60        83.39 o                         
   8  14   5       8182.54       8102.59       179.39 o                         
   9  14   5        265.05        297.51        19.22 o                         
  10  14   5       1725.33       1742.52        42.16 o                         
  11  14   5       2598.24       2678.25        56.56 o                         
  12  14   5       6274.05       6215.26       140.57 o                         
  13  14   5        109.93        105.53        16.02 o                         
   1  15   5         20.60         21.86         9.45 o                         
   2  15   5       3377.41       3630.58        99.29 o                         
   3  15   5        143.56        153.58        21.71 o                         
   4  15   5         74.98         77.40        15.84 o                         
   5  15   5        253.93        208.75        19.86 o                         
   6  15   5       2779.90       2832.64        88.01 o                         
   7  15   5         45.19         29.43        14.21 o                         
   8  15   5          1.56          1.77         8.38 o                         
   9  15   5        134.33        150.77        17.47 o                         
  10  15   5       1299.95       1425.46        45.61 o                         
  11  15   5          0.69         -0.10         7.52 o                         
  12  15   5        338.81        416.69        22.39 o                         
   0  16   5       2321.32       2612.32       125.36 o                         
   1  16   5        754.16        827.14        36.77 o                         
   2  16   5        469.50        446.75        26.64 o                         
   3  16   5        565.92        684.83        50.88 o                         
   4  16   5       3692.40       3696.34        89.54 o                         
   5  16   5        137.47        149.09        19.63 o                         
   6  16   5          2.55          2.60         9.99 o                         
   7  16   5        700.03        719.68        29.75 o                         
   8  16   5       1230.51       1259.25        41.77 o                         
   9  16   5        144.48        146.36        15.95 o                         
  10  16   5        189.45        164.85        18.08 o                         
   1  17   5        888.07       1013.11        44.21 o                         
   2  17   5       7992.16       7913.52       168.86 o                         
   3  17   5        627.02        650.66        32.64 o                         
   4  17   5        419.18        428.94        28.91 o                         
   5  17   5       1441.84       1608.35        49.46 o                         
   6  17   5       4557.31       4752.74       128.97 o                         
   7  17   5        500.81        559.96        24.17 o                         
   8  17   5        394.40        402.04        23.73 o                         
   0  18   5        606.13        666.44        53.39 o                         
   1  18   5         12.76          3.76        10.85 o                         
   2  18   5         10.86         12.01        15.25 o                         
   3  18   5        420.14        399.81        34.58 o                         
   4  18   5        373.50        348.15        20.46 o                         
   5  18   5         13.61         16.11        13.64 o                         
   0   0   6      96590.57     109173.23      4053.97 o                         
   1   0   6       1351.15       1276.89        33.20 o                         
   2   0   6       2254.11       2271.26        39.04 o                         
   3   0   6       3854.47       3243.14        45.14 o                         
   4   0   6      27912.96      30158.23       551.72 o                         
   5   0   6      14353.95      14653.08       332.37 o                         
   6   0   6      12802.04      13218.02       300.58 o                         
   7   0   6      14942.78      14472.85       312.89 o                         
   8   0   6      10546.23      10074.94       210.05 o                         
   9   0   6       9304.17       9163.47       311.04 o                         
  10   0   6      15130.35      15237.96       452.37 o                         
  11   0   6      16215.41      16061.38       429.76 o                         
  12   0   6       4137.83       3989.29       102.14 o                         
  13   0   6       8144.90       7834.32       207.07 o                         
  14   0   6       3645.31       3664.85       109.75 o                         
  15   0   6      12185.38      12154.65       578.56 o                         
  16   0   6       3208.46       3175.18       199.65 o                         
  17   0   6       1530.43       1531.87        93.54 o                         
  18   0   6       2026.69       2207.44       126.77 o                         
  19   0   6       5995.73       6129.13       212.89 o                         
  20   0   6       1640.18       1640.50        92.28 o                         
   1   1   6       1101.66       1020.16        20.83 o                         
   2   1   6       5764.08       5641.22        74.71 o                         
   3   1   6       3714.68       3667.34        47.59 o                         
   4   1   6       5193.05       5205.66        58.80 o                         
   5   1   6         85.47         93.69         3.83 o                         
   6   1   6       7801.53       7720.82        93.77 o                         
   7   1   6       4791.32       4693.09        54.66 o                         
   8   1   6       1114.57       1113.54        25.06 o                         
   9   1   6       1646.29       1662.14        35.64 o                         
  10   1   6        215.19        206.23        16.38 o                         
  11   1   6       2383.32       2412.57        48.88 o                         
  12   1   6        686.19        669.20        25.56 o                         
  13   1   6       1462.95       1462.65        42.16 o                         
  14   1   6          3.84          3.70         9.67 o                         
  15   1   6       1061.67       1097.66        40.70 o                         
  16   1   6        986.90        941.49        34.02 o                         
  17   1   6       1114.03       1098.24        43.25 o                         
  18   1   6        284.02        285.53        21.41 o                         
  19   1   6         78.74         92.44        18.13 o                         
  20   1   6         55.87         25.80        18.79 o                         
   0   2   6       9159.58      10184.72       215.34 o                         
   1   2   6      28721.87      31452.73       432.00 o                         
   2   2   6       4449.55       4627.38        68.98 o                         
   3   2   6      15332.90      15166.18       181.26 o                         
   4   2   6         66.76        123.63         5.12 o                         
   5   2   6       3348.13       2988.32        42.92 o                         
   6   2   6          8.55         16.17         2.35 o                         
   7   2   6      32261.36      34950.36       563.46 o                         
   8   2   6       1073.96        951.15        16.22 o                         
   9   2   6       2063.16       2030.88        34.65 o                         
  10   2   6        446.36        483.79        14.20 o                         
  11   2   6      14247.33      14702.02       354.67 o                         
  12   2   6        233.88        253.02        14.03 o                         
  13   2   6       1686.37       1579.76        42.48 o                         
  14   2   6       2417.65       2413.41        58.83 o                         
  15   2   6       7417.06       7235.16       183.20 o                         
  16   2   6       2012.30       1990.92        46.23 o                         
  17   2   6        243.51        291.04        24.24 o                         
  18   2   6        752.70        682.29        26.95 o                         
  19   2   6       2442.88       2474.74        70.26 o                         
  20   2   6        508.44        484.12        29.37 o                         
   1   3   6      44302.17      48354.95       819.71 o                         
   2   3   6      23055.27      25025.22       342.50 o                         
   3   3   6      21139.96      21535.84       288.44 o                         
   4   3   6       4441.64       4853.19        58.93 o                         
   5   3   6      20807.66      21524.69       287.59 o                         
   6   3   6      16035.50      15701.41       221.78 o                         
   7   3   6       9829.42       9815.79       154.49 o                         
   8   3   6          2.35         12.40         4.13 o                         
   9   3   6      18631.51      18691.31       285.32 o                         
  10   3   6      15994.97      15999.46       269.89 o                         
  11   3   6       3954.99       3874.74        62.51 o                         
  12   3   6          2.37          1.02         3.22 o                         
  13   3   6       5651.36       5740.35        85.87 o                         
  14   3   6       3540.13       3684.68        69.84 o                         
  15   3   6       1264.77       1443.24        53.66 o                         
  16   3   6       1613.79       1563.06        41.61 o                         
  17   3   6       7133.08       7160.96       159.39 o                         
  18   3   6       1416.26       1349.18        44.16 o                         
  19   3   6        652.31        637.62        30.24 o                         
  20   3   6        329.03        291.49        43.56 o                         
   0   4   6       2150.48       2094.77        61.26 o                         
   1   4   6       4075.01       3912.33        58.37 o                         
   2   4   6       1826.60       2035.70        30.12 o                         
   3   4   6         55.81         38.52         4.90 o                         
   4   4   6       2830.48       2814.36        38.90 o                         
   5   4   6          6.54          8.27         4.30 o                         
   6   4   6         12.22         36.12         4.89 o                         
   7   4   6       4489.12       4418.36        55.85 o                         
   8   4   6       4097.87       4208.14        54.32 o                         
   9   4   6        256.62        279.59        16.83 o                         
  10   4   6        124.32        107.84         7.77 o                         
  11   4   6       2495.51       2382.69        42.72 o                         
  12   4   6       2366.88       2320.82        37.71 o                         
  13   4   6         82.06         84.09         7.70 o                         
  14   4   6        154.98        171.92         9.99 o                         
  15   4   6        752.38        846.01        31.17 o                         
  16   4   6          1.75          5.06         3.88 o                         
  17   4   6        358.84        409.35        23.04 o                         
  18   4   6        151.98        154.69        16.03 o                         
  19   4   6         31.56         43.35        15.66 o                         
  20   4   6          2.67         -3.11        10.98 o                         
   1   5   6      43233.07      45921.74       829.96 o                         
   2   5   6      19066.79      21256.45       332.08 o                         
   3   5   6      22797.27      23379.96       370.97 o                         
   4   5   6       1331.53       1501.41        22.10 o                         
   5   5   6      18339.05      17689.53       242.46 o                         
   6   5   6       6485.87       6492.88        88.52 o                         
   7   5   6      13880.72      13890.99       176.50 o                         
   8   5   6        553.35        545.94        10.65 o                         
   9   5   6      25623.17      26127.57       378.98 o                         
  10   5   6       6368.54       6424.12        79.66 o                         
  11   5   6       5218.63       5332.02       108.01 o                         
  12   5   6       2967.96       2848.04        51.45 o                         
  13   5   6       9572.04       9525.01       139.77 o                         
  14   5   6       2229.26       2347.84        45.86 o                         
  15   5   6        719.50        739.55        25.47 o                         
  16   5   6         12.22          7.68         4.95 o                         
  17   5   6      11697.73      11465.38       324.60 o                         
  18   5   6       2073.02       2096.27        51.80 o                         
  19   5   6        389.63        388.25        20.03 o                         
   0   6   6         36.92         72.80        15.03 o                         
   1   6   6      14521.16      14912.37       216.71 o                         
   2   6   6        772.61        797.40        17.68 o                         
   3   6   6      12477.97      11988.30       174.67 o                         
   4   6   6         97.43         87.24         7.53 o                         
   5   6   6       2515.33       2333.60        36.92 o                         
   6   6   6       1268.72       1373.90        23.77 o                         
   7   6   6      14491.76      14721.63       235.54 o                         
   8   6   6         78.27         70.07         5.14 o                         
   9   6   6       2393.84       2501.29        76.26 o                         
  10   6   6        193.17        206.91         8.05 o                         
  11   6   6       4344.19       4521.39        64.10 o                         
  12   6   6       1367.27       1402.96        29.38 o                         
  13   6   6         52.88         53.97         4.86 o                         
  14   6   6          0.61          7.02         6.63 o                         
  15   6   6       5166.83       5194.07       102.92 o                         
  16   6   6       1772.49       1814.76        35.28 o                         
  17   6   6        218.27        235.08        18.79 o                         
  18   6   6         80.85         68.05        13.84 o                         
  19   6   6       1361.92       1338.39        48.16 o                         
   1   7   6       9008.12       8799.79       118.55 o                         
   2   7   6       1020.92        933.96        20.13 o                         
   3   7   6       2575.26       2414.45        38.89 o                         
   4   7   6        187.06        235.68         9.42 o                         
   5   7   6       2369.17       2159.85        30.99 o                         
   6   7   6       3961.92       3865.63        59.19 o                         
   7   7   6       4894.82       4826.35        71.31 o                         
   8   7   6        102.03         94.33         8.53 o                         
   9   7   6       2566.22       2618.62        45.18 o                         
  10   7   6       2504.77       2506.86        32.33 o                         
  11   7   6       1313.77       1331.52        30.76 o                         
  12   7   6        559.91        585.48        14.81 o                         
  13   7   6       1135.55       1165.18        23.53 o                         
  14   7   6       1217.91       1199.88        21.40 o                         
  15   7   6       2382.64       2415.45        60.82 o                         
  16   7   6        474.57        456.96        15.67 o                         
  17   7   6       2733.36       2786.31        58.56 o                         
  18   7   6        196.46        153.40        27.32 o                         
  19   7   6        469.00        409.76        28.44 o                         
   0   8   6       3305.47       2982.03        96.74 o                         
   1   8   6      15312.45      14953.23       233.51 o                         
   2   8   6         66.91         74.14         9.58 o                         
   3   8   6      23268.76      23315.88       361.14 o                         
   4   8   6       5011.81       4672.51        85.38 o                         
   5   8   6       6662.79       6376.66        89.43 o                         
   6   8   6        351.74        323.80        12.04 o                         
   7   8   6      18960.58      18656.41       282.27 o                         
   8   8   6       7286.37       7133.70        93.46 o                         
   9   8   6       3352.99       3234.88        45.21 o                         
  10   8   6        949.43        916.25        18.63 o                         
  11   8   6       9095.86       9193.46       181.80 o                         
  12   8   6       5292.96       5396.99       118.76 o                         
  13   8   6        909.21        955.95        20.86 o                         
  14   8   6        304.26        319.03        12.51 o                         
  15   8   6       8699.74       8990.15       217.64 o                         
  16   8   6       3437.61       3526.29        76.82 o                         
  17   8   6       1205.46       1203.85        39.21 o                         
  18   8   6          4.10         -5.62        11.20 o                         
   1   9   6         13.20         28.68         7.38 o                         
   2   9   6          0.25         16.46         7.87 o                         
   3   9   6        861.76        864.20        19.17 o                         
   4   9   6       1664.36       1628.16        33.76 o                         
   5   9   6        675.15        661.33        17.57 o                         
   6   9   6        636.09        612.57        20.04 o                         
   7   9   6          2.97          6.51         5.75 o                         
   8   9   6        697.62        640.22        16.69 o                         
   9   9   6        397.12        455.57        17.00 o                         
  10   9   6          2.19         -2.54         4.87 o                         
  11   9   6        852.44        951.41        26.26 o                         
  12   9   6       1969.12       1974.60        34.42 o                         
  13   9   6        249.51        289.10        26.33 o                         
  14   9   6        665.99        697.64        28.29 o                         
  15   9   6         26.78         33.47        11.92 o                         
  16   9   6        350.02        359.82        21.96 o                         
  17   9   6        379.48        398.72        23.12 o                         
  18   9   6         13.81         33.13        31.43 o                         
   0  10   6      21548.23      21664.12       724.13 o                         
   1  10   6       4160.73       4120.06        59.09 o                         
   2  10   6         18.98         23.86         7.37 o                         
   3  10   6       9996.29       9614.31       140.37 o                         
   4  10   6      11755.28      11456.31       174.71 o                         
   5  10   6       8710.42       8257.33       141.49 o                         
   6  10   6        639.08        605.54        19.51 o                         
   7  10   6       7373.44       7245.73       107.64 o                         
   8  10   6      10481.04      10066.50       165.81 o                         
   9  10   6       3356.29       3326.16        62.68 o                         
  10  10   6        797.00        814.89        21.61 o                         
  11  10   6       7153.89       6901.01       119.11 o                         
  12  10   6       5671.80       5737.07       101.35 o                         
  13  10   6       1403.38       1438.80        42.82 o                         
  14  10   6        257.88        256.61        13.85 o                         
  15  10   6       6388.09       6204.25       126.51 o                         
  16  10   6       1870.28       1723.59        51.08 o                         
  17  10   6        592.32        633.44        28.13 o                         
   1  11   6        384.39        411.46        12.85 o                         
   2  11   6       7609.38       7637.80       122.70 o                         
   3  11   6       4125.65       4206.89       103.01 o                         
   4  11   6         46.29         47.54        11.05 o                         
   5  11   6       1448.41       1486.47        30.00 o                         
   6  11   6       3034.25       2963.64        48.47 o                         
   7  11   6       5025.75       4877.12        80.95 o                         
   8  11   6        350.98        392.23        18.76 o                         
   9  11   6       2641.94       2732.50        61.87 o                         
  10  11   6       3313.38       3341.36        81.28 o                         
  11  11   6       4783.75       4711.16        99.82 o                         
  12  11   6        153.77        191.31        12.51 o                         
  13  11   6       3833.95       3933.30       119.79 o                         
  14  11   6        605.06        587.41        22.19 o                         
  15  11   6        977.53        945.20        35.15 o                         
  16  11   6        776.69        740.45        33.98 o                         
   0  12   6       8269.37       8206.49       226.97 o                         
   1  12   6       1330.18       1321.86        28.07 o                         
   2  12   6         57.42         56.70         9.29 o                         
   3  12   6       2522.68       2434.66        45.89 o                         
   4  12   6       1889.78       1937.89        39.27 o                         
   5  12   6       1188.29       1157.90        27.51 o                         
   6  12   6          5.18         -4.90         6.26 o                         
   7  12   6       1922.45       1928.00        39.63 o                         
   8  12   6       1534.39       1493.86        42.80 o                         
   9  12   6        563.87        628.93        23.94 o                         
  10  12   6         30.90         39.76        10.09 o                         
  11  12   6        541.62        577.57        21.36 o                         
  12  12   6       1581.58       1612.14        34.63 o                         
  13  12   6        234.06        242.01        14.57 o                         
  14  12   6        250.76        233.17        21.72 o                         
  15  12   6       1493.42       1506.34        45.88 o                         
   1  13   6       7505.30       7372.27       133.05 o                         
   2  13   6       5385.96       5295.45       103.75 o                         
   3  13   6       6306.10       6366.99       167.48 o                         
   4  13   6       1167.57       1129.34        29.23 o                         
   5  13   6       7914.83       7557.36       123.57 o                         
   6  13   6       4391.89       4329.24        86.81 o                         
   7  13   6       3013.14       3070.48        68.97 o                         
   8  13   6        423.18        483.54        21.43 o                         
   9  13   6       6938.16       6857.17       178.53 o                         
  10  13   6       1602.84       1749.77        36.71 o                         
  11  13   6       2535.69       2607.26        48.52 o                         
  12  13   6        598.14        619.23        21.90 o                         
  13  13   6       5135.08       5196.45       144.20 o                         
  14  13   6        973.92        946.62        37.11 o                         
   0  14   6       2846.01       3138.86       115.64 o                         
   1  14   6        582.17        585.18        26.08 o                         
   2  14   6          0.82          0.73         6.08 o                         
   3  14   6       1192.28       1121.12        35.82 o                         
   4  14   6       1347.20       1425.15        34.40 o                         
   5  14   6         35.14         45.20        10.67 o                         
   6  14   6        373.91        370.92        18.20 o                         
   7  14   6        492.30        477.10        20.30 o                         
   8  14   6        148.68        178.30        17.67 o                         
   9  14   6         16.40         19.81        10.14 o                         
  10  14   6        354.81        341.04        18.91 o                         
  11  14   6        187.43        169.68        15.67 o                         
  12  14   6        276.46        309.44        18.02 o                         
  13  14   6         15.34          6.61         9.13 o                         
   1  15   6       4040.13       4350.67       147.53 o                         
   2  15   6        669.69        735.79        29.87 o                         
   3  15   6       2758.79       2860.52        75.91 o                         
   4  15   6        459.59        414.49        23.69 o                         
   5  15   6       5487.56       5673.62       122.09 o                         
   6  15   6        384.27        421.17        25.18 o                         
   7  15   6       2222.15       2187.62        47.90 o                         
   8  15   6         44.02         40.63        12.86 o                         
   9  15   6       5429.25       5395.05       127.40 o                         
  10  15   6        540.71        511.93        21.81 o                         
  11  15   6        491.10        482.38        21.73 o                         
   0  16   6         53.11         70.87        31.88 o                         
   1  16   6       4822.48       5066.78       118.82 o                         
   2  16   6          7.00         16.74         8.95 o                         
   3  16   6       2823.00       2980.15        60.11 o                         
   4  16   6       1183.26       1213.07        35.98 o                         
   5  16   6        834.79        883.23        31.70 o                         
   6  16   6          4.61         -2.45         9.23 o                         
   7  16   6       4621.69       4876.02       121.06 o                         
   8  16   6        844.54        806.95        30.30 o                         
   9  16   6        865.39        888.38        28.96 o                         
  10  16   6          3.26         19.28        17.21 o                         
   1  17   6        138.92        126.84        22.76 o                         
   2  17   6        592.50        541.76        33.04 o                         
   3  17   6          0.23          1.76         7.21 o                         
   4  17   6          0.48          7.00         8.56 o                         
   5  17   6        101.84        127.13        15.12 o                         
   6  17   6        551.06        589.85        27.81 o                         
   7  17   6        159.55        215.89        18.24 o                         
   0  18   6         16.61         38.46        28.78 o                         
   1  18   6       2722.07       2649.45        82.38 o                         
   2  18   6          4.47          8.89        13.75 o                         
   3  18   6       2417.57       2406.10        65.54 o                         
   1   1   7      52348.99      58301.43       914.02 o                         
   2   1   7        485.37        436.82         9.40 o                         
   3   1   7      15254.19      15087.15       178.03 o                         
   4   1   7       1833.03       1965.96        32.24 o                         
   5   1   7      30054.26      30955.14       433.40 o                         
   6   1   7       2215.16       2101.38        27.55 o                         
   7   1   7      13821.23      13938.39       181.06 o                         
   8   1   7       1935.94       2121.24        34.80 o                         
   9   1   7      31061.35      31258.78       598.85 o                         
  10   1   7       1149.82       1117.13        30.72 o                         
  11   1   7       2431.44       2243.32        44.50 o                         
  12   1   7       1397.78       1370.71        38.57 o                         
  13   1   7      18914.35      18478.06       470.56 o                         
  14   1   7        778.85        751.33        32.16 o                         
  15   1   7       2128.43       2033.78        53.41 o                         
  16   1   7        221.76        245.04        21.52 o                         
  17   1   7      16113.41      16239.05       416.93 o                         
  18   1   7        670.61        642.94        32.06 o                         
  19   1   7        188.15        210.63        23.23 o                         
  20   1   7        176.10        114.11        31.16 o                         
   0   2   7       1994.24       2322.28        39.45 o                         
   1   2   7      43472.02      49788.99       779.78 o                         
   2   2   7          1.12          5.88         4.24 o                         
   3   2   7      23824.47      24226.51       337.82 o                         
   4   2   7       2409.02       2715.33        38.66 o                         
   5   2   7       8061.03       7736.98       128.56 o                         
   6   2   7         49.43         62.17         3.02 o                         
   7   2   7      32406.97      33899.37       489.36 o                         
   8   2   7        102.77        110.14         5.43 o                         
   9   2   7       7561.90       7536.37       111.44 o                         
  10   2   7         55.21         69.00         6.12 o                         
  11   2   7      11241.29      11242.33       213.37 o                         
  12   2   7        624.75        599.20        25.26 o                         
  13   2   7        395.71        428.75        25.73 o                         
  14   2   7        161.54        182.21        22.40 o                         
  15   2   7       9707.87       9490.51       214.49 o                         
  16   2   7        207.69        206.51        20.25 o                         
  17   2   7          5.97         16.41        12.05 o                         
  18   2   7         54.19         49.41        14.30 o                         
  19   2   7       3590.34       3499.39        99.74 o                         
  20   2   7         67.25         57.65        24.82 o                         
   1   3   7       4661.86       4518.72        75.12 o                         
   2   3   7       5463.74       5563.27        97.09 o                         
   3   3   7        363.18        338.68        12.94 o                         
   4   3   7       2942.05       3056.54        43.63 o                         
   5   3   7       1059.01       1083.34        48.43 o                         
   6   3   7       8325.48       8660.85       102.56 o                         
   7   3   7       2035.33       1872.86        22.39 o                         
   8   3   7         13.79         21.96         4.73 o                         
   9   3   7        914.68        924.35        24.50 o                         
  10   3   7          2.74          7.31         3.38 o                         
  11   3   7         17.24         19.46         6.80 o                         
  12   3   7       2130.92       2151.75        40.19 o                         
  13   3   7         95.03        116.76         5.91 o                         
  14   3   7        335.60        346.52        25.40 o                         
  15   3   7        633.27        650.11        24.71 o                         
  16   3   7        666.32        656.21        25.04 o                         
  17   3   7       1044.68       1145.90        43.16 o                         
  18   3   7         38.14         47.90        15.58 o                         
  19   3   7        507.41        512.20        27.11 o                         
  20   3   7        111.49         89.23        21.81 o                         
   0   4   7       1299.58       1104.53        35.45 o                         
   1   4   7      53662.85      60667.01      1052.15 o                         
   2   4   7       1980.62       2097.00        25.83 o                         
   3   4   7      21999.31      22232.96       288.75 o                         
   4   4   7       1083.18        906.07        14.35 o                         
   5   4   7      13112.97      12729.08       168.10 o                         
   6   4   7       1702.70       1790.82        41.59 o                         
   7   4   7      40004.80      43312.07       700.27 o                         
   8   4   7        556.88        460.47         9.80 o                         
   9   4   7       9890.50       9734.23       126.28 o                         
  10   4   7       2510.06       2487.62        37.21 o                         
  11   4   7      13949.45      14069.39       237.12 o                         
  12   4   7        683.77        685.93        18.95 o                         
  13   4   7       2916.11       2927.45        55.22 o                         
  14   4   7        688.33        705.20        18.51 o                         
  15   4   7       9162.65       9703.04       209.66 o                         
  16   4   7        135.54        165.48        17.02 o                         
  17   4   7       1049.86       1057.57        33.31 o                         
  18   4   7        441.54        407.48        25.99 o                         
  19   4   7       3584.38       3512.79        87.63 o                         
   1   5   7         69.22         78.53         5.35 o                         
   2   5   7        368.16        411.78         9.37 o                         
   3   5   7        523.55        512.03        11.20 o                         
   4   5   7       1329.13       1458.57        19.15 o                         
   5   5   7       4129.90       4256.62        53.04 o                         
   6   5   7        130.37        162.31         8.27 o                         
   7   5   7        826.75        839.49        17.76 o                         
   8   5   7         20.56         20.68         4.98 o                         
   9   5   7       1361.35       1403.96        19.60 o                         
  10   5   7        478.98        504.77        14.63 o                         
  11   5   7        238.90        244.47        11.27 o                         
  12   5   7        467.16        480.35        16.05 o                         
  13   5   7       1680.85       1666.26        32.10 o                         
  14   5   7         14.33         19.28         5.82 o                         
  15   5   7         10.28         21.38         7.05 o                         
  16   5   7         93.26        101.55        13.19 o                         
  17   5   7        410.56        379.57        24.92 o                         
  18   5   7         16.43          7.62        10.90 o                         
  19   5   7         70.49         53.57        14.73 o                         
   0   6   7       2970.31       2699.29        70.09 o                         
   1   6   7       4680.68       4491.11        69.30 o                         
   2   6   7         36.55         48.05         6.21 o                         
   3   6   7       3647.71       3098.01        42.27 o                         
   4   6   7       1132.96       1000.12        17.87 o                         
   5   6   7       8534.43       8013.07       108.04 o                         
   6   6   7         56.98         50.01         6.47 o                         
   7   6   7       8214.60       7886.50       110.53 o                         
   8   6   7       1049.53        982.59        15.90 o                         
   9   6   7       9325.89       9229.63       114.02 o                         
  10   6   7        682.32        721.46        21.32 o                         
  11   6   7       3318.65       3425.02        50.67 o                         
  12   6   7       1513.71       1558.59        34.29 o                         
  13   6   7       3419.28       3435.20        64.38 o                         
  14   6   7          0.26         -2.34         5.70 o                         
  15   6   7       6400.58       6564.36       157.09 o                         
  16   6   7        502.87        499.75        17.84 o                         
  17   6   7       1113.12       1113.78        34.31 o                         
  18   6   7        191.44        206.24        20.50 o                         
  19   6   7       2547.98       2389.38        84.97 o                         
   1   7   7       3940.71       3740.28        49.66 o                         
   2   7   7       4332.79       4264.40        76.39 o                         
   3   7   7       8149.76       7859.78       112.79 o                         
   4   7   7        267.84        268.04        14.05 o                         
   5   7   7       3232.21       3046.09        43.06 o                         
   6   7   7       2435.42       2343.46        35.50 o                         
   7   7   7       6889.39       6682.43        93.12 o                         
   8   7   7         31.75         31.57         6.92 o                         
   9   7   7       7347.71       6788.97       105.38 o                         
  10   7   7        107.15        109.96         5.87 o                         
  11   7   7       7116.54       7113.56       100.31 o                         
  12   7   7        291.56        325.25         9.16 o                         
  13   7   7       7621.58       7767.34       123.34 o                         
  14   7   7          9.36         22.79         9.24 o                         
  15   7   7       5226.02       5409.11       117.27 o                         
  16   7   7        310.27        374.25        24.22 o                         
  17   7   7       4194.89       4124.73       101.99 o                         
  18   7   7         81.52         77.32        16.82 o                         
   0   8   7        657.53        617.08        20.08 o                         
   1   8   7       4254.50       4005.62        54.64 o                         
   2   8   7        206.31        204.68        14.43 o                         
   3   8   7       4651.38       4292.27        66.01 o                         
   4   8   7        609.97        590.95        16.15 o                         
   5   8   7       4139.81       3929.15        61.35 o                         
   6   8   7        987.10        900.96        24.50 o                         
   7   8   7       4407.36       3999.20        59.40 o                         
   8   8   7         21.83         35.18         8.21 o                         
   9   8   7        370.22        371.62        15.27 o                         
  10   8   7       1574.13       1452.35        27.48 o                         
  11   8   7       4914.15       4732.89        73.41 o                         
  12   8   7        577.97        564.29        13.33 o                         
  13   8   7        819.90        762.80        17.07 o                         
  14   8   7        147.36        154.01         8.33 o                         
  15   8   7       2054.26       2014.72        50.50 o                         
  16   8   7         20.47         23.16         8.82 o                         
  17   8   7         49.95         62.26        17.23 o                         
  18   8   7        251.99        215.48        23.82 o                         
   1   9   7      17897.06      17754.61       277.65 o                         
   2   9   7        335.79        383.54        15.90 o                         
   3   9   7       7949.01       7642.23       126.41 o                         
   4   9   7        473.52        501.85        17.23 o                         
   5   9   7      21854.25      21056.23       355.90 o                         
   6   9   7          4.53         18.86         6.94 o                         
   7   9   7       7881.29       7567.13       123.81 o                         
   8   9   7        436.72        387.68        14.54 o                         
   9   9   7      18804.81      18735.55       306.11 o                         
  10   9   7        605.06        604.69        20.10 o                         
  11   9   7       3079.64       3080.36        52.93 o                         
  12   9   7          5.13          9.83         8.04 o                         
  13   9   7      13187.55      12889.62       223.45 o                         
  14   9   7          4.46          3.70         7.69 o                         
  15   9   7       1602.74       1498.49        42.93 o                         
  16   9   7         16.73         21.70        12.65 o                         
  17   9   7       9819.59       9732.05       323.92 o                         
   0  10   7         45.45         57.72         7.29 o                         
   1  10   7       5715.02       5520.09        81.60 o                         
   2  10   7         65.36         74.83        11.96 o                         
   3  10   7        833.85        820.83        22.74 o                         
   4  10   7          1.98          6.36         6.77 o                         
   5  10   7          2.77         15.50         6.99 o                         
   6  10   7        158.12        170.41        11.69 o                         
   7  10   7       1675.88       1610.00        34.28 o                         
   8  10   7        242.84        241.37        13.02 o                         
   9  10   7        613.68        571.40        18.08 o                         
  10  10   7        167.01        163.39        11.23 o                         
  11  10   7        216.29        241.63        12.71 o                         
  12  10   7        227.87        238.08        14.02 o                         
  13  10   7         66.67         92.33        10.57 o                         
  14  10   7         91.59         71.40        15.78 o                         
  15  10   7        345.83        316.58        25.76 o                         
  16  10   7        117.26        101.57        19.06 o                         
   1  11   7      10048.71      10024.72       153.12 o                         
   2  11   7        253.19        238.31        13.76 o                         
   3  11   7       3548.73       3403.94        60.87 o                         
   4  11   7         17.22         23.95         8.36 o                         
   5  11   7       9010.25       8780.48       149.20 o                         
   6  11   7        945.18        934.10        25.80 o                         
   7  11   7       1933.22       1979.48        40.27 o                         
   8  11   7        238.92        239.06        13.87 o                         
   9  11   7      12906.69      12971.61       274.40 o                         
  10  11   7        195.04        190.89        13.23 o                         
  11  11   7        370.92        395.22        15.86 o                         
  12  11   7        176.59        170.50        12.32 o                         
  13  11   7       6697.65       6423.32       104.61 o                         
  14  11   7        118.70        116.17        20.26 o                         
  15  11   7        357.71        368.51        25.29 o                         
  16  11   7          0.60         -2.70        11.45 o                         
   0  12   7        162.62        178.00        33.49 o                         
   1  12   7      21074.66      21161.05       475.60 o                         
   2  12   7        139.93        159.96        13.85 o                         
   3  12   7      16051.32      15756.88       273.03 o                         
   4  12   7        247.11        234.85        15.77 o                         
   5  12   7       6966.86       6782.00       140.85 o                         
   6  12   7        276.37        306.07        18.32 o                         
   7  12   7      17668.16      17588.13       362.79 o                         
   8  12   7          1.83          1.26         7.01 o                         
   9  12   7       4397.88       4290.77       108.66 o                         
  10  12   7        979.48        972.14        26.08 o                         
  11  12   7       7923.69       8059.26       182.65 o                         
  12  12   7          0.75          2.95         6.27 o                         
  13  12   7        279.42        300.94        18.63 o                         
  14  12   7         44.89         36.39        14.27 o                         
  15  12   7       5665.38       5415.41       151.46 o                         
   1  13   7        214.98        189.07         9.72 o                         
   2  13   7          1.87         -4.22         8.79 o                         
   3  13   7         75.02         59.22        10.55 o                         
   4  13   7         53.51         36.85         9.92 o                         
   5  13   7         53.94         66.25        12.36 o                         
   6  13   7          8.97          1.29         6.65 o                         
   7  13   7         29.31         46.79        11.21 o                         
   8  13   7        265.10        229.26        16.97 o                         
   9  13   7          3.68          9.35         9.09 o                         
  10  13   7         63.66         58.64        10.88 o                         
  11  13   7         64.40         59.56        11.28 o                         
  12  13   7        177.45        189.10        13.94 o                         
  13  13   7        183.73        200.06        17.60 o                         
  14  13   7          2.49          4.69        11.34 o                         
   0  14   7       1424.28       1535.27        43.84 o                         
   1  14   7       6907.69       7036.65       162.10 o                         
   2  14   7         71.07         72.82        13.41 o                         
   3  14   7       7808.12       7479.47       131.22 o                         
   4  14   7       1565.04       1610.03        37.83 o                         
   5  14   7       4841.24       4890.86       132.41 o                         
   6  14   7          9.06         11.64         9.77 o                         
   7  14   7       4491.21       4544.04        97.78 o                         
   8  14   7        203.70        232.27        17.07 o                         
   9  14   7       1893.31       1978.93        58.89 o                         
  10  14   7         42.68         33.86        12.72 o                         
  11  14   7       3005.22       3130.97        90.67 o                         
  12  14   7         69.08         89.22        12.98 o                         
   1  15   7       1412.66       1365.61        39.70 o                         
   2  15   7        134.89        133.72        12.98 o                         
   3  15   7       2062.63       2076.27        48.46 o                         
   4  15   7        235.24        270.98        16.52 o                         
   5  15   7       3747.23       3928.26       130.21 o                         
   6  15   7         36.49         23.98        11.55 o                         
   7  15   7        724.11        825.17        32.29 o                         
   8  15   7         59.77         49.12        13.24 o                         
   9  15   7       3060.42       3187.31        97.26 o                         
  10  15   7         14.81          3.38         8.54 o                         
  11  15   7        545.58        576.55        25.70 o                         
   0  16   7        302.98        463.42        50.80 o                         
   1  16   7        329.56        328.27        30.46 o                         
   2  16   7         30.63         34.27         9.51 o                         
   3  16   7        775.12        819.40        30.38 o                         
   4  16   7        185.95        224.57        19.93 o                         
   5  16   7       1475.26       1540.22        58.67 o                         
   6  16   7         23.94         22.01        10.12 o                         
   7  16   7         54.88         47.85        12.27 o                         
   8  16   7        419.67        428.05        22.06 o                         
   9  16   7        499.70        531.15        24.11 o                         
   1  17   7        751.76        761.58        48.42 o                         
   2  17   7         98.19         99.10        22.50 o                         
   3  17   7       1388.70       1347.38        52.24 o                         
   4  17   7         27.37         39.03        14.75 o                         
   5  17   7       1867.68       1807.70        47.45 o                         
   6  17   7        980.56       1098.37        34.28 o                         
   0  18   7         83.58         66.29        37.79 o                         
   1  18   7        162.93        155.17        37.39 o                         
   0   0   8      90530.72      97843.51      3595.79 o                         
   1   0   8      17167.86      17282.12       294.13 o                         
   2   0   8       1431.17       1393.63        27.09 o                         
   3   0   8      11520.69      10775.79       168.99 o                         
   4   0   8      48568.90      51944.34      1125.39 o                         
   5   0   8       7446.92       7203.35       140.27 o                         
   6   0   8         55.33         43.96         5.84 o                         
   7   0   8      35947.96      38765.16      1139.49 o                         
   8   0   8      35178.56      35638.63      1076.83 o                         
   9   0   8       4976.24       4927.18       118.83 o                         
  10   0   8       3804.85       3566.21        91.19 o                         
  11   0   8      21503.66      21436.71       594.73 o                         
  12   0   8      18306.05      17806.45       702.96 o                         
  13   0   8        376.11        378.14        35.27 o                         
  14   0   8       1316.39       1300.11        54.39 o                         
  15   0   8      14281.44      13833.51       493.57 o                         
  16   0   8       9458.23       9326.38       554.64 o                         
  17   0   8         91.27        103.64        29.59 o                         
  18   0   8       1389.95       1437.23       116.55 o                         
  19   0   8       2506.87       2428.63       104.34 o                         
   1   1   8        376.18        283.91         8.84 o                         
   2   1   8       4035.57       3445.64        50.19 o                         
   3   1   8       2709.75       2599.60        42.83 o                         
   4   1   8          0.51         18.19         4.05 o                         
   5   1   8        503.63        446.57         9.36 o                         
   6   1   8       5689.89       5092.85        56.96 o                         
   7   1   8       2987.32       3068.08        58.93 o                         
   8   1   8        147.30        115.56         4.20 o                         
   9   1   8       2305.54       2249.24        40.68 o                         
  10   1   8       4841.95       4651.62        81.80 o                         
  11   1   8        560.63        559.80        25.92 o                         
  12   1   8        489.51        529.62        26.54 o                         
  13   1   8       1101.44       1127.56        39.74 o                         
  14   1   8       1020.43       1028.59        44.16 o                         
  15   1   8        131.47        143.87        19.66 o                         
  16   1   8       1913.93       1970.47       112.29 o                         
  17   1   8       2344.67       2251.94        67.40 o                         
  18   1   8        262.81        263.94        53.04 o                         
  19   1   8          0.00         -0.42        10.95 o                         
   0   2   8      48637.53      55271.09      1339.11 o                         
   1   2   8       1325.29       1209.39        17.88 o                         
   2   2   8       1289.23       1284.77        17.84 o                         
   3   2   8      11802.10      12194.61       151.20 o                         
   4   2   8      17841.20      18788.55       243.44 o                         
   5   2   8       1226.43       1102.15        17.27 o                         
   6   2   8        514.99        543.41         9.37 o                         
   7   2   8       7414.33       7324.87        91.19 o                         
   8   2   8      12441.78      12449.32       162.03 o                         
   9   2   8        373.16        391.84        20.91 o                         
  10   2   8        233.32        261.57        12.52 o                         
  11   2   8       2671.17       2734.09        65.07 o                         
  12   2   8       2721.27       2599.59        55.12 o                         
  13   2   8         88.63         88.68        15.08 o                         
  14   2   8         48.12         46.88        16.93 o                         
  15   2   8       3435.36       3516.98        90.80 o                         
  16   2   8       4094.44       4149.39       186.03 o                         
  17   2   8        280.13        348.35        35.40 o                         
  18   2   8         56.52         64.96        23.11 o                         
  19   2   8        507.73        501.23        32.90 o                         
   1   3   8      15098.55      15582.50       199.89 o                         
   2   3   8      33867.01      35367.17       542.26 o                         
   3   3   8       9190.92       8960.41       108.75 o                         
   4   3   8          4.60         11.19         3.69 o                         
   5   3   8       7502.67       7418.71        92.21 o                         
   6   3   8      13451.01      12177.71       144.30 o                         
   7   3   8       3035.86       2915.24        40.62 o                         
   8   3   8       3931.72       3793.51        67.68 o                         
   9   3   8       8751.44       8611.28       124.12 o                         
  10   3   8      14611.18      14150.46       214.08 o                         
  11   3   8       1585.91       1626.15        37.35 o                         
  12   3   8        259.28        277.78         8.99 o                         
  13   3   8       2898.79       2872.57        72.52 o                         
  14   3   8       5858.70       5731.08       128.70 o                         
  15   3   8        175.48        258.87        45.13 o                         
  16   3   8       1934.37       2014.78       104.63 o                         
  17   3   8       5077.73       4964.46       158.34 o                         
  18   3   8       3625.86       3408.77       102.46 o                         
  19   3   8        203.40        206.07        25.31 o                         
   0   4   8       7926.01       8868.81       236.80 o                         
   1   4   8       8273.11       8851.09       144.38 o                         
   2   4   8       1756.27       1830.51        24.38 o                         
   3   4   8       1916.56       1878.10        22.33 o                         
   4   4   8          0.99          9.95         3.57 o                         
   5   4   8        105.30        168.45        16.56 o                         
   6   4   8        687.54        677.46        13.16 o                         
   7   4   8       3159.77       3277.26        39.60 o                         
   8   4   8       1479.97       1557.51        32.64 o                         
   9   4   8         66.23         62.70         3.96 o                         
  10   4   8          1.34          6.32         5.84 o                         
  11   4   8        354.32        359.84        14.39 o                         
  12   4   8        958.62       1011.93        28.53 o                         
  13   4   8        245.16        258.06        11.96 o                         
  14   4   8        784.71        866.12        33.22 o                         
  15   4   8         82.44         78.37        15.51 o                         
  16   4   8         83.92         89.30        15.22 o                         
  17   4   8        244.86        255.33        24.31 o                         
  18   4   8         15.59         13.84        13.76 o                         
  19   4   8          0.11         -0.16         9.55 o                         
   1   5   8       7706.52       7429.82       122.55 o                         
   2   5   8       2858.54       2419.65        30.87 o                         
   3   5   8       3801.00       3478.21        52.21 o                         
   4   5   8        777.23        858.79        13.34 o                         
   5   5   8       2251.48       2183.60        30.05 o                         
   6   5   8      12496.43      11434.52       150.57 o                         
   7   5   8       3562.39       3576.16        48.98 o                         
   8   5   8         23.85         27.23         4.05 o                         
   9   5   8       3924.71       3927.87        47.97 o                         
  10   5   8      10718.01      10794.97       134.05 o                         
  11   5   8       3144.83       3059.20        48.95 o                         
  12   5   8         29.28         70.91        18.09 o                         
  13   5   8       1823.63       1828.82        38.47 o                         
  14   5   8       4723.35       5027.11       116.60 o                         
  15   5   8       2089.97       2219.14        37.40 o                         
  16   5   8       1801.57       1802.42        52.18 o                         
  17   5   8       2816.28       2739.91        79.35 o                         
  18   5   8       3225.37       3022.18       104.91 o                         
  19   5   8        711.76        675.14        33.15 o                         
   0   6   8        188.24        126.71         8.25 o                         
   1   6   8       3338.65       3475.74        48.82 o                         
   2   6   8        403.27        395.72        12.41 o                         
   3   6   8       3970.87       4018.24        53.64 o                         
   4   6   8        934.62        845.96        17.68 o                         
   5   6   8       1680.36       1641.21        28.87 o                         
   6   6   8         25.44         30.63         5.85 o                         
   7   6   8        567.83        574.11         8.86 o                         
   8   6   8       1913.53       1853.75        26.76 o                         
   9   6   8        710.44        783.89        26.16 o                         
  10   6   8         37.38         50.93         4.08 o                         
  11   6   8        350.13        340.86         6.73 o                         
  12   6   8        767.69        815.76        20.23 o                         
  13   6   8        798.76        839.22        19.87 o                         
  14   6   8        424.37        418.65        19.15 o                         
  15   6   8         83.49        111.97         9.20 o                         
  16   6   8        420.77        432.92        22.04 o                         
  17   6   8        319.91        381.99        20.95 o                         
  18   6   8          1.49         -7.68        12.19 o                         
   1   7   8       6276.29       6039.25        94.93 o                         
   2   7   8       6694.11       6093.00        87.95 o                         
   3   7   8       3160.37       2966.74        58.70 o                         
   4   7   8          2.13          6.51         5.55 o                         
   5   7   8       2448.92       2436.78        36.43 o                         
   6   7   8       4925.89       4476.63        67.04 o                         
   7   7   8       2512.86       2422.40        38.87 o                         
   8   7   8          0.93          3.41         5.61 o                         
   9   7   8       3000.58       2929.27        45.12 o                         
  10   7   8       2224.36       2195.81        32.68 o                         
  11   7   8        291.38        315.00         8.10 o                         
  12   7   8         25.55         22.66         3.65 o                         
  13   7   8       1053.03       1099.53        25.03 o                         
  14   7   8       2243.48       2338.31        47.65 o                         
  15   7   8        187.14        228.93        13.94 o                         
  16   7   8        159.09        168.14        21.41 o                         
  17   7   8       1122.88       1040.52        41.09 o                         
  18   7   8        405.53        379.31        25.91 o                         
   0   8   8      12088.93      11869.53       246.88 o                         
   1   8   8       5348.90       5205.33        71.39 o                         
   2   8   8        681.66        647.44        18.33 o                         
   3   8   8       2340.44       2182.52        37.45 o                         
   4   8   8       8448.18       8033.77       122.03 o                         
   5   8   8       4955.83       4685.21        72.68 o                         
   6   8   8       1176.68       1170.68        41.00 o                         
   7   8   8       3006.97       2724.78        48.03 o                         
   8   8   8       5239.64       5092.85        76.25 o                         
   9   8   8       4046.03       3841.13        58.25 o                         
  10   8   8       1126.92       1069.38        37.17 o                         
  11   8   8       2161.79       2199.83        41.48 o                         
  12   8   8       3677.38       3564.80        57.18 o                         
  13   8   8       1907.08       1980.56        33.12 o                         
  14   8   8        758.66        775.58        27.08 o                         
  15   8   8       1960.44       1899.52        43.05 o                         
  16   8   8       3367.35       3398.26        85.39 o                         
  17   8   8        995.21        978.30        43.71 o                         
   1   9   8       4049.25       3881.15        53.67 o                         
   2   9   8       1507.11       1415.27        35.77 o                         
   3   9   8        377.49        387.96        14.51 o                         
   4   9   8        379.05        391.22        15.64 o                         
   5   9   8       1892.88       1904.86        37.41 o                         
   6   9   8       1603.97       1473.32        29.62 o                         
   7   9   8        197.62        198.77        13.32 o                         
   8   9   8          0.16          4.76         6.33 o                         
   9   9   8         56.25         54.21         9.25 o                         
  10   9   8        498.06        434.36        16.34 o                         
  11   9   8        486.93        437.81        17.71 o                         
  12   9   8         79.42         81.13         8.97 o                         
  13   9   8          0.09          4.62         5.51 o                         
  14   9   8        319.24        359.28        26.27 o                         
  15   9   8         81.65         66.18        15.09 o                         
  16   9   8          7.71          5.27        13.23 o                         
  17   9   8          0.56         -3.98        14.94 o                         
   0  10   8       2152.35       2148.51        55.56 o                         
   1  10   8      10691.54      10365.57       154.18 o                         
   2  10   8       2082.10       2034.27        41.46 o                         
   3  10   8       6066.59       5939.18        99.96 o                         
   4  10   8       4818.37       4571.23        79.82 o                         
   5  10   8       1609.71       1560.34        35.58 o                         
   6  10   8       1624.83       1617.75        33.34 o                         
   7  10   8      10868.80      10229.79       160.03 o                         
   8  10   8       4917.72       4870.80        79.40 o                         
   9  10   8       1235.33       1156.58        43.40 o                         
  10  10   8       3328.40       3241.04        57.28 o                         
  11  10   8       6206.10       6226.76       102.34 o                         
  12  10   8       1897.73       1948.21        41.76 o                         
  13  10   8        667.22        703.23        22.59 o                         
  14  10   8       3887.64       3742.34        87.23 o                         
  15  10   8       3773.46       3571.18        83.49 o                         
  16  10   8       2866.96       2800.39        70.84 o                         
   1  11   8       2788.76       2653.47        41.07 o                         
   2  11   8       9854.65       9812.92       169.73 o                         
   3  11   8       2188.39       2160.80        44.46 o                         
   4  11   8         75.10         75.07        11.19 o                         
   5  11   8       3837.02       3624.29        62.24 o                         
   6  11   8       4142.84       4070.02        69.39 o                         
   7  11   8        171.42        132.35        15.20 o                         
   8  11   8        172.17        215.49        21.21 o                         
   9  11   8       4902.27       4846.43        82.06 o                         
  10  11   8       5495.71       5565.87        95.22 o                         
  11  11   8        566.99        526.09        22.59 o                         
  12  11   8         31.66         39.45        10.43 o                         
  13  11   8       2181.95       2057.29        47.89 o                         
  14  11   8       1835.22       1797.77        50.19 o                         
  15  11   8         78.09         87.13        19.85 o                         
   0  12   8        226.19        244.39        14.69 o                         
   1  12   8        524.29        499.27        18.71 o                         
   2  12   8        109.65         98.77        10.72 o                         
   3  12   8        460.28        432.19        18.61 o                         
   4  12   8          3.96         11.28         9.94 o                         
   5  12   8        539.20        531.67        20.55 o                         
   6  12   8        174.48        156.84        13.95 o                         
   7  12   8       1019.93        905.02        29.67 o                         
   8  12   8        305.08        343.66        19.57 o                         
   9  12   8         74.60         85.97        12.42 o                         
  10  12   8        716.81        719.02        26.53 o                         
  11  12   8       2032.16       1998.67        44.63 o                         
  12  12   8         90.02         94.76        15.21 o                         
  13  12   8        549.88        563.69        24.98 o                         
  14  12   8        144.53        143.57        19.99 o                         
   1  13   8       3412.99       3435.65        75.63 o                         
   2  13   8      13982.85      14035.61       243.55 o                         
   3  13   8       3116.31       3095.34        63.40 o                         
   4  13   8          2.76         17.41        10.86 o                         
   5  13   8       4268.51       4056.27        75.80 o                         
   6  13   8      10017.42       9762.85       174.76 o                         
   7  13   8       2257.10       2133.81        47.41 o                         
   8  13   8         86.65         87.30        16.09 o                         
   9  13   8       3414.69       3427.56        67.46 o                         
  10  13   8       4750.60       4708.56        96.45 o                         
  11  13   8        799.62        765.36        25.71 o                         
  12  13   8        152.03        142.39        15.41 o                         
  13  13   8       2552.58       2526.72        58.92 o                         
   0  14   8       1747.60       1839.77        99.45 o                         
   1  14   8        916.29        972.62        42.04 o                         
   2  14   8         11.96          9.06         9.93 o                         
   3  14   8        813.72        789.83        26.35 o                         
   4  14   8       2745.01       2664.23        57.57 o                         
   5  14   8         17.21         23.19         9.66 o                         
   6  14   8        597.33        684.19        30.11 o                         
   7  14   8       1200.23       1178.68        32.90 o                         
   8  14   8       1101.23       1057.15        37.24 o                         
   9  14   8         51.22         46.59        13.52 o                         
  10  14   8        745.88        776.35        26.28 o                         
  11  14   8        684.52        707.85        27.10 o                         
  12  14   8        928.98        873.72        31.02 o                         
   1  15   8        432.00        458.13        23.06 o                         
   2  15   8       1862.52       1812.74        43.17 o                         
   3  15   8        771.84        793.82        25.82 o                         
   4  15   8          5.44         13.46        11.07 o                         
   5  15   8        226.96        218.74        17.63 o                         
   6  15   8       1127.97       1152.78        36.04 o                         
   7  15   8        949.69        932.72        30.41 o                         
   8  15   8         49.71         45.74        12.47 o                         
   9  15   8        306.52        267.83        21.87 o                         
  10  15   8        597.28        605.83        27.79 o                         
   0  16   8       1730.28       1631.61        79.13 o                         
   1  16   8        176.51        119.08        22.62 o                         
   2  16   8         22.31         40.11        16.33 o                         
   3  16   8       1739.44       1700.68        40.99 o                         
   4  16   8       2339.32       2376.83        55.83 o                         
   5  16   8        294.93        259.33        20.79 o                         
   6  16   8        177.52        175.89        16.51 o                         
   7  16   8       1058.72       1083.32        37.17 o                         
   8  16   8       3004.68       2998.12        70.78 o                         
   1  17   8         10.65         10.60        13.82 o                         
   2  17   8         38.10         53.85        18.98 o                         
   3  17   8          1.61         10.59        14.64 o                         
   4  17   8        206.93        239.43        27.32 o                         
   5  17   8          8.21          8.42        15.03 o                         
   1   1   9          4.64         20.00         4.96 o                         
   2   1   9      36516.79      37533.37       536.42 o                         
   3   1   9         35.29         79.33         6.09 o                         
   4   1   9        113.65         73.58         5.39 o                         
   5   1   9        297.16        311.92        10.94 o                         
   6   1   9      44445.70      45577.63       716.18 o                         
   7   1   9          8.17         15.75         3.39 o                         
   8   1   9       2979.04       2757.42        36.04 o                         
   9   1   9        338.50        325.94        11.81 o                         
  10   1   9      30834.68      30120.97       592.30 o                         
  11   1   9        574.38        598.89        27.56 o                         
  12   1   9       2679.61       2679.04        61.45 o                         
  13   1   9        674.71        655.00        29.75 o                         
  14   1   9      19455.53      19512.52       478.20 o                         
  15   1   9         21.64         33.35        15.04 o                         
  16   1   9       2609.75       2609.72        88.21 o                         
  17   1   9         92.15         88.72        19.24 o                         
  18   1   9       5076.32       5010.72       193.32 o                         
  19   1   9         33.56         23.79        15.85 o                         
   0   2   9      30730.34      30880.42       597.83 o                         
   1   2   9        202.58        195.36         8.13 o                         
   2   2   9        236.59        222.69         8.05 o                         
   3   2   9       1323.25       1274.58        18.08 o                         
   4   2   9      18406.34      17465.42       236.66 o                         
   5   2   9          0.55         11.13         5.01 o                         
   6   2   9        911.21        895.82        14.47 o                         
   7   2   9       3115.62       3111.87        47.20 o                         
   8   2   9      15809.36      15445.21       209.95 o                         
   9   2   9         26.51         82.24        22.06 o                         
  10   2   9       1819.71       1716.20        41.77 o                         
  11   2   9        177.12        156.43        17.56 o                         
  12   2   9       3990.73       3887.60        86.58 o                         
  13   2   9       1702.16       1607.71        43.46 o                         
  14   2   9       1726.78       1717.00        56.03 o                         
  15   2   9        201.37        215.91        23.92 o                         
  16   2   9       3407.94       3328.72        98.99 o                         
  17   2   9        261.96        329.39        41.62 o                         
  18   2   9       1212.48       1122.63        69.61 o                         
  19   2   9         52.96         46.02        19.00 o                         
   1   3   9       5731.17       5994.83        76.96 o                         
   2   3   9        969.97        954.73        18.46 o                         
   3   3   9      12037.79      13025.55       213.16 o                         
   4   3   9         14.76         31.46         5.40 o                         
   5   3   9        563.65        492.43        11.38 o                         
   6   3   9       3385.49       3273.16        41.35 o                         
   7   3   9        270.81        293.08         9.51 o                         
   8   3   9          4.65         14.71         3.44 o                         
   9   3   9       4657.76       4652.16        66.74 o                         
  10   3   9       4959.75       5038.59        87.60 o                         
  11   3   9        928.26        984.56        23.88 o                         
  12   3   9         37.07         35.57         4.89 o                         
  13   3   9         67.25         62.55        15.03 o                         
  14   3   9       4739.13       4811.12       129.45 o                         
  15   3   9         23.02         32.30        15.07 o                         
  16   3   9        274.97        292.62        25.14 o                         
  17   3   9          2.24         16.62         9.57 o                         
  18   3   9       2030.70       1950.14        69.63 o                         
  19   3   9         33.49         23.16        15.88 o                         
   0   4   9      87133.30      94769.69      3028.12 o                         
   1   4   9       1670.23       1827.48        51.45 o                         
   2   4   9        240.24        247.93        10.57 o                         
   3   4   9          2.44          7.61         3.51 o                         
   4   4   9      18169.37      17244.48       223.64 o                         
   5   4   9        314.47        387.31         9.58 o                         
   6   4   9       1601.09       1798.75        25.35 o                         
   7   4   9        735.04        737.01        14.67 o                         
   8   4   9      26436.38      28025.26       418.40 o                         
   9   4   9        437.66        463.05         8.78 o                         
  10   4   9        224.87        232.12         9.83 o                         
  11   4   9        244.26        243.10         9.37 o                         
  12   4   9       7001.71       7008.36       193.86 o                         
  13   4   9       1517.71       1641.04        63.20 o                         
  14   4   9        747.91        674.42        31.84 o                         
  15   4   9        161.70        163.01        15.34 o                         
  16   4   9       7370.68       7456.77       278.33 o                         
  17   4   9        109.65         94.30        14.32 o                         
  18   4   9       1013.48       1081.02        66.39 o                         
  19   4   9         24.18         26.93        15.02 o                         
   1   5   9         13.69         25.15         4.58 o                         
   2   5   9       1497.75       1588.84        26.70 o                         
   3   5   9         10.77          7.51         4.17 o                         
   4   5   9        207.19        208.27         7.49 o                         
   5   5   9         87.15        120.04         6.81 o                         
   6   5   9        679.74        677.42        12.72 o                         
   7   5   9          0.15          3.02         4.03 o                         
   8   5   9         41.36         46.40         6.17 o                         
   9   5   9        137.21        144.38         6.97 o                         
  10   5   9         95.42         94.68         9.29 o                         
  11   5   9        422.00        453.55        13.82 o                         
  12   5   9        126.56        143.62         9.89 o                         
  13   5   9          1.02          5.63         5.28 o                         
  14   5   9         43.27         61.74        11.57 o                         
  15   5   9        278.61        283.38        21.03 o                         
  16   5   9        325.35        324.92        27.29 o                         
  17   5   9         90.64         85.65        15.92 o                         
  18   5   9        140.99        209.52        42.46 o                         
   0   6   9      46894.33      51271.20      1247.12 o                         
   1   6   9         62.81         67.32         6.47 o                         
   2   6   9        177.17        224.68         8.70 o                         
   3   6   9        612.03        624.93        37.11 o                         
   4   6   9      15121.60      14853.09       199.94 o                         
   5   6   9        248.57        283.45         7.70 o                         
   6   6   9        297.53        395.10        16.75 o                         
   7   6   9        526.20        476.27        10.53 o                         
   8   6   9      13623.56      13714.32       198.36 o                         
   9   6   9        141.58        144.63         5.86 o                         
  10   6   9        261.32        289.61         8.43 o                         
  11   6   9        557.28        559.75        17.40 o                         
  12   6   9       2121.14       2222.64        53.48 o                         
  13   6   9          0.13         10.35         6.64 o                         
  14   6   9         82.85         91.49         9.83 o                         
  15   6   9        395.62        403.71        20.63 o                         
  16   6   9       2837.78       2911.20        97.66 o                         
  17   6   9          8.93          3.06        10.92 o                         
  18   6   9        401.37        372.67        29.95 o                         
   1   7   9        695.62        640.31        15.94 o                         
   2   7   9       7473.84       7517.88       106.65 o                         
   3   7   9        349.32        311.70        14.01 o                         
   4   7   9        168.16        165.83        10.67 o                         
   5   7   9        304.87        280.32        13.79 o                         
   6   7   9       5828.25       5608.11        80.93 o                         
   7   7   9        153.57        158.70        11.83 o                         
   8   7   9        273.72        287.42        11.17 o                         
   9   7   9          0.35          2.48         4.04 o                         
  10   7   9       4235.60       4344.36        53.57 o                         
  11   7   9         80.40         85.73         4.91 o                         
  12   7   9        402.64        432.41        12.02 o                         
  13   7   9        167.86        235.73        42.77 o                         
  14   7   9       3666.80       3778.78        84.37 o                         
  15   7   9        246.28        269.19        21.02 o                         
  16   7   9        983.94        947.09        43.39 o                         
  17   7   9         77.03         86.00        18.47 o                         
   0   8   9       5844.14       5462.92       106.46 o                         
   1   8   9          6.83         16.21         6.12 o                         
   2   8   9        838.09        802.54        20.42 o                         
   3   8   9         30.03         40.90         7.30 o                         
   4   8   9       5269.52       5049.84        74.65 o                         
   5   8   9        243.94        273.94        12.73 o                         
   6   8   9        735.23        709.36        21.76 o                         
   7   8   9        170.79        214.30        16.29 o                         
   8   8   9       1622.81       1649.87        30.60 o                         
   9   8   9        383.72        373.27        14.19 o                         
  10   8   9        719.33        622.95        18.37 o                         
  11   8   9        134.73        155.03         9.81 o                         
  12   8   9        560.55        496.86        12.70 o                         
  13   8   9        330.64        342.36        18.49 o                         
  14   8   9         23.29         29.76        13.72 o                         
  15   8   9        326.91        309.10        21.30 o                         
  16   8   9        294.72        316.24        24.30 o                         
  17   8   9         69.05         68.61        19.42 o                         
   1   9   9        717.16        832.60        37.61 o                         
   2   9   9       7666.26       7388.01       114.68 o                         
   3   9   9        188.24        238.57        13.25 o                         
   4   9   9        240.26        235.52        12.12 o                         
   5   9   9        759.84        747.41        19.88 o                         
   6   9   9      13711.21      13158.93       204.73 o                         
   7   9   9          0.34         -1.29         6.26 o                         
   8   9   9        844.24        837.39        23.68 o                         
   9   9   9       1078.91       1028.02        24.41 o                         
  10   9   9       9729.07       9926.69       154.88 o                         
  11   9   9         14.18         15.70         6.85 o                         
  12   9   9       2357.25       2322.97        37.63 o                         
  13   9   9        141.25        150.48        15.88 o                         
  14   9   9       8244.40       8072.32       157.51 o                         
  15   9   9         24.29         20.24        13.89 o                         
  16   9   9       2577.03       2579.89        75.04 o                         
   0  10   9       3346.69       3185.36        66.14 o                         
   1  10   9       1211.05       1291.56        31.06 o                         
   2  10   9       1091.76       1087.61        27.75 o                         
   3  10   9         36.70         24.52         7.63 o                         
   4  10   9       2336.31       2303.41        43.66 o                         
   5  10   9        340.15        363.87        15.06 o                         
   6  10   9        435.01        371.57        18.71 o                         
   7  10   9          0.68          3.67         7.04 o                         
   8  10   9       4298.65       4036.67        68.11 o                         
   9  10   9        357.24        334.30        17.65 o                         
  10  10   9         11.85          8.08         7.23 o                         
  11  10   9          0.28         25.03        18.58 o                         
  12  10   9       2343.36       2407.92        45.18 o                         
  13  10   9        262.17        264.44        20.82 o                         
  14  10   9        368.26        324.52        24.14 o                         
  15  10   9         98.18         82.03        16.16 o                         
  16  10   9        547.96        561.72        38.06 o                         
   1  11   9       1243.17       1239.10        34.84 o                         
   2  11   9       6343.83       6123.90        99.79 o                         
   3  11   9       1289.36       1262.55        29.85 o                         
   4  11   9        461.22        448.61        19.08 o                         
   5  11   9          0.22          1.15         6.37 o                         
   6  11   9       4757.92       4660.13        93.76 o                         
   7  11   9          8.86         10.20         7.95 o                         
   8  11   9       1769.99       1664.46        37.38 o                         
   9  11   9        551.85        510.30        21.88 o                         
  10  11   9       3693.92       3629.85        63.73 o                         
  11  11   9        494.27        466.51        18.65 o                         
  12  11   9       1372.21       1341.74        34.64 o                         
  13  11   9          3.08          8.66         9.69 o                         
  14  11   9       3270.26       3260.39        80.12 o                         
  15  11   9         52.88         59.16        16.08 o                         
   0  12   9      21205.80      21245.05       509.02 o                         
   1  12   9        385.18        377.19        19.35 o                         
   2  12   9         13.96         21.28         7.34 o                         
   3  12   9        832.53        799.72        26.07 o                         
   4  12   9      18883.70      18655.26       334.96 o                         
   5  12   9         66.84         80.90        14.06 o                         
   6  12   9        860.59        849.92        27.96 o                         
   7  12   9        686.83        662.72        25.08 o                         
   8  12   9      12930.98      12593.75       210.52 o                         
   9  12   9        227.82        222.32        15.93 o                         
  10  12   9        407.13        485.08        39.38 o                         
  11  12   9         61.80         63.13        13.48 o                         
  12  12   9       5865.67       5823.85       100.27 o                         
  13  12   9          1.92          2.59         7.94 o                         
  14  12   9       1671.26       1680.22        47.24 o                         
   1  13   9        214.54        201.84        11.84 o                         
   2  13   9        111.21        126.46        16.62 o                         
   3  13   9         13.20         10.81         8.08 o                         
   4  13   9         11.51         16.46         8.45 o                         
   5  13   9        488.01        464.49        22.73 o                         
   6  13   9         13.07         28.89        10.15 o                         
   7  13   9        158.00        180.80        16.11 o                         
   8  13   9          3.84          3.69         9.35 o                         
   9  13   9         32.64         24.86        11.34 o                         
  10  13   9        104.49        114.89        15.34 o                         
  11  13   9        309.86        289.05        18.22 o                         
  12  13   9         34.29         50.92        13.00 o                         
  13  13   9         88.04         54.50        24.71 o                         
   0  14   9       9001.35       8898.14       198.32 o                         
   1  14   9        100.74         83.54        13.19 o                         
   2  14   9          3.93          6.53         6.48 o                         
   3  14   9         65.52         74.37        11.18 o                         
   4  14   9       7103.68       6825.99       122.20 o                         
   5  14   9         49.89         53.43        13.96 o                         
   6  14   9         57.96         71.99        13.44 o                         
   7  14   9         26.42         22.90        10.97 o                         
   8  14   9       6090.45       6002.10       131.43 o                         
   9  14   9         32.07         27.98        10.99 o                         
  10  14   9         32.76         34.18        11.69 o                         
  11  14   9         12.82         11.30        10.00 o                         
   1  15   9          2.42          3.02        11.97 o                         
   2  15   9       4575.21       4332.93        96.33 o                         
   3  15   9         78.45         71.90        11.61 o                         
   4  15   9        436.19        438.39        20.28 o                         
   5  15   9         24.17         26.77        13.00 o                         
   6  15   9       2604.21       2588.10        56.95 o                         
   7  15   9        216.78        259.49        19.32 o                         
   8  15   9        519.86        539.83        25.57 o                         
   9  15   9          0.04         10.98        10.00 o                         
   0  16   9         84.68         60.75        36.75 o                         
   1  16   9        265.19        320.33        26.57 o                         
   2  16   9          1.34          2.65        11.41 o                         
   3  16   9         29.54         44.62        19.24 o                         
   4  16   9        674.29        634.51        35.38 o                         
   5  16   9         46.51         68.67        13.01 o                         
   6  16   9        317.46        319.26        26.46 o                         
   7  16   9          1.94         -3.19         8.13 o                         
   1  17   9        181.57        185.39        26.39 o                         
   2  17   9       3191.84       3110.57        83.89 o                         
   3  17   9        230.27        298.08        46.46 o                         
   4  17   9         11.09          0.49        23.80 o                         
   0   0  10      18009.22      17484.25       449.49 o                         
   1   0  10      15573.83      15886.53       276.47 o                         
   2   0  10        525.21        485.38        16.53 o                         
   3   0  10      28793.66      30711.59       716.96 o                         
   4   0  10       4283.40       3973.11        67.72 o                         
   5   0  10       3841.33       3470.89        60.02 o                         
   6   0  10        132.14        164.21        18.32 o                         
   7   0  10      24867.51      24954.93       475.46 o                         
   8   0  10       7314.63       6986.56       127.77 o                         
   9   0  10        842.57        790.75        36.81 o                         
  10   0  10        367.16        437.58        39.97 o                         
  11   0  10      13448.77      12838.82       388.98 o                         
  12   0  10        276.88        267.89        32.80 o                         
  13   0  10        111.43        164.38        52.40 o                         
  14   0  10        515.78        516.49        46.42 o                         
  15   0  10      10865.09       9995.23       358.16 o                         
  16   0  10       3594.54       3734.52       195.94 o                         
  17   0  10         19.38         19.95        22.51 o                         
  18   0  10        121.91        137.01        54.25 o                         
  19   0  10       2085.89       2159.56        99.53 o                         
   1   1  10       8989.22       9293.28       107.54 o                         
   2   1  10         10.00          8.41         4.91 o                         
   3   1  10       2982.28       2921.67        37.62 o                         
   4   1  10        844.40        976.15        15.48 o                         
   5   1  10       4156.33       4206.39        47.52 o                         
   6   1  10         22.24         48.77         5.48 o                         
   7   1  10         66.90         79.40         8.95 o                         
   8   1  10         82.11         84.08         4.27 o                         
   9   1  10       4825.21       4723.00        69.60 o                         
  10   1  10       1514.81       1436.34        36.97 o                         
  11   1  10        700.85        741.08        28.46 o                         
  12   1  10        543.12        538.14        25.89 o                         
  13   1  10        804.08        800.03        33.29 o                         
  14   1  10       1342.58       1331.20        54.39 o                         
  15   1  10          8.08         17.18        20.88 o                         
  16   1  10          3.44         30.23        18.28 o                         
  17   1  10       1303.33       1309.73        54.66 o                         
  18   1  10       1026.82        991.48       112.30 o                         
  19   1  10          0.57          0.13        15.56 o                         
   0   2  10      26769.43      28899.45       565.11 o                         
   1   2  10        987.39        801.71        15.30 o                         
   2   2  10        620.85        643.57        13.78 o                         
   3   2  10       1762.28       1462.23        22.11 o                         
   4   2  10      11627.25      11381.95       161.39 o                         
   5   2  10       2385.77       2286.61        33.48 o                         
   6   2  10        778.17        762.29        14.94 o                         
   7   2  10       5371.54       5258.01        58.87 o                         
   8   2  10       7645.29       7382.26       106.75 o                         
   9   2  10       1375.13       1321.62        41.38 o                         
  10   2  10       1517.57       1537.35        27.08 o                         
  11   2  10       4875.66       4741.58        96.26 o                         
  12   2  10       1504.68       1486.48        41.47 o                         
  13   2  10       1560.34       1520.23        46.27 o                         
  14   2  10        866.55        872.90        40.21 o                         
  15   2  10       2723.49       2624.81        92.70 o                         
  16   2  10       2391.45       2348.90        72.10 o                         
  17   2  10        490.97        585.54        61.47 o                         
  18   2  10        536.28        562.97        47.86 o                         
  19   2  10       1160.90       1207.22        68.81 o                         
   1   3  10      12901.94      12653.86       190.11 o                         
   2   3  10       2001.68       1797.01        32.69 o                         
   3   3  10      12335.83      12401.57       161.68 o                         
   4   3  10          8.59         35.11         6.59 o                         
   5   3  10       4160.93       3803.45        59.11 o                         
   6   3  10       6397.09       6033.96        81.76 o                         
   7   3  10       5128.59       5104.81        60.42 o                         
   8   3  10          1.96         11.66         3.80 o                         
   9   3  10      10520.08      10572.74       191.98 o                         
  10   3  10       6112.92       5981.11       112.88 o                         
  11   3  10       4051.69       3941.28        83.71 o                         
  12   3  10          8.30         32.31        14.53 o                         
  13   3  10       2522.66       2407.24        60.13 o                         
  14   3  10       4581.03       4500.11       125.60 o                         
  15   3  10        564.12        777.38       164.60 o                         
  16   3  10        721.62        703.63        35.01 o                         
  17   3  10       4052.33       3964.44       122.21 o                         
  18   3  10       3830.34       3691.29       115.95 o                         
   0   4  10        102.66        147.94        30.73 o                         
   1   4  10         60.59         69.44         6.92 o                         
   2   4  10       2136.87       2173.31        30.41 o                         
   3   4  10       2257.82       2118.77        31.45 o                         
   4   4  10       2775.64       2809.25        37.13 o                         
   5   4  10         22.67         22.69         4.34 o                         
   6   4  10         15.87         20.89         5.14 o                         
   7   4  10        252.54        256.50         8.13 o                         
   8   4  10        745.38        714.08        12.06 o                         
   9   4  10        268.99        271.57        10.82 o                         
  10   4  10        993.72       1026.77        31.73 o                         
  11   4  10        137.45        149.54        11.20 o                         
  12   4  10          0.93          5.99         7.58 o                         
  13   4  10       2431.14       2506.18        89.85 o                         
  14   4  10       1019.98       1028.50        37.38 o                         
  15   4  10         18.25         35.79        29.04 o                         
  16   4  10         82.33         99.10        20.61 o                         
  17   4  10        207.85        257.94        38.38 o                         
  18   4  10        362.26        430.74        46.77 o                         
   1   5  10       4058.52       4100.98        49.15 o                         
   2   5  10      23864.65      24327.22       343.63 o                         
   3   5  10       3984.50       3896.08        59.16 o                         
   4   5  10        139.39        126.02         7.82 o                         
   5   5  10       1122.26       1127.11        18.70 o                         
   6   5  10      23588.72      23419.19       439.66 o                         
   7   5  10       8630.67       8566.31       112.72 o                         
   8   5  10       2887.75       2833.46        43.90 o                         
   9   5  10       1144.99       1169.80        18.85 o                         
  10   5  10      13070.32      12749.18       200.81 o                         
  11   5  10       2347.13       2387.92        42.86 o                         
  12   5  10       3821.44       3927.06        67.22 o                         
  13   5  10        774.47        846.17        28.82 o                         
  14   5  10       5229.31       5367.55       150.76 o                         
  15   5  10        858.48        877.39        32.26 o                         
  16   5  10       3089.37       2992.62        70.82 o                         
  17   5  10       2618.13       2441.50        64.85 o                         
  18   5  10        680.69        680.70        35.26 o                         
   0   6  10      13336.04      13655.51       282.43 o                         
   1   6  10          2.60          5.95         5.31 o                         
   2   6  10         30.26         40.06         5.23 o                         
   3   6  10        444.73        500.69        11.39 o                         
   4   6  10       9637.78       9571.89       122.16 o                         
   5   6  10       1045.11       1026.07        16.79 o                         
   6   6  10       1813.21       1775.35        25.13 o                         
   7   6  10        283.79        324.41        13.86 o                         
   8   6  10       8656.01       8697.32       111.16 o                         
   9   6  10        416.68        395.77        10.32 o                         
  10   6  10       2793.52       2701.30        38.34 o                         
  11   6  10       1592.60       1685.79        32.12 o                         
  12   6  10       3240.09       3350.06        68.41 o                         
  13   6  10        519.42        568.52        18.91 o                         
  14   6  10       1862.48       1855.63        41.94 o                         
  15   6  10        886.13        928.40        31.20 o                         
  16   6  10        241.22        249.29        30.50 o                         
  17   6  10        542.28        560.18        32.75 o                         
   1   7  10       9499.88       9242.82       130.71 o                         
   2   7  10       4739.08       4753.95        66.32 o                         
   3   7  10       1627.38       1528.92        25.71 o                         
   4   7  10         93.75         94.06         8.63 o                         
   5   7  10       3761.59       3685.89        52.67 o                         
   6   7  10       3232.90       3109.13        43.47 o                         
   7   7  10        423.14        427.53        16.50 o                         
   8   7  10        105.51        104.18         8.25 o                         
   9   7  10       1944.21       1882.42        31.65 o                         
  10   7  10       2120.56       2091.83        27.10 o                         
  11   7  10          3.22          5.56         3.01 o                         
  12   7  10          3.02          0.57         3.70 o                         
  13   7  10        394.66        447.47        13.38 o                         
  14   7  10       1773.18       1750.96        44.29 o                         
  15   7  10         71.11         75.74        18.07 o                         
  16   7  10        345.07        339.41        25.29 o                         
  17   7  10        880.56        843.43        43.07 o                         
   0   8  10      15588.61      15270.90       298.07 o                         
   1   8  10       3336.91       3400.52        53.56 o                         
   2   8  10         70.92         66.15         8.04 o                         
   3   8  10       8413.94       8202.15       113.09 o                         
   4   8  10       5883.50       5728.40        80.07 o                         
   5   8  10        837.23        918.76        44.37 o                         
   6   8  10       2529.86       2396.49        37.42 o                         
   7   8  10       5461.28       5430.99        74.25 o                         
   8   8  10       6591.73       6429.52        89.02 o                         
   9   8  10        399.36        407.27        13.39 o                         
  10   8  10       1184.87       1214.42        25.16 o                         
  11   8  10       3742.89       3717.39        56.15 o                         
  12   8  10       4195.05       4094.49        86.95 o                         
  13   8  10       1144.85       1125.03        33.74 o                         
  14   8  10        867.96        796.65        33.24 o                         
  15   8  10       3625.92       3551.20        95.08 o                         
  16   8  10       2981.12       2848.41        77.73 o                         
   1   9  10        155.90        192.26        29.49 o                         
   2   9  10       7669.20       7182.54       109.16 o                         
   3   9  10          0.15          3.63         5.94 o                         
   4   9  10        433.59        389.93        18.65 o                         
   5   9  10         15.79          5.64         6.82 o                         
   6   9  10       1631.57       1585.91        41.84 o                         
   7   9  10          7.01         11.97         7.77 o                         
   8   9  10        537.78        526.47        22.06 o                         
   9   9  10       1142.29       1033.10        24.01 o                         
  10   9  10        619.50        617.98        18.92 o                         
  11   9  10        319.32        302.81        12.35 o                         
  12   9  10        159.26        167.63        10.59 o                         
  13   9  10        254.98        208.80        16.53 o                         
  14   9  10        126.88         87.59        13.46 o                         
  15   9  10         29.20         29.53        19.01 o                         
  16   9  10         39.44         35.42        19.23 o                         
   0  10  10       3506.68       3389.89        73.97 o                         
   1  10  10       2540.07       2463.66        49.10 o                         
   2  10  10        529.31        467.53        17.31 o                         
   3  10  10       4473.10       4367.42        71.97 o                         
   4  10  10        568.39        573.84        18.75 o                         
   5  10  10       3412.82       3365.49        61.72 o                         
   6  10  10         17.71         22.54         9.78 o                         
   7  10  10       7580.39       7388.03       119.66 o                         
   8  10  10       4576.89       4324.30        70.86 o                         
   9  10  10       1457.51       1480.53        34.81 o                         
  10  10  10          3.76         22.81         9.69 o                         
  11  10  10       4845.36       4855.63        76.39 o                         
  12  10  10       4428.50       4352.78        88.63 o                         
  13  10  10          6.45          5.51         8.62 o                         
  14  10  10          3.22          0.18         8.02 o                         
  15  10  10       5084.93       4884.83       150.52 o                         
   1  11  10       3218.03       3215.18        62.53 o                         
   2  11  10       3114.02       3092.91        59.57 o                         
   3  11  10       6316.52       6139.86       103.52 o                         
   4  11  10        222.75        201.00        13.95 o                         
   5  11  10       3389.87       3274.92        57.22 o                         
   6  11  10       2614.46       2529.86        49.47 o                         
   7  11  10       1947.65       1871.69        47.99 o                         
   8  11  10        432.28        370.10        20.77 o                         
   9  11  10       6488.79       6488.51       111.98 o                         
  10  11  10       2603.51       2636.66        56.71 o                         
  11  11  10       1849.66       1819.25        42.67 o                         
  12  11  10        201.31        217.19        17.91 o                         
  13  11  10       2496.51       2431.40        56.21 o                         
  14  11  10        980.05        919.16        30.22 o                         
   0  12  10       2546.04       2318.40        52.09 o                         
   1  12  10        387.66        381.98        18.73 o                         
   2  12  10        491.81        478.88        22.51 o                         
   3  12  10        557.38        540.59        23.44 o                         
   4  12  10       2135.31       2020.57        46.43 o                         
   5  12  10        321.59        347.70        17.62 o                         
   6  12  10        135.30        121.78        13.59 o                         
   7  12  10        257.68        284.92        17.30 o                         
   8  12  10        600.21        598.79        23.29 o                         
   9  12  10        151.28        157.05        14.88 o                         
  10  12  10        682.48        671.05        27.00 o                         
  11  12  10        100.88         98.98        12.58 o                         
  12  12  10        128.74        145.14        15.87 o                         
  13  12  10        315.63        310.36        20.67 o                         
   1  13  10       4229.22       4240.01       106.38 o                         
   2  13  10       8301.19       8075.18       139.83 o                         
   3  13  10       3456.27       3339.15        68.17 o                         
   4  13  10          0.64         17.33        11.17 o                         
   5  13  10       4305.66       4149.72        79.76 o                         
   6  13  10       3997.73       4144.16        91.90 o                         
   7  13  10       1520.35       1517.35        43.66 o                         
   8  13  10        225.20        279.50        19.34 o                         
   9  13  10       4215.94       4155.51        79.77 o                         
  10  13  10       2616.13       2718.06        62.06 o                         
  11  13  10       1721.57       1717.81        40.77 o                         
  12  13  10         38.42         50.75        13.23 o                         
   0  14  10         73.29        105.62        27.09 o                         
   1  14  10        739.29        686.21        34.04 o                         
   2  14  10         23.39         12.58         9.62 o                         
   3  14  10       1363.50       1317.50        39.52 o                         
   4  14  10         23.97         17.46        10.80 o                         
   5  14  10        164.63        195.47        16.26 o                         
   6  14  10        173.78        209.83        17.68 o                         
   7  14  10        665.38        657.17        26.04 o                         
   8  14  10        178.23        172.28        16.49 o                         
   9  14  10         21.08         28.35        11.86 o                         
  10  14  10         75.62         59.00        12.92 o                         
   1  15  10        437.89        470.90        30.78 o                         
   2  15  10       4029.48       3736.69        96.89 o                         
   3  15  10        566.13        577.36        34.40 o                         
   4  15  10        131.98        166.87        15.12 o                         
   5  15  10        430.61        511.08        22.64 o                         
   6  15  10       3989.23       3874.21        84.73 o                         
   7  15  10       1659.40       1839.29        47.78 o                         
   8  15  10         42.50         34.79        11.89 o                         
   0  16  10       1901.49       1932.23        91.05 o                         
   1  16  10        810.67        791.23        42.52 o                         
   2  16  10          3.42         11.48        15.47 o                         
   3  16  10       1066.00       1009.30        45.93 o                         
   4  16  10       2807.83       2666.43        77.68 o                         
   5  16  10        744.37        764.31        47.15 o                         
   6  16  10        158.57        202.31        17.51 o                         
   1   1  11      26263.41      26988.62       370.87 o                         
   2   1  11        101.77        141.70         7.79 o                         
   3   1  11      14679.34      14196.87       182.34 o                         
   4   1  11       3003.80       3059.58        39.31 o                         
   5   1  11      12038.04      11967.91       146.35 o                         
   6   1  11        416.44        467.47        14.13 o                         
   7   1  11      11226.04      10878.68       136.53 o                         
   8   1  11        823.59        809.45        15.03 o                         
   9   1  11      16194.03      16169.64       296.37 o                         
  10   1  11        334.32        360.44        21.06 o                         
  11   1  11       4276.39       4241.68        88.23 o                         
  12   1  11       2461.40       2449.79        56.88 o                         
  13   1  11       6452.24       6404.87       125.87 o                         
  14   1  11         67.88         85.40        18.62 o                         
  15   1  11       2758.48       2562.04        95.80 o                         
  16   1  11        145.41        145.37        23.82 o                         
  17   1  11       6657.55       6494.07       154.67 o                         
  18   1  11        144.07        167.36        30.12 o                         
   0   2  11       4960.40       5018.84        85.24 o                         
   1   2  11       2082.98       2203.50        32.21 o                         
   2   2  11        316.13        304.23        10.28 o                         
   3   2  11       2669.14       2547.54        33.36 o                         
   4   2  11       3430.06       3449.27        44.36 o                         
   5   2  11       4689.29       4566.55        71.14 o                         
   6   2  11        416.73        421.24        10.83 o                         
   7   2  11       5098.52       5056.07        60.89 o                         
   8   2  11        295.35        319.00         7.81 o                         
   9   2  11       2820.79       2772.47        59.53 o                         
  10   2  11        257.56        253.34         6.98 o                         
  11   2  11       3780.22       3821.97        80.85 o                         
  12   2  11         90.72         74.33        15.44 o                         
  13   2  11       1195.36       1232.49        45.40 o                         
  14   2  11        527.46        538.58        31.38 o                         
  15   2  11       3419.16       3351.37       137.65 o                         
  16   2  11        338.68        346.51        30.03 o                         
  17   2  11        840.95        885.80        59.42 o                         
  18   2  11        404.05        386.71        35.41 o                         
   1   3  11      16155.86      15938.94       233.69 o                         
   2   3  11      10090.92      10170.00       134.26 o                         
   3   3  11       4070.10       3914.44        52.58 o                         
   4   3  11        487.89        459.56        13.60 o                         
   5   3  11       6606.10       6279.40       116.27 o                         
   6   3  11       1844.85       1857.73        45.29 o                         
   7   3  11       1870.44       1828.72        26.81 o                         
   8   3  11       3397.73       3432.41        43.24 o                         
   9   3  11       6563.39       6428.28       111.49 o                         
  10   3  11       2381.28       2333.99        44.49 o                         
  11   3  11       1093.53       1080.33        30.82 o                         
  12   3  11        792.32        734.48        30.68 o                         
  13   3  11       2691.34       2831.97        83.54 o                         
  14   3  11        325.50        332.24        33.98 o                         
  15   3  11        849.25        855.17        55.23 o                         
  16   3  11        522.53        506.12        34.43 o                         
  17   3  11       4330.73       4249.68       137.98 o                         
  18   3  11         59.01         53.90        21.91 o                         
   0   4  11       1016.03       1001.36        34.49 o                         
   1   4  11      24876.14      26164.24       419.42 o                         
   2   4  11       1590.92       1596.28        26.75 o                         
   3   4  11      17656.54      16727.35       232.90 o                         
   4   4  11       1746.40       1740.35        25.04 o                         
   5   4  11       5558.54       5451.25        75.47 o                         
   6   4  11       1260.85       1290.73        21.14 o                         
   7   4  11      24613.57      24906.87       379.99 o                         
   8   4  11         74.73         68.92         7.23 o                         
   9   4  11       6720.03       6687.61        84.79 o                         
  10   4  11       1223.04       1206.34        26.28 o                         
  11   4  11       8222.12       8418.96       163.11 o                         
  12   4  11         50.08         56.09         6.08 o                         
  13   4  11       1750.58       1783.25        61.18 o                         
  14   4  11        948.39        895.35        40.54 o                         
  15   4  11      10458.00      10138.75       233.80 o                         
  16   4  11         42.95         78.51        20.82 o                         
  17   4  11        534.12        559.29        38.65 o                         
  18   4  11        335.09        342.09        29.87 o                         
   1   5  11       1006.02        962.77        21.99 o                         
   2   5  11         31.69         35.87         5.93 o                         
   3   5  11        722.61        720.71        14.59 o                         
   4   5  11          1.08          5.19         3.99 o                         
   5   5  11       1155.08       1225.18        23.14 o                         
   6   5  11         37.52         52.63         6.20 o                         
   7   5  11         23.50         26.03         6.08 o                         
   8   5  11        174.58        185.79         7.56 o                         
   9   5  11        659.45        678.16        13.38 o                         
  10   5  11         76.44         81.52         9.13 o                         
  11   5  11        366.05        397.54        31.61 o                         
  12   5  11        127.29        130.64        12.23 o                         
  13   5  11        981.29       1034.05        35.73 o                         
  14   5  11         26.39         21.16        13.97 o                         
  15   5  11         98.89        108.58        14.88 o                         
  16   5  11         76.91         56.81        12.28 o                         
  17   5  11        431.89        367.38        39.47 o                         
   0   6  11       2050.47       1989.46        61.48 o                         
   1   6  11      20810.10      21085.33       281.94 o                         
   2   6  11        152.02        191.15        10.45 o                         
   3   6  11       9560.72       9190.63       126.94 o                         
   4   6  11       2454.42       2384.74        39.09 o                         
   5   6  11      10490.58      10215.58       136.27 o                         
   6   6  11        390.62        409.93        10.27 o                         
   7   6  11      20595.11      20182.65       293.54 o                         
   8   6  11        525.17        550.84        13.96 o                         
   9   6  11       5038.69       5145.85        77.95 o                         
  10   6  11       1421.20       1354.57        28.69 o                         
  11   6  11      14669.66      14862.94       277.01 o                         
  12   6  11         26.67         29.78         6.50 o                         
  13   6  11       1701.39       1797.96        40.02 o                         
  14   6  11        721.80        681.14        34.45 o                         
  15   6  11       7526.13       7230.73       157.01 o                         
  16   6  11         21.68          9.73        13.53 o                         
  17   6  11         41.36        157.45        67.75 o                         
   1   7  11       3833.23       3755.07        53.98 o                         
   2   7  11       4294.34       4253.23        60.37 o                         
   3   7  11       3218.84       3129.47        49.56 o                         
   4   7  11       1009.04        983.14        24.42 o                         
   5   7  11      10563.86      10343.88       143.50 o                         
   6   7  11       2416.20       2238.98        38.19 o                         
   7   7  11       5489.63       5304.50        75.08 o                         
   8   7  11       2136.20       2080.07        34.83 o                         
   9   7  11      10480.56      10855.45       145.36 o                         
  10   7  11        341.91        367.39         8.44 o                         
  11   7  11       1424.83       1487.33        22.81 o                         
  12   7  11       1655.73       1706.89        41.57 o                         
  13   7  11       9267.38       9249.23       171.78 o                         
  14   7  11        131.23        116.64        23.92 o                         
  15   7  11         59.07        134.32        46.12 o                         
  16   7  11       1597.50       1510.65        49.66 o                         
   0   8  11       3112.88       3055.90        75.25 o                         
   1   8  11        450.75        467.09        15.06 o                         
   2   8  11        526.96        511.24        16.42 o                         
   3   8  11       1219.27       1159.96        24.45 o                         
   4   8  11       3741.72       3494.05        50.34 o                         
   5   8  11        598.82        511.86        16.91 o                         
   6   8  11        898.01        900.71        27.54 o                         
   7   8  11        199.53        208.00        12.14 o                         
   8   8  11        590.35        575.54        16.73 o                         
   9   8  11         27.70         40.59         6.31 o                         
  10   8  11       1733.63       1674.96        30.86 o                         
  11   8  11        283.18        266.49        10.21 o                         
  12   8  11         55.83         38.61         9.32 o                         
  13   8  11        233.75        218.54        15.61 o                         
  14   8  11        759.72        735.61        35.93 o                         
  15   8  11        566.67        571.63        38.58 o                         
  16   8  11         72.28         55.47        24.62 o                         
   1   9  11       8242.25       8099.77       118.26 o                         
   2   9  11       1012.96        909.13        21.73 o                         
   3   9  11       5390.47       5305.48        77.52 o                         
   4   9  11        345.29        361.24        15.01 o                         
   5   9  11       7148.64       7164.87       102.26 o                         
   6   9  11        174.99        202.61        13.28 o                         
   7   9  11       4290.18       4293.34        67.69 o                         
   8   9  11        384.92        363.27        14.40 o                         
   9   9  11       8680.56       8912.51       134.43 o                         
  10   9  11          0.35          2.59         5.53 o                         
  11   9  11       2332.36       2240.77        35.99 o                         
  12   9  11         96.68         83.19        13.15 o                         
  13   9  11       6787.75       6821.07       121.51 o                         
  14   9  11         30.80         22.73         9.20 o                         
  15   9  11       1945.86       1800.58        62.77 o                         
   0  10  11         28.89         37.74        15.35 o                         
   1  10  11       5228.40       5224.67        82.54 o                         
   2  10  11          0.29          2.44         7.01 o                         
   3  10  11       4649.97       4648.03        70.27 o                         
   4  10  11        505.33        510.08        20.55 o                         
   5  10  11        839.32        834.01        21.16 o                         
   6  10  11        329.56        317.46        14.43 o                         
   7  10  11       4312.88       4333.72        78.91 o                         
   8  10  11        534.98        515.26        19.62 o                         
   9  10  11        544.76        502.25        18.37 o                         
  10  10  11         81.87         79.14         8.57 o                         
  11  10  11       1285.81       1238.77        25.54 o                         
  12  10  11        204.10        189.53        15.61 o                         
  13  10  11         19.24         15.87        11.59 o                         
  14  10  11          9.33         10.31         9.35 o                         
   1  11  11       4134.13       3952.66        72.37 o                         
   2  11  11        234.70        239.13        15.39 o                         
   3  11  11       1577.28       1596.42        33.00 o                         
   4  11  11         78.81         77.98        11.23 o                         
   5  11  11       2521.46       2311.90        46.33 o                         
   6  11  11         18.97         26.55         9.22 o                         
   7  11  11       2264.20       2260.06        48.12 o                         
   8  11  11        624.25        556.09        20.65 o                         
   9  11  11       2450.94       2372.67        45.04 o                         
  10  11  11        686.93        649.90        19.48 o                         
  11  11  11       1107.14       1049.29        25.14 o                         
  12  11  11         68.58         78.83        13.80 o                         
  13  11  11       1739.62       1660.44        44.68 o                         
   0  12  11         54.82         48.76        22.19 o                         
   1  12  11       4097.66       3963.56        75.18 o                         
   2  12  11         44.93         45.80        10.47 o                         
   3  12  11       5961.71       5736.10       101.39 o                         
   4  12  11        219.88        227.75        14.41 o                         
   5  12  11       1419.84       1341.90        34.69 o                         
   6  12  11        142.83        174.79        16.70 o                         
   7  12  11       3577.71       3494.19        70.50 o                         
   8  12  11         32.30         24.99        11.51 o                         
   9  12  11        982.86        940.80        28.93 o                         
  10  12  11        427.83        437.58        20.69 o                         
  11  12  11       2165.62       2107.54        55.75 o                         
  12  12  11        130.07        121.53        20.08 o                         
   1  13  11        220.01        215.25        15.05 o                         
   2  13  11        478.54        463.50        21.60 o                         
   3  13  11         66.78         67.96        10.69 o                         
   4  13  11         72.03         72.19        10.43 o                         
   5  13  11        184.29        191.60        17.29 o                         
   6  13  11        772.62        760.22        26.66 o                         
   7  13  11          0.29         -0.72         7.83 o                         
   8  13  11         25.38         22.29         9.73 o                         
   9  13  11        428.19        429.46        20.89 o                         
  10  13  11         13.97         12.44         9.92 o                         
  11  13  11        585.01        566.71        32.51 o                         
   0  14  11        342.29        290.54        42.30 o                         
   1  14  11       5405.92       5223.87       111.09 o                         
   2  14  11         97.05        115.63        23.03 o                         
   3  14  11       4236.10       4291.62        81.96 o                         
   4  14  11        679.74        696.02        25.35 o                         
   5  14  11       3720.13       3795.32        73.99 o                         
   6  14  11        304.47        344.44        20.76 o                         
   7  14  11       5291.91       5401.68       103.42 o                         
   8  14  11        464.85        482.79        23.75 o                         
   9  14  11       2703.95       2890.69        63.04 o                         
   1  15  11        358.71        322.80        29.25 o                         
   2  15  11        130.63        176.15        24.11 o                         
   3  15  11       2145.11       2099.31        64.02 o                         
   4  15  11          9.44         13.77        15.68 o                         
   5  15  11        665.14        606.53        28.46 o                         
   6  15  11          4.03         15.16         9.57 o                         
   7  15  11       1154.27       1102.76        36.60 o                         
   0  16  11         60.61         52.96        25.18 o                         
   1  16  11       1962.47       1964.83        69.45 o                         
   2  16  11         15.07         18.70        16.02 o                         
   3  16  11       2460.76       2483.53        73.95 o                         
   4  16  11        122.03         98.15        22.20 o                         
   0   0  12       3422.78       3378.12       120.36 o                         
   1   0  12       5578.63       5401.23       105.16 o                         
   2   0  12       1157.35       1251.42        31.91 o                         
   3   0  12       5009.33       4840.20        90.57 o                         
   4   0  12       2789.09       2865.70        54.23 o                         
   5   0  12       6259.68       6027.84       100.68 o                         
   6   0  12       2087.32       2184.29        41.15 o                         
   7   0  12       6780.85       6709.59       134.75 o                         
   8   0  12       6307.76       6260.43       122.31 o                         
   9   0  12      10177.84       9700.44       185.44 o                         
  10   0  12       2666.52       2927.28       273.40 o                         
  11   0  12       2291.44       2283.41        81.76 o                         
  12   0  12        638.26        787.27        78.22 o                         
  13   0  12       2887.67       2974.74       124.35 o                         
  14   0  12       2732.06       2497.75       149.73 o                         
  15   0  12       7338.07       7075.20       212.88 o                         
  16   0  12       2015.55       1927.80        95.61 o                         
  17   0  12       1820.91       1778.72       135.78 o                         
   1   1  12        141.89        169.60         8.62 o                         
   2   1  12       3304.30       3487.10        43.17 o                         
   3   1  12        263.93        282.22        10.20 o                         
   4   1  12       2229.20       2244.59        31.71 o                         
   5   1  12         98.87        104.38         7.97 o                         
   6   1  12       1153.13       1102.93        18.85 o                         
   7   1  12        622.91        591.27        12.47 o                         
   8   1  12          5.77          6.09         4.47 o                         
   9   1  12        115.27        129.73         5.29 o                         
  10   1  12       2780.33       2732.57        45.43 o                         
  11   1  12       1685.10       1672.69        52.24 o                         
  12   1  12        145.88        145.06        18.21 o                         
  13   1  12        538.22        549.45        28.09 o                         
  14   1  12        209.47        212.88        31.60 o                         
  15   1  12       1206.86       1168.54        53.17 o                         
  16   1  12          8.62         18.56        16.48 o                         
  17   1  12        713.68        707.19        45.83 o                         
   0   2  12      12979.13      13114.53       231.61 o                         
   1   2  12      12367.66      11930.73       150.51 o                         
   2   2  12        477.30        479.47        15.23 o                         
   3   2  12      10762.66      10340.77       142.91 o                         
   4   2  12       4572.45       4648.30        85.85 o                         
   5   2  12       6530.34       6312.30        86.34 o                         
   6   2  12        356.97        366.13        14.37 o                         
   7   2  12      15850.98      15660.46       215.66 o                         
   8   2  12       2635.91       2734.37        55.81 o                         
   9   2  12       3332.67       3306.84        53.12 o                         
  10   2  12       1133.65       1115.79        20.34 o                         
  11   2  12       6572.36       6611.47       142.14 o                         
  12   2  12       2948.84       2936.30        72.72 o                         
  13   2  12        578.06        582.25        36.36 o                         
  14   2  12         17.69         25.30        17.39 o                         
  15   2  12       5215.15       5114.90       165.89 o                         
  16   2  12       2086.56       2106.66        74.75 o                         
  17   2  12        504.97        481.58        44.13 o                         
   1   3  12       8057.74       7853.46       108.03 o                         
   2   3  12       9312.46       9412.70       134.53 o                         
   3   3  12       3286.41       3129.80        43.95 o                         
   4   3  12        194.59        229.37        10.47 o                         
   5   3  12       7093.00       7167.04       129.79 o                         
   6   3  12       6112.98       6211.42       113.32 o                         
   7   3  12       2827.94       2887.58        65.58 o                         
   8   3  12         51.42         63.95         5.53 o                         
   9   3  12       6762.15       6931.99       108.13 o                         
  10   3  12       4519.44       4649.45       140.54 o                         
  11   3  12       1100.89       1126.35        36.49 o                         
  12   3  12        385.62        383.82        25.40 o                         
  13   3  12       3962.72       3917.37       162.21 o                         
  14   3  12       1416.02       1409.61        46.49 o                         
  15   3  12       1298.25       1287.25        57.57 o                         
  16   3  12        308.51        286.57        32.24 o                         
  17   3  12       4301.92       4288.95       121.66 o                         
   0   4  12        756.68        692.86        26.85 o                         
   1   4  12        200.40        177.68        10.91 o                         
   2   4  12         26.83         29.85         6.09 o                         
   3   4  12       1449.38       1424.03        24.04 o                         
   4   4  12        369.80        353.67        13.68 o                         
   5   4  12       1687.98       1668.76        35.05 o                         
   6   4  12        921.35        949.41        16.85 o                         
   7   4  12       2282.70       2206.68        31.78 o                         
   8   4  12        459.95        482.43        11.61 o                         
   9   4  12        604.03        577.73        13.99 o                         
  10   4  12        153.21        164.94        10.62 o                         
  11   4  12       2245.60       2338.27        58.11 o                         
  12   4  12        517.10        535.62        20.72 o                         
  13   4  12         17.34         35.02        18.91 o                         
  14   4  12        347.55        328.16        27.78 o                         
  15   4  12       1907.95       1931.06       125.68 o                         
  16   4  12        184.11        209.28        34.61 o                         
  17   4  12         43.53         72.97        23.27 o                         
   1   5  12      14704.39      14508.16       217.66 o                         
   2   5  12       6104.67       6004.59        80.44 o                         
   3   5  12       7907.22       7633.80       105.27 o                         
   4   5  12          4.21         12.25         4.90 o                         
   5   5  12      14069.91      14250.99       203.52 o                         
   6   5  12       7211.46       7045.98        92.13 o                         
   7   5  12       6638.52       6657.24       105.25 o                         
   8   5  12          1.79          5.55         4.85 o                         
   9   5  12      17368.05      17639.36       286.99 o                         
  10   5  12       4486.68       4485.70        73.51 o                         
  11   5  12        892.88        846.25        40.98 o                         
  12   5  12        116.66        150.14        14.11 o                         
  13   5  12      12306.93      12076.11       292.23 o                         
  14   5  12       4099.96       4120.34       107.35 o                         
  15   5  12        286.03        600.84       142.40 o                         
  16   5  12        549.69        559.60        36.06 o                         
  17   5  12       8604.32       8074.64       247.07 o                         
   0   6  12       1278.34       1293.08        46.29 o                         
   1   6  12      11923.35      12139.42       171.84 o                         
   2   6  12        421.61        432.90        12.66 o                         
   3   6  12       2573.67       2541.94        35.82 o                         
   4   6  12       3163.14       3178.40        57.77 o                         
   5   6  12       2104.65       2146.23        54.92 o                         
   6   6  12         41.91         47.69         7.01 o                         
   7   6  12       8669.15       8772.64       117.74 o                         
   8   6  12       1008.26       1038.82        18.96 o                         
   9   6  12       2251.44       2228.09        36.17 o                         
  10   6  12        161.57        167.02         8.80 o                         
  11   6  12       3993.07       4070.18        95.78 o                         
  12   6  12       2339.29       2361.21        53.59 o                         
  13   6  12         44.13         51.76        12.35 o                         
  14   6  12         45.85         55.63        19.56 o                         
  15   6  12       1632.81       1578.53        56.49 o                         
  16   6  12       1276.43       1281.62        47.16 o                         
   1   7  12       7754.86       7344.35       111.72 o                         
   2   7  12       3815.77       3745.57        56.07 o                         
   3   7  12       1192.32       1126.53        21.29 o                         
   4   7  12          0.15          7.48         3.90 o                         
   5   7  12       3988.50       3973.29        60.99 o                         
   6   7  12       4668.91       4602.02        63.72 o                         
   7   7  12        674.20        732.62        32.53 o                         
   8   7  12        525.85        453.10        22.98 o                         
   9   7  12       2223.11       2273.91        30.10 o                         
  10   7  12       2730.41       2715.88        53.01 o                         
  11   7  12        331.51        349.47        10.28 o                         
  12   7  12        450.13        445.78        18.32 o                         
  13   7  12       1027.21        962.38        26.75 o                         
  14   7  12        847.43        848.74        39.75 o                         
  15   7  12        952.53        872.73        45.25 o                         
  16   7  12        346.80        285.73        34.96 o                         
   0   8  12       3281.33       3227.03        88.40 o                         
   1   8  12      19026.00      19137.14       295.88 o                         
   2   8  12          0.04          9.26         7.57 o                         
   3   8  12      10620.70      10402.95       151.87 o                         
   4   8  12       4725.82       4490.97        67.77 o                         
   5   8  12       2668.71       2683.00        45.16 o                         
   6   8  12          1.89          3.83         6.14 o                         
   7   8  12      11404.46      11352.07       168.34 o                         
   8   8  12       4802.06       4734.66        71.45 o                         
   9   8  12       2470.84       2354.45        41.50 o                         
  10   8  12        338.14        319.88        12.60 o                         
  11   8  12       4205.32       4413.15        81.77 o                         
  12   8  12       2630.30       2618.57        59.08 o                         
  13   8  12       1296.43       1322.19        35.34 o                         
  14   8  12        340.68        366.03        31.83 o                         
  15   8  12       3126.70       3040.51        86.19 o                         
   1   9  12        446.25        471.28        16.46 o                         
   2   9  12         27.52         17.83         7.99 o                         
   3   9  12        144.18        289.54        46.80 o                         
   4   9  12         14.24         15.36         7.08 o                         
   5   9  12       1662.64       1686.77        33.84 o                         
   6   9  12         74.75         95.30        10.78 o                         
   7   9  12         79.47         83.99         9.75 o                         
   8   9  12          1.95          0.02         5.61 o                         
   9   9  12        331.31        350.88        13.91 o                         
  10   9  12         96.33        103.65         8.60 o                         
  11   9  12          3.31         -1.83         6.53 o                         
  12   9  12        212.49        221.90        15.52 o                         
  13   9  12        696.44        713.25        25.21 o                         
  14   9  12          1.74         -1.73        10.88 o                         
   0  10  12       4911.78       4583.70       117.71 o                         
   1  10  12       3725.10       3576.92        56.27 o                         
   2  10  12        131.08        117.98         9.95 o                         
   3  10  12       1171.71       1117.65        26.13 o                         
   4  10  12       2130.43       2015.51        37.08 o                         
   5  10  12       4612.04       4469.38        69.09 o                         
   6  10  12        438.72        395.41        16.24 o                         
   7  10  12       2507.26       2282.72        41.61 o                         
   8  10  12       2189.89       2207.50        41.62 o                         
   9  10  12       2941.62       2828.47        48.00 o                         
  10  10  12        104.43        110.50        10.53 o                         
  11  10  12       2555.65       2445.43        55.36 o                         
  12  10  12        891.07        916.70        31.48 o                         
  13  10  12       1378.55       1369.24        38.65 o                         
  14  10  12        163.69        143.34        27.07 o                         
   1  11  12         15.70         26.53         6.50 o                         
   2  11  12       2986.11       2894.80        46.34 o                         
   3  11  12        773.09        738.96        24.76 o                         
   4  11  12        388.50        328.24        15.84 o                         
   5  11  12        729.53        752.78        20.76 o                         
   6  11  12        866.03        861.93        23.83 o                         
   7  11  12       1195.27       1192.70        40.01 o                         
   8  11  12        751.78        734.71        23.13 o                         
   9  11  12       1905.96       1902.44        37.39 o                         
  10  11  12        685.55        703.96        22.08 o                         
  11  11  12       1068.11       1076.81        33.92 o                         
  12  11  12         92.24         61.21        13.52 o                         
  13  11  12       2408.56       2398.41        61.34 o                         
   0  12  12          1.28         21.87        16.68 o                         
   1  12  12        465.32        504.54        22.09 o                         
   2  12  12        134.91        126.22        10.20 o                         
   3  12  12        968.28        934.86        24.69 o                         
   4  12  12        114.38        128.54        13.92 o                         
   5  12  12        617.01        621.58        19.50 o                         
   6  12  12         32.38         39.65        14.01 o                         
   7  12  12        410.38        409.29        18.19 o                         
   8  12  12        526.61        544.66        19.48 o                         
   9  12  12         95.12         77.42        12.69 o                         
  10  12  12          5.18          3.24         6.12 o                         
  11  12  12        545.03        546.22        28.06 o                         
   1  13  12       1896.99       1832.24        42.82 o                         
   2  13  12       2428.53       2421.06        49.15 o                         
   3  13  12       1961.79       1936.79        43.41 o                         
   4  13  12        149.07        124.31        18.90 o                         
   5  13  12       2233.65       2198.06        48.17 o                         
   6  13  12        951.33        961.00        30.27 o                         
   7  13  12       1160.84       1197.77        32.80 o                         
   8  13  12          5.21         12.67         8.56 o                         
   9  13  12       3353.22       3365.61        61.38 o                         
  10  13  12       1748.38       1593.36        36.61 o                         
   0  14  12        230.95        209.33        31.84 o                         
   1  14  12         42.35         25.79        14.21 o                         
   2  14  12          0.48          1.94         8.97 o                         
   3  14  12         25.67         14.65        12.05 o                         
   4  14  12         20.00         24.34        11.53 o                         
   5  14  12          1.82          3.19         8.11 o                         
   6  14  12          0.32          3.07         8.28 o                         
   7  14  12          8.63          8.10        10.42 o                         
   8  14  12         21.08         13.60        10.11 o                         
   1  15  12       3394.48       3409.64        84.83 o                         
   2  15  12        883.24        795.84        35.40 o                         
   3  15  12       1849.04       1852.70        55.04 o                         
   4  15  12         47.18         44.06        16.32 o                         
   5  15  12       4257.76       4221.59       106.76 o                         
   6  15  12       1742.69       1807.81        44.64 o                         
   1   1  13       5895.63       5765.18        73.91 o                         
   2   1  13      11025.26      11141.56       140.30 o                         
   3   1  13       8499.77       8547.42       112.78 o                         
   4   1  13          5.99          9.73         5.85 o                         
   5   1  13       1251.74       1230.69        21.54 o                         
   6   1  13       9394.81       8931.83       122.63 o                         
   7   1  13       2690.25       2589.66        37.86 o                         
   8   1  13       2202.57       2234.44        34.95 o                         
   9   1  13       4110.73       4115.25        70.79 o                         
  10   1  13      13960.86      13786.48       218.28 o                         
  11   1  13       4127.01       4021.19        79.20 o                         
  12   1  13        246.42        269.85        20.98 o                         
  13   1  13        268.09        270.63        26.94 o                         
  14   1  13       8124.90       8229.98       255.08 o                         
  15   1  13        361.37        351.65        35.64 o                         
  16   1  13       1620.50       1591.69        71.71 o                         
  17   1  13       1394.58       1360.04        73.08 o                         
   0   2  13      14550.21      13970.22       257.34 o                         
   1   2  13        926.51        896.85        19.38 o                         
   2   2  13        212.64        226.95        11.49 o                         
   3   2  13       1177.26       1158.68        30.12 o                         
   4   2  13       7771.50       7859.05       102.69 o                         
   5   2  13        368.71        348.17        11.65 o                         
   6   2  13          2.98         10.86         5.41 o                         
   7   2  13       3355.56       3286.04        55.17 o                         
   8   2  13       4198.26       4339.70        55.19 o                         
   9   2  13        197.93        197.10         7.01 o                         
  10   2  13         62.99         69.37         6.30 o                         
  11   2  13       1703.87       1719.14        32.39 o                         
  12   2  13       1011.06       1053.07        43.50 o                         
  13   2  13        130.80        147.48        25.34 o                         
  14   2  13         11.42         30.87        17.47 o                         
  15   2  13       1432.31       1411.35        56.67 o                         
  16   2  13       2089.59       2032.24        76.46 o                         
  17   2  13          0.39          4.87        14.72 o                         
   1   3  13       2812.05       2748.30        42.14 o                         
   2   3  13       4906.32       4737.38        73.77 o                         
   3   3  13       1198.48       1226.73        28.46 o                         
   4   3  13        212.03        219.76        10.88 o                         
   5   3  13        774.53        783.25        16.81 o                         
   6   3  13       8314.73       7787.17       149.51 o                         
   7   3  13        567.16        557.25        16.95 o                         
   8   3  13        285.86        263.27        10.53 o                         
   9   3  13         19.34         29.07         4.27 o                         
  10   3  13       6259.62       6317.86       100.63 o                         
  11   3  13        589.23        579.10        17.35 o                         
  12   3  13        797.76        955.40        44.67 o                         
  13   3  13          9.63         17.96        14.33 o                         
  14   3  13       2803.26       2835.15        93.91 o                         
  15   3  13        418.52        658.62       158.28 o                         
  16   3  13       1322.91       1353.23        67.78 o                         
  17   3  13          8.11         17.44        22.99 o                         
   0   4  13      33321.56      34443.99       799.50 o                         
   1   4  13        915.56        846.81        20.79 o                         
   2   4  13         12.30         23.30         8.31 o                         
   3   4  13       3666.05       3601.53        63.00 o                         
   4   4  13      21025.77      21508.11       327.61 o                         
   5   4  13        219.55        223.65        10.35 o                         
   6   4  13        160.21        215.92        13.04 o                         
   7   4  13       1867.61       1854.91        34.55 o                         
   8   4  13      22306.58      22955.27       399.00 o                         
   9   4  13          3.03         12.42         4.49 o                         
  10   4  13       1138.66       1128.99        26.97 o                         
  11   4  13       2351.23       2472.49        77.95 o                         
  12   4  13       7646.76       7924.37       157.36 o                         
  13   4  13        482.35        489.37        31.10 o                         
  14   4  13        981.54       1074.49        89.38 o                         
  15   4  13       1234.77       1278.40        52.62 o                         
  16   4  13       5278.54       5355.27       139.65 o                         
   1   5  13        152.40        154.49        10.45 o                         
   2   5  13        202.54        268.99        12.14 o                         
   3   5  13        722.75        721.44        16.24 o                         
   4   5  13         39.13         50.22         6.67 o                         
   5   5  13          8.66         15.56         6.03 o                         
   6   5  13        524.77        537.61        13.12 o                         
   7   5  13        253.89        259.73        10.69 o                         
   8   5  13        115.98        114.79         7.37 o                         
   9   5  13        172.16        163.94         8.87 o                         
  10   5  13        980.47        980.87        24.19 o                         
  11   5  13         82.20         83.59        11.13 o                         
  12   5  13        278.70        286.96        12.84 o                         
  13   5  13         39.69         34.42        16.83 o                         
  14   5  13        277.17        324.43        37.53 o                         
  15   5  13        174.72        407.03       108.59 o                         
  16   5  13        165.79        186.99        28.20 o                         
   0   6  13      36242.27      37604.00       938.31 o                         
   1   6  13        384.26        422.35        16.30 o                         
   2   6  13        479.47        464.66        15.08 o                         
   3   6  13          0.86          7.19         5.06 o                         
   4   6  13      14123.31      14090.18       233.22 o                         
   5   6  13        448.90        415.61        15.74 o                         
   6   6  13       1611.26       1621.46        40.17 o                         
   7   6  13        210.97        220.47        10.78 o                         
   8   6  13      11717.72      12006.16       218.34 o                         
   9   6  13        564.15        555.89        13.70 o                         
  10   6  13       2211.33       2265.81        48.30 o                         
  11   6  13        816.35        850.57        22.29 o                         
  12   6  13       6774.30       6717.15       155.24 o                         
  13   6  13        371.41        396.92        44.38 o                         
  14   6  13        479.68        472.81        39.35 o                         
  15   6  13        954.55        913.69        53.82 o                         
   1   7  13          0.50          8.78         6.36 o                         
   2   7  13      12126.01      12222.40       166.95 o                         
   3   7  13        342.23        338.15        11.53 o                         
   4   7  13        855.23        862.05        26.67 o                         
   5   7  13         27.46         33.22         5.64 o                         
   6   7  13      11513.63      11584.85       162.96 o                         
   7   7  13        447.05        467.56        16.32 o                         
   8   7  13        245.40        311.84        13.61 o                         
   9   7  13         82.69         86.76         6.32 o                         
  10   7  13       5309.48       5499.52        93.61 o                         
  11   7  13        311.15        278.65        18.48 o                         
  12   7  13        904.39        950.82        33.14 o                         
  13   7  13        112.88        145.03        22.71 o                         
  14   7  13       3521.06       3399.00        92.44 o                         
  15   7  13         23.47         24.50        17.40 o                         
   0   8  13        138.95        138.95        18.12 o                         
   1   8  13       1335.41       1246.46        30.77 o                         
   2   8  13        510.73        474.76        15.73 o                         
   3   8  13        178.35        180.17        12.40 o                         
   4   8  13         77.81         65.36        10.69 o                         
   5   8  13         20.02         24.71         7.72 o                         
   6   8  13         32.96         47.65        10.14 o                         
   7   8  13       1274.48       1253.86        33.70 o                         
   8   8  13        163.59        192.24        11.52 o                         
   9   8  13        100.72         95.22         8.13 o                         
  10   8  13         41.57         29.30         5.78 o                         
  11   8  13        622.73        667.59        23.09 o                         
  12   8  13         12.83         16.23         8.90 o                         
  13   8  13         74.35         76.92        20.30 o                         
  14   8  13          0.07         -2.87        11.76 o                         
   1   9  13       1710.21       1647.45        40.33 o                         
   2   9  13      13541.87      13103.92       202.78 o                         
   3   9  13        797.69        815.28        21.70 o                         
   4   9  13          0.13          8.46         7.15 o                         
   5   9  13       2068.27       2062.11        37.46 o                         
   6   9  13      10156.25       9849.59       151.80 o                         
   7   9  13        473.20        436.11        16.95 o                         
   8   9  13        136.20        154.15        10.76 o                         
   9   9  13        920.56       1001.36        27.16 o                         
  10   9  13       7103.96       7270.07       109.86 o                         
  11   9  13          9.43         17.42         9.14 o                         
  12   9  13        168.15        164.79        17.37 o                         
  13   9  13        200.25        199.93        17.45 o                         
  14   9  13       4466.40       4446.87       134.68 o                         
   0  10  13       2943.99       2842.11        78.27 o                         
   1  10  13          0.75          0.40         6.28 o                         
   2  10  13          2.15          6.05         7.17 o                         
   3  10  13          0.36          4.52         6.10 o                         
   4  10  13       3238.94       3122.53        51.50 o                         
   5  10  13         36.31         31.41         8.17 o                         
   6  10  13        957.84        977.54        27.01 o                         
   7  10  13          6.43         15.17         7.73 o                         
   8  10  13       2069.97       1948.86        38.19 o                         
   9  10  13         95.57         95.17        10.16 o                         
  10  10  13        188.11        164.83        10.70 o                         
  11  10  13         26.16         33.57        10.95 o                         
  12  10  13       1398.07       1378.86        41.46 o                         
  13  10  13         32.78         17.86        11.68 o                         
   1  11  13        512.88        509.74        22.63 o                         
   2  11  13       2938.25       2785.45        49.34 o                         
   3  11  13         97.76        107.76        10.36 o                         
   4  11  13         95.00         97.15         9.98 o                         
   5  11  13        459.58        455.48        17.91 o                         
   6  11  13       4650.57       4498.32        78.78 o                         
   7  11  13        113.12        107.34        10.82 o                         
   8  11  13          6.36         10.23         7.30 o                         
   9  11  13        138.21        165.42        14.06 o                         
  10  11  13       3125.21       3109.60        64.75 o                         
  11  11  13          0.47         -2.59        10.39 o                         
  12  11  13         19.90          7.20        11.01 o                         
   0  12  13       1731.42       1802.87        55.84 o                         
   1  12  13        519.76        504.94        21.76 o                         
   2  12  13         29.48         36.01         9.45 o                         
   3  12  13        897.08        894.17        23.50 o                         
   4  12  13       3301.96       3288.76        54.52 o                         
   5  12  13         39.52         46.30         9.67 o                         
   6  12  13         46.12         47.93         9.87 o                         
   7  12  13       1038.02       1057.40        28.59 o                         
   8  12  13       3916.61       3886.13        68.92 o                         
   9  12  13        149.25        163.93        13.18 o                         
  10  12  13        124.74         98.15        17.65 o                         
   1  13  13        151.59        153.08        20.80 o                         
   2  13  13        316.79        319.15        21.48 o                         
   3  13  13        174.05        171.46        12.51 o                         
   4  13  13        169.19        167.80        14.05 o                         
   5  13  13          3.92          7.46         7.50 o                         
   6  13  13        372.62        378.48        17.46 o                         
   7  13  13        121.09        138.07        13.26 o                         
   8  13  13          3.69         -1.72         6.87 o                         
   9  13  13        135.24        151.63        15.37 o                         
   0  14  13       5637.09       5567.94       150.56 o                         
   1  14  13         81.67         73.32        16.32 o                         
   2  14  13         64.01         70.65        14.40 o                         
   3  14  13        440.28        464.30        25.36 o                         
   4  14  13       4962.70       4968.25        96.24 o                         
   5  14  13        239.28        227.93        15.82 o                         
   6  14  13        290.14        298.82        20.21 o                         
   7  14  13        334.62        374.81        19.43 o                         
   1  15  13        316.86        359.05        24.80 o                         
   2  15  13       1857.23       1870.78        54.07 o                         
   3  15  13        707.48        741.71        32.47 o                         
   0   0  14      21573.80      21143.35       578.62 o                         
   1   0  14         19.02         54.71        22.82 o                         
   2   0  14        491.40        477.68        19.32 o                         
   3   0  14          1.31          2.01         6.44 o                         
   4   0  14      14120.47      14166.19       265.65 o                         
   5   0  14          1.10          4.73         9.33 o                         
   6   0  14       1590.97       1581.56        47.20 o                         
   7   0  14          7.61         26.25         8.51 o                         
   8   0  14      14451.72      14593.47       310.35 o                         
   9   0  14          6.34          8.01         8.35 o                         
  10   0  14       4702.47       4715.32        78.64 o                         
  11   0  14        435.08        455.20        45.40 o                         
  12   0  14       2563.14       2490.88       102.96 o                         
  13   0  14          1.35         27.83        26.42 o                         
  14   0  14       5147.87       5026.96       213.02 o                         
  15   0  14          9.65         33.74        27.46 o                         
  16   0  14       3085.42       3046.17       256.30 o                         
   1   1  14         39.28         29.47         6.70 o                         
   2   1  14       4577.35       4433.45        58.06 o                         
   3   1  14          0.03          5.36         5.09 o                         
   4   1  14          4.98         10.15         5.53 o                         
   5   1  14        259.60        240.28        11.23 o                         
   6   1  14       6738.05       6524.02        90.39 o                         
   7   1  14         36.46         40.84         5.96 o                         
   8   1  14        307.77        283.81        10.73 o                         
   9   1  14          5.81          6.77         3.30 o                         
  10   1  14       2587.27       2552.61        50.31 o                         
  11   1  14         88.84         85.72        16.96 o                         
  12   1  14       1211.80       1242.16        48.01 o                         
  13   1  14        128.65        146.59        23.67 o                         
  14   1  14        446.95        498.60        33.48 o                         
  15   1  14        453.26        450.46        41.71 o                         
  16   1  14        512.09        524.42        42.38 o                         
   0   2  14      11670.59      11427.34       256.27 o                         
   1   2  14        241.27        243.31        11.17 o                         
   2   2  14        522.49        478.57        14.91 o                         
   3   2  14        155.47        141.50        11.49 o                         
   4   2  14       3067.63       3146.33        48.80 o                         
   5   2  14        302.45        303.78        11.33 o                         
   6   2  14        677.85        694.12        17.26 o                         
   7   2  14        569.16        567.82        15.45 o                         
   8   2  14       3219.91       3393.33        70.50 o                         
   9   2  14        126.77        118.04         5.74 o                         
  10   2  14          2.16         19.21         5.97 o                         
  11   2  14       1272.04       1311.66        33.63 o                         
  12   2  14        191.86        214.41        27.26 o                         
  13   2  14         88.44         92.10        20.64 o                         
  14   2  14        522.49        488.48        39.37 o                         
  15   2  14        992.77        975.05        72.36 o                         
  16   2  14       2676.78       2681.40        91.52 o                         
   1   3  14          2.85         15.51         7.31 o                         
   2   3  14      20154.24      20294.34       307.64 o                         
   3   3  14         56.27         67.57         9.11 o                         
   4   3  14        156.93        158.91        10.28 o                         
   5   3  14         37.58         57.42        10.21 o                         
   6   3  14      13517.16      13580.51       195.61 o                         
   7   3  14        858.18        902.01        17.12 o                         
   8   3  14        632.11        636.78        15.65 o                         
   9   3  14        205.40        225.82         9.44 o                         
  10   3  14       9216.82       9593.29       169.29 o                         
  11   3  14        701.61        718.56        23.22 o                         
  12   3  14        487.49        518.39        35.39 o                         
  13   3  14        343.29        374.80        30.22 o                         
  14   3  14       7067.08       6953.58       208.58 o                         
  15   3  14        250.55        271.42        31.13 o                         
  16   3  14        718.87        708.03        43.94 o                         
   0   4  14        346.28        358.92        21.00 o                         
   1   4  14        180.53        173.50        11.24 o                         
   2   4  14         26.84         28.39         8.64 o                         
   3   4  14       1142.69       1124.22        23.90 o                         
   4   4  14          2.03          9.24         6.38 o                         
   5   4  14        121.95        111.67         8.43 o                         
   6   4  14        559.95        560.71        15.61 o                         
   7   4  14       1227.87       1220.83        23.70 o                         
   8   4  14          0.23          9.71         6.46 o                         
   9   4  14        513.38        480.95        17.85 o                         
  10   4  14        111.61        119.38        13.63 o                         
  11   4  14        534.77        567.79        27.95 o                         
  12   4  14        178.00        177.25        22.97 o                         
  13   4  14        223.35        352.61        66.22 o                         
  14   4  14         48.56         50.35        25.72 o                         
  15   4  14        216.14        256.90        28.31 o                         
   1   5  14       6943.17       7080.56       112.11 o                         
   2   5  14       2896.69       3114.88        55.22 o                         
   3   5  14       1798.18       1883.49        41.11 o                         
   4   5  14          5.98         16.02         6.65 o                         
   5   5  14       5158.43       5266.91        85.24 o                         
   6   5  14       8154.45       8288.31       149.89 o                         
   7   5  14        385.18        422.12        13.40 o                         
   8   5  14          2.56         13.46         5.18 o                         
   9   5  14       2891.58       3006.65        66.98 o                         
  10   5  14       7655.87       7944.38       156.51 o                         
  11   5  14         31.49        100.97        49.54 o                         
  12   5  14        191.40        240.72        28.74 o                         
  13   5  14       1251.96       1258.17        61.62 o                         
  14   5  14       7415.57       7563.58       200.09 o                         
  15   5  14         19.37         29.48        23.32 o                         
   0   6  14       7618.06       7625.18       161.92 o                         
   1   6  14       2977.44       2922.82        44.66 o                         
   2   6  14       1574.94       1567.73        30.98 o                         
   3   6  14       5784.31       5746.05        77.62 o                         
   4   6  14        458.25        486.20        14.70 o                         
   5   6  14        608.95        611.52        16.81 o                         
   6   6  14        460.28        524.35        30.41 o                         
   7   6  14       2945.18       2961.47        49.02 o                         
   8   6  14       4706.39       4711.08        81.65 o                         
   9   6  14         79.45         92.32         7.64 o                         
  10   6  14        133.65        124.22         6.56 o                         
  11   6  14       1327.47       1364.11        37.00 o                         
  12   6  14       3351.93       3429.45       105.81 o                         
  13   6  14         70.81         81.93        22.45 o                         
  14   6  14          0.57         18.45        18.87 o                         
  15   6  14        575.35        592.28        44.15 o                         
   1   7  14        201.54        194.83        11.70 o                         
   2   7  14        891.02        962.15        21.61 o                         
   3   7  14        282.08        271.22        12.64 o                         
   4   7  14         76.03         73.57         8.00 o                         
   5   7  14         29.45         23.73         6.45 o                         
   6   7  14       3150.87       3219.70        64.57 o                         
   7   7  14        718.24        797.30        28.80 o                         
   8   7  14        830.81        826.67        18.33 o                         
   9   7  14        351.33        327.53        13.03 o                         
  10   7  14       2466.06       2546.51        59.38 o                         
  11   7  14         50.91         43.61         9.41 o                         
  12   7  14        941.77        917.22        31.06 o                         
  13   7  14         46.30         44.13        19.30 o                         
  14   7  14       2035.19       2011.48        65.46 o                         
   0   8  14      27374.53      26563.43       641.53 o                         
   1   8  14       1210.79       1254.55        33.12 o                         
   2   8  14        661.34        645.64        21.81 o                         
   3   8  14       1208.11       1206.14        29.23 o                         
   4   8  14      11293.00      10929.18       168.06 o                         
   5   8  14       1170.77       1161.36        27.03 o                         
   6   8  14        613.37        596.10        19.67 o                         
   7   8  14       2484.61       2460.70        43.44 o                         
   8   8  14      14453.20      14129.24       218.14 o                         
   9   8  14        512.77        524.51        18.98 o                         
  10   8  14        403.68        405.05        19.93 o                         
  11   8  14       2258.41       2297.04        49.01 o                         
  12   8  14       5955.63       5937.45       114.01 o                         
  13   8  14        108.28        144.17        24.80 o                         
   1   9  14        392.13        361.77        22.21 o                         
   2   9  14         61.62         97.74        15.46 o                         
   3   9  14        804.16        734.86        24.11 o                         
   4   9  14         11.27          9.67         7.86 o                         
   5   9  14       1349.31       1317.30        30.32 o                         
   6   9  14          3.37         12.44         7.52 o                         
   7   9  14        221.40        178.19        13.29 o                         
   8   9  14        337.83        280.87        13.14 o                         
   9   9  14       1104.96       1069.78        24.66 o                         
  10   9  14         69.26         73.58        12.02 o                         
  11   9  14          7.34          0.77         7.75 o                         
  12   9  14         45.34         43.59        11.80 o                         
  13   9  14        834.04        751.96        45.36 o                         
   0  10  14      16811.83      16195.85       381.65 o                         
   1  10  14         22.70         24.08        11.21 o                         
   2  10  14        400.27        398.85        22.11 o                         
   3  10  14          0.60         -1.00         5.62 o                         
   4  10  14      12975.20      12393.48       191.58 o                         
   5  10  14         72.29        106.71        12.26 o                         
   6  10  14        255.29        243.16        18.10 o                         
   7  10  14         10.21          8.14         7.62 o                         
   8  10  14       7914.01       7985.28       126.49 o                         
   9  10  14        450.37        466.65        18.90 o                         
  10  10  14        553.81        568.25        28.00 o                         
  11  10  14         14.32          8.82         9.97 o                         
  12  10  14       3906.78       3851.37        81.15 o                         
   1  11  14         18.78         17.42        11.33 o                         
   2  11  14       6534.29       6298.07       118.12 o                         
   3  11  14        153.48        140.17        11.32 o                         
   4  11  14        101.51         88.12        10.58 o                         
   5  11  14          9.35          1.80         7.77 o                         
   6  11  14       3670.22       3745.57        63.02 o                         
   7  11  14        128.25        121.95        12.50 o                         
   8  11  14        226.99        237.03        16.89 o                         
   9  11  14          0.40         -2.23         5.96 o                         
  10  11  14       3069.18       3188.10        68.98 o                         
  11  11  14        417.22        390.87        32.50 o                         
   0  12  14       3063.00       3032.03        81.24 o                         
   1  12  14         62.27         67.52        15.15 o                         
   2  12  14          0.61         -0.81         8.03 o                         
   3  12  14        171.35        197.42        14.56 o                         
   4  12  14       1530.78       1547.02        37.24 o                         
   5  12  14        153.12        171.13        12.90 o                         
   6  12  14        147.47        127.32        13.37 o                         
   7  12  14        134.43        117.95        14.21 o                         
   8  12  14       1300.23       1291.29        34.97 o                         
   9  12  14         26.18         47.99        18.15 o                         
   1  13  14        180.50        154.41        18.51 o                         
   2  13  14       7170.47       7028.24       128.86 o                         
   3  13  14        290.72        258.64        23.37 o                         
   4  13  14        265.98        270.58        16.29 o                         
   5  13  14         92.68        101.24        13.04 o                         
   6  13  14       5344.33       5362.18        93.59 o                         
   7  13  14        124.86        141.38        13.59 o                         
   0  14  14        594.21        685.08        38.94 o                         
   1  14  14        113.53        131.83        17.40 o                         
   2  14  14          0.08          1.64         9.02 o                         
   3  14  14         47.84         55.49        15.23 o                         
   4  14  14        509.10        546.15        26.24 o                         
   5  14  14         20.11         24.10        11.09 o                         
   1   1  15      13030.54      12861.14       171.71 o                         
   2   1  15       5187.72       5094.95        68.50 o                         
   3   1  15       9616.70       9349.35       124.90 o                         
   4   1  15         70.82         63.93         8.50 o                         
   5   1  15       2988.20       2936.85        48.14 o                         
   6   1  15       2034.07       2044.30        36.54 o                         
   7   1  15       4053.03       4051.38        62.93 o                         
   8   1  15       2523.40       2447.15        39.60 o                         
   9   1  15       7286.95       7470.27       118.00 o                         
  10   1  15       3756.85       3779.62        51.82 o                         
  11   1  15       3985.20       3860.08       109.91 o                         
  12   1  15        476.74        499.76        31.81 o                         
  13   1  15       1344.44       1423.14        51.60 o                         
  14   1  15        685.50        731.19        43.89 o                         
  15   1  15        750.48        747.26        58.26 o                         
   0   2  15      14400.33      13897.28       260.25 o                         
   1   2  15       1106.78       1142.17        25.42 o                         
   2   2  15        742.24        725.89        19.15 o                         
   3   2  15       3554.66       3490.91        50.63 o                         
   4   2  15       8415.53       8337.39       119.58 o                         
   5   2  15        132.05        125.30        11.22 o                         
   6   2  15       2928.59       2875.50        42.67 o                         
   7   2  15       5414.98       5458.15        84.06 o                         
   8   2  15       3186.62       3180.06        57.61 o                         
   9   2  15        251.16        250.33         9.41 o                         
  10   2  15       1834.31       1769.19        29.55 o                         
  11   2  15       2617.78       2725.55        82.31 o                         
  12   2  15        144.66        164.52        25.96 o                         
  13   2  15          1.75         19.57        25.15 o                         
  14   2  15       2069.72       2003.16        76.61 o                         
  15   2  15       3688.50       3515.24       111.47 o                         
   1   3  15       1232.52       1175.60        24.65 o                         
   2   3  15       3328.74       3010.25        48.48 o                         
   3   3  15        223.32        246.90        14.32 o                         
   4   3  15       1317.01       1209.99        27.37 o                         
   5   3  15        784.18        746.85        25.92 o                         
   6   3  15        339.38        337.09        12.07 o                         
   7   3  15        628.48        661.81        18.87 o                         
   8   3  15       1325.32       1406.95        79.64 o                         
   9   3  15       1037.56       1028.70        19.85 o                         
  10   3  15         12.88         28.69         7.46 o                         
  11   3  15          2.33          4.41        15.54 o                         
  12   3  15        550.89        542.32        36.11 o                         
  13   3  15        356.61        360.65        43.40 o                         
  14   3  15         84.29         91.19        25.66 o                         
  15   3  15         59.86         71.06        21.44 o                         
   0   4  15        502.55        545.51        28.54 o                         
   1   4  15       4280.78       4347.63        65.67 o                         
   2   4  15        171.47        155.50        12.13 o                         
   3   4  15       5658.56       5528.72        83.75 o                         
   4   4  15        520.85        560.27        17.92 o                         
   5   4  15       3721.42       3787.76        52.82 o                         
   6   4  15        391.21        426.00        33.23 o                         
   7   4  15       7620.43       7709.04       120.16 o                         
   8   4  15       1729.71       1688.59        29.20 o                         
   9   4  15       1197.21       1229.43        30.48 o                         
  10   4  15          5.16          9.84         6.11 o                         
  11   4  15       7666.67       7535.23       191.13 o                         
  12   4  15       1439.46       1380.67        60.22 o                         
  13   4  15       1304.08       1276.68        76.74 o                         
  14   4  15          4.32          6.90        16.38 o                         
  15   4  15       4664.29       4772.72       137.56 o                         
   1   5  15          0.61          5.53         6.75 o                         
   2   5  15        111.78        105.82        11.45 o                         
   3   5  15        427.57        391.85        15.53 o                         
   4   5  15        141.86        145.44         9.70 o                         
   5   5  15        207.59        211.58        10.23 o                         
   6   5  15        266.65        244.55        11.14 o                         
   7   5  15        910.17        885.73        18.89 o                         
   8   5  15        116.05        114.77         8.61 o                         
   9   5  15         45.07         52.73         5.99 o                         
  10   5  15        373.65        379.67        17.73 o                         
  11   5  15        663.00        641.50        25.90 o                         
  12   5  15          2.00          8.54        17.22 o                         
  13   5  15         92.37        100.01        23.65 o                         
  14   5  15        132.73        124.93        31.91 o                         
   0   6  15        288.41        357.66        24.46 o                         
   1   6  15       2378.17       2349.08        39.03 o                         
   2   6  15        161.78        155.44        13.16 o                         
   3   6  15       3302.11       3415.50        57.77 o                         
   4   6  15          9.68         23.74         6.81 o                         
   5   6  15       2550.93       2669.32        50.50 o                         
   6   6  15         60.86         60.84         9.01 o                         
   7   6  15       3891.87       3949.04        74.65 o                         
   8   6  15         17.27         31.88         7.80 o                         
   9   6  15       1372.30       1383.99        25.82 o                         
  10   6  15         17.09         11.22         9.96 o                         
  11   6  15       2908.53       3009.37        64.14 o                         
  12   6  15        157.78        228.15        32.98 o                         
  13   6  15        886.24        944.27        53.04 o                         
  14   6  15         92.87         92.88        23.48 o                         
   1   7  15       2863.85       2846.30        43.15 o                         
   2   7  15        262.18        268.83        15.57 o                         
   3   7  15       2694.49       2711.69        45.26 o                         
   4   7  15         40.14         39.92         8.09 o                         
   5   7  15       3415.21       3489.04        72.72 o                         
   6   7  15        118.75        161.68        18.53 o                         
   7   7  15       2346.60       2431.21        48.17 o                         
   8   7  15        417.52        424.92        15.24 o                         
   9   7  15       3064.25       3162.14        50.97 o                         
  10   7  15        144.24        142.07        13.83 o                         
  11   7  15       1076.83       1092.88        32.14 o                         
  12   7  15        437.16        394.04        35.27 o                         
  13   7  15       2453.40       2395.76        73.39 o                         
   0   8  15       1887.40       2029.16        64.74 o                         
   1   8  15        384.46        377.29        18.51 o                         
   2   8  15         64.98         63.06        11.42 o                         
   3   8  15          7.65         14.26         7.15 o                         
   4   8  15        800.58        916.36        27.08 o                         
   5   8  15        174.96        187.93        12.26 o                         
   6   8  15        621.44        600.41        19.47 o                         
   7   8  15        428.26        463.90        20.22 o                         
   8   8  15        650.48        676.67        20.55 o                         
   9   8  15        357.07        373.91        15.43 o                         
  10   8  15       1245.43       1198.27        37.16 o                         
  11   8  15        213.56        285.01        30.13 o                         
  12   8  15        121.65        116.49        22.41 o                         
   1   9  15       5451.43       5445.75        92.10 o                         
   2   9  15       6483.27       6328.96       110.32 o                         
   3   9  15       2920.66       2971.91        61.94 o                         
   4   9  15        135.89        128.47        13.31 o                         
   5   9  15       5174.12       5111.68        82.51 o                         
   6   9  15       4811.51       4652.13        75.43 o                         
   7   9  15       2681.94       2733.45        50.02 o                         
   8   9  15        144.52        160.36        13.75 o                         
   9   9  15       4214.80       4227.42        82.51 o                         
  10   9  15       1815.16       1766.34        42.85 o                         
  11   9  15       1367.45       1384.50        37.89 o                         
  12   9  15        232.26        188.18        33.83 o                         
   0  10  15        323.74        312.26        26.03 o                         
   1  10  15        974.50        890.90        28.63 o                         
   2  10  15         34.25         33.54        12.10 o                         
   3  10  15        917.31        845.65        24.96 o                         
   4  10  15         95.66         89.75        12.69 o                         
   5  10  15         59.17         80.40        14.49 o                         
   6  10  15         33.62         40.06         9.86 o                         
   7  10  15        429.11        428.02        17.27 o                         
   8  10  15        195.15        194.13        15.92 o                         
   9  10  15         40.12         30.06        11.35 o                         
  10  10  15          1.13         -2.95         8.39 o                         
  11  10  15        395.99        399.80        34.42 o                         
   1  11  15       2058.09       2006.07        45.43 o                         
   2  11  15       3483.92       3439.44        65.66 o                         
   3  11  15       1304.12       1310.06        38.09 o                         
   4  11  15          6.84         11.35         7.76 o                         
   5  11  15       1245.47       1200.05        32.01 o                         
   6  11  15       3056.48       3152.19        57.10 o                         
   7  11  15       1269.44       1292.62        30.17 o                         
   8  11  15         76.50         65.81        13.67 o                         
   9  11  15       1624.16       1567.58        42.29 o                         
   0  12  15       1894.14       1820.62        63.49 o                         
   1  12  15       1632.31       1572.39        42.40 o                         
   2  12  15         52.66         59.10        13.17 o                         
   3  12  15       2573.57       2504.86        58.64 o                         
   4  12  15       2868.20       2847.44        54.41 o                         
   5  12  15        895.28        862.80        27.95 o                         
   6  12  15        697.70        744.76        26.96 o                         
   7  12  15       3187.63       3200.63        62.83 o                         
   8  12  15       3018.78       3083.75        63.78 o                         
   1  13  15         21.91         21.30        11.93 o                         
   2  13  15        397.75        412.58        24.03 o                         
   3  13  15        195.95        187.87        21.49 o                         
   4  13  15          4.33          5.08        10.06 o                         
   5  13  15         22.05         22.19        11.43 o                         
   0   0  16       3310.02       3330.84       105.73 o                         
   1   0  16      12752.00      12571.97       247.34 o                         
   2   0  16          6.92          9.07         9.40 o                         
   3   0  16      13821.80      13642.36       266.65 o                         
   4   0  16       1155.93       1179.98        33.07 o                         
   5   0  16       8579.14       8444.39       158.90 o                         
   6   0  16        151.49        140.22        14.06 o                         
   7   0  16      15516.61      14980.86       422.28 o                         
   8   0  16        761.51        773.83        41.89 o                         
   9   0  16       3734.73       3715.07       107.64 o                         
  10   0  16        268.39        360.28        59.44 o                         
  11   0  16       6582.04       6530.23       189.52 o                         
  12   0  16       1602.44       1501.19       101.18 o                         
  13   0  16        203.73        205.38        36.69 o                         
  14   0  16        532.23        458.95        60.53 o                         
   1   1  16       2858.30       2853.76        46.03 o                         
   2   1  16          2.30         25.90        11.14 o                         
   3   1  16        736.25        728.22        17.91 o                         
   4   1  16        211.68        202.17        12.68 o                         
   5   1  16       4112.02       4078.39        58.90 o                         
   6   1  16          5.08         16.81         7.56 o                         
   7   1  16        122.00        133.32         9.61 o                         
   8   1  16        170.34        181.63        25.88 o                         
   9   1  16       3723.29       3760.21        67.13 o                         
  10   1  16         30.78         53.31        19.51 o                         
  11   1  16          6.07          7.80        13.36 o                         
  12   1  16         58.24         48.80        17.78 o                         
  13   1  16       1872.61       1879.71        83.77 o                         
  14   1  16        363.09        330.15        40.79 o                         
   0   2  16       1059.68       1048.48        38.23 o                         
   1   2  16       2416.44       2404.58        41.18 o                         
   2   2  16          0.00          7.04         7.21 o                         
   3   2  16       1763.39       1693.40        30.59 o                         
   4   2  16       1173.46       1171.57        25.61 o                         
   5   2  16       2218.71       2237.76        37.41 o                         
   6   2  16          0.70          2.14         6.72 o                         
   7   2  16       4047.10       4067.48        70.70 o                         
   8   2  16       1964.50       1930.34        37.55 o                         
   9   2  16       2913.58       2981.94        58.69 o                         
  10   2  16         63.23        117.41        35.47 o                         
  11   2  16       1540.97       1559.61        64.52 o                         
  12   2  16        173.52        179.07        33.95 o                         
  13   2  16        390.49        434.26        38.93 o                         
  14   2  16        157.29        192.58        38.92 o                         
   1   3  16       6865.72       6636.34        98.45 o                         
   2   3  16        740.76        767.83        22.18 o                         
   3   3  16       3037.98       3003.56        48.06 o                         
   4   3  16          3.72          9.01         6.56 o                         
   5   3  16       6802.02       6812.50       103.01 o                         
   6   3  16       1469.10       1530.42        33.49 o                         
   7   3  16       1732.69       1830.46        34.40 o                         
   8   3  16         64.79         71.12         7.85 o                         
   9   3  16      10010.58      10259.41       159.32 o                         
  10   3  16        881.57        830.47        28.70 o                         
  11   3  16        609.26        569.03        53.09 o                         
  12   3  16        438.49        376.17        45.33 o                         
  13   3  16       7247.24       7363.94       287.60 o                         
  14   3  16        790.69        800.41        45.56 o                         
   0   4  16        944.54        868.80        32.05 o                         
   1   4  16        370.22        304.32        15.34 o                         
   2   4  16         42.31         58.45        15.07 o                         
   3   4  16        223.07        207.20        11.97 o                         
   4   4  16        158.03        138.67        11.45 o                         
   5   4  16        120.18        111.56        10.88 o                         
   6   4  16        177.49        176.59        14.56 o                         
   7   4  16         23.27         31.42         7.63 o                         
   8   4  16         93.09         79.99         7.44 o                         
   9   4  16          8.95          7.40         4.64 o                         
  10   4  16         57.07        110.08        46.19 o                         
  11   4  16          8.32         68.80        40.04 o                         
  12   4  16          4.11          4.31        19.58 o                         
  13   4  16        107.14        138.40        35.86 o                         
  14   4  16          5.71        129.52        89.72 o                         
   1   5  16       3047.04       3039.09        52.41 o                         
   2   5  16       1709.48       1746.69        55.46 o                         
   3   5  16        968.21       1002.76        22.30 o                         
   4   5  16        113.59        119.16        10.77 o                         
   5   5  16       2175.85       2201.30        38.77 o                         
   6   5  16       1316.85       1338.94        31.82 o                         
   7   5  16       2730.99       2867.37        45.06 o                         
   8   5  16        185.47        197.52         9.83 o                         
   9   5  16       1927.75       1990.83        39.19 o                         
  10   5  16        553.82        564.50        17.94 o                         
  11   5  16       1376.61       1444.99        60.44 o                         
  12   5  16         60.46         62.50        20.99 o                         
  13   5  16       2139.67       2160.79        87.37 o                         
   0   6  16        805.47        855.25        36.54 o                         
   1   6  16       5810.61       5715.11       100.40 o                         
   2   6  16         36.73         41.81         8.70 o                         
   3   6  16        114.86        115.08         9.88 o                         
   4   6  16        125.20        149.67        11.47 o                         
   5   6  16        437.97        447.79        15.99 o                         
   6   6  16        216.44        242.86        14.37 o                         
   7   6  16       1016.55       1030.60        26.89 o                         
   8   6  16        104.30        116.52        12.62 o                         
   9   6  16       2330.31       2242.84        50.39 o                         
  10   6  16         55.74         61.87        14.57 o                         
  11   6  16        108.63        158.94        26.03 o                         
  12   6  16         18.34         12.46        15.64 o                         
  13   6  16       1393.90       1459.67        63.62 o                         
   1   7  16       3376.54       3505.58        56.47 o                         
   2   7  16         42.48         42.24         9.86 o                         
   3   7  16       1462.23       1606.98        32.17 o                         
   4   7  16         53.01         72.89        15.39 o                         
   5   7  16       1988.83       2137.24        43.11 o                         
   6   7  16        110.29        105.42        11.42 o                         
   7   7  16       1476.92       1553.21        33.37 o                         
   8   7  16        170.99        194.93        19.30 o                         
   9   7  16       2329.76       2503.95        60.00 o                         
  10   7  16        198.14        188.09        15.22 o                         
  11   7  16        188.65        204.99        26.87 o                         
  12   7  16         82.71         71.97        21.83 o                         
   0   8  16        927.98        933.94        43.93 o                         
   1   8  16      10433.64      10051.60       158.17 o                         
   2   8  16          4.19          8.36         9.82 o                         
   3   8  16       3693.46       3611.59        64.56 o                         
   4   8  16        254.75        278.35        18.41 o                         
   5   8  16       2688.65       2683.20        46.98 o                         
   6   8  16         17.72         18.71         8.20 o                         
   7   8  16       7162.25       7095.81       110.94 o                         
   8   8  16        411.73        422.65        16.87 o                         
   9   8  16       2582.39       2479.25        55.79 o                         
  10   8  16          3.85          2.09         7.38 o                         
  11   8  16       3312.09       3226.90        79.43 o                         
   1   9  16       1488.28       1376.16        34.29 o                         
   2   9  16         74.58         54.30        12.75 o                         
   3   9  16        238.93        270.03        18.58 o                         
   4   9  16         19.30         31.13         8.62 o                         
   5   9  16        325.92        326.17        18.64 o                         
   6   9  16         39.33         19.15         9.58 o                         
   7   9  16         13.10         30.47         8.43 o                         
   8   9  16          8.18          7.50         8.34 o                         
   9   9  16        497.87        497.79        25.47 o                         
  10   9  16          2.51          8.51        10.77 o                         
   0  10  16         93.73        113.20        23.61 o                         
   1  10  16       5656.11       5595.80        99.58 o                         
   2  10  16         55.22         70.24        15.54 o                         
   3  10  16       6886.99       6761.51       119.72 o                         
   4  10  16        216.62        215.43        15.28 o                         
   5  10  16       3619.95       3804.88        68.27 o                         
   6  10  16          9.64          8.74         7.91 o                         
   7  10  16       6100.04       6181.66        98.83 o                         
   8  10  16        117.34        113.94        13.87 o                         
   9  10  16       1073.63       1128.80        36.86 o                         
   1  11  16       1323.25       1270.12        37.98 o                         
   2  11  16        282.46        310.91        19.55 o                         
   3  11  16       1714.09       1635.01        41.64 o                         
   4  11  16          0.72          8.82         7.33 o                         
   5  11  16       2676.35       2709.56        54.55 o                         
   6  11  16        207.43        261.62        16.74 o                         
   7  11  16        732.31        710.07        23.70 o                         
   8  11  16         13.07         17.09        10.31 o                         
   0  12  16         99.61         87.80        24.24 o                         
   1  12  16        492.70        502.83        27.13 o                         
   2  12  16         18.74         22.11        12.12 o                         
   3  12  16        204.17        231.69        20.54 o                         
   4  12  16          4.48          6.53         9.83 o                         
   5  12  16        726.87        721.14        25.31 o                         
   1  13  16       2098.30       2064.45        49.06 o                         
   2  13  16        249.20        231.44        46.49 o                         
   1   1  17       4284.42       4118.85        61.33 o                         
   2   1  17      13371.54      13237.60       194.08 o                         
   3   1  17       3081.41       2984.66        47.40 o                         
   4   1  17        261.97        249.30        13.24 o                         
   5   1  17       1583.31       1614.54        31.40 o                         
   6   1  17       9991.30       9830.79       144.20 o                         
   7   1  17       1321.58       1317.02        30.51 o                         
   8   1  17        632.28        648.77        21.11 o                         
   9   1  17       2206.04       2235.61        56.98 o                         
  10   1  17      12239.16      12157.58       273.70 o                         
  11   1  17        973.10        925.12        51.46 o                         
  12   1  17         27.35         35.59        19.42 o                         
  13   1  17        675.80        711.44        45.36 o                         
   0   2  17       9203.77       9384.21       202.85 o                         
   1   2  17        312.94        324.93        15.22 o                         
   2   2  17        157.28        307.55        52.90 o                         
   3   2  17        797.30        806.15        20.77 o                         
   4   2  17       7002.52       7222.76       107.95 o                         
   5   2  17        171.73        186.51        14.28 o                         
   6   2  17        724.41        760.90        19.86 o                         
   7   2  17       1319.81       1282.90        27.03 o                         
   8   2  17       6239.29       6474.94       104.81 o                         
   9   2  17        208.22        249.67        36.17 o                         
  10   2  17       1217.68       1229.92        58.43 o                         
  11   2  17       1021.87        962.83        52.47 o                         
  12   2  17       1813.76       1901.17        78.97 o                         
  13   2  17         44.57         41.26        22.43 o                         
   1   3  17       1123.78       1039.11        24.21 o                         
   2   3  17       1365.02       1267.20        33.57 o                         
   3   3  17        515.14        549.87        33.05 o                         
   4   3  17         15.42         34.34        10.02 o                         
   5   3  17        596.86        658.24        38.66 o                         
   6   3  17        896.59        856.12        23.49 o                         
   7   3  17        166.68        191.88        12.18 o                         
   8   3  17         19.82         27.96         6.13 o                         
   9   3  17        854.96        881.83        28.76 o                         
  10   3  17        748.28        753.88        36.63 o                         
  11   3  17         79.69         77.82        17.12 o                         
  12   3  17        190.48        256.67        32.65 o                         
  13   3  17        291.89        302.67        52.42 o                         
   0   4  17      10592.27      10305.30       226.69 o                         
   1   4  17       2509.04       2468.65        43.55 o                         
   2   4  17        595.03        593.89        22.97 o                         
   3   4  17       1574.78       1555.60        32.69 o                         
   4   4  17       7443.23       7468.39       117.77 o                         
   5   4  17        694.75        786.11        23.62 o                         
   6   4  17        304.21        334.67        26.84 o                         
   7   4  17       3801.27       3768.60        56.67 o                         
   8   4  17       4592.38       4728.97        73.53 o                         
   9   4  17        970.11       1002.17        34.41 o                         
  10   4  17        835.89        898.70        49.72 o                         
  11   4  17       1527.36       1482.56        52.47 o                         
  12   4  17       3806.08       3676.31       114.92 o                         
   1   5  17        163.12        148.39        12.59 o                         
   2   5  17        158.55        197.94        13.72 o                         
   3   5  17        297.61        298.48        13.84 o                         
   4   5  17        201.87        205.30        15.89 o                         
   5   5  17        134.25        124.98        10.19 o                         
   6   5  17         59.05         92.04         8.47 o                         
   7   5  17         53.07         42.03         7.70 o                         
   8   5  17          1.68         -0.22         4.83 o                         
   9   5  17        112.11        101.36        13.03 o                         
  10   5  17          1.15         13.11        21.53 o                         
  11   5  17        116.54        515.10       201.17 o                         
  12   5  17          8.71        198.00       165.36 o                         
   0   6  17       1814.91       1884.86        58.53 o                         
   1   6  17       3341.26       3485.91        60.39 o                         
   2   6  17         78.21         84.98        11.55 o                         
   3   6  17        939.32        967.44        22.25 o                         
   4   6  17       1710.24       1744.21        39.40 o                         
   5   6  17       1804.02       1878.46        34.78 o                         
   6   6  17         58.52         54.43         8.85 o                         
   7   6  17       2526.54       2614.34        50.15 o                         
   8   6  17       2846.84       2893.96        50.90 o                         
   9   6  17       1493.96       1491.29        45.53 o                         
  10   6  17         43.46         50.37        11.29 o                         
  11   6  17       2397.02       2376.15        76.01 o                         
   1   7  17        209.80        219.40        13.70 o                         
   2   7  17       1389.47       1547.12        32.10 o                         
   3   7  17        270.19        292.99        14.03 o                         
   4   7  17         87.78         79.55        10.59 o                         
   5   7  17       1037.15       1056.77        30.13 o                         
   6   7  17       1526.76       1566.28        36.06 o                         
   7   7  17       1226.07       1228.05        32.54 o                         
   8   7  17         63.06         56.47         8.62 o                         
   9   7  17        938.63        989.85        32.75 o                         
  10   7  17       1327.78       1344.57        40.01 o                         
  11   7  17        381.76        361.10        33.20 o                         
   0   8  17       3778.08       3659.54       113.64 o                         
   1   8  17         10.20         25.90        10.91 o                         
   2   8  17          3.45          5.61        10.45 o                         
   3   8  17       1033.24       1113.75        33.30 o                         
   4   8  17        750.18        792.13        29.42 o                         
   5   8  17        269.71        218.68        15.64 o                         
   6   8  17        162.55        133.67        13.44 o                         
   7   8  17        247.32        300.90        16.87 o                         
   8   8  17       1290.00       1320.77        41.28 o                         
   9   8  17         15.36          9.87         9.08 o                         
  10   8  17        292.71        289.09        18.51 o                         
   1   9  17       2190.48       2271.91        48.90 o                         
   2   9  17       6755.11       6591.71       114.73 o                         
   3   9  17        894.27        955.69        30.13 o                         
   4   9  17        156.24        156.45        16.82 o                         
   5   9  17       1981.23       2115.07        49.86 o                         
   6   9  17       6485.82       6491.03       106.40 o                         
   7   9  17        325.41        343.21        16.71 o                         
   8   9  17        390.28        410.02        24.63 o                         
   9   9  17       1638.36       1663.15        43.46 o                         
   0  10  17        169.58        183.20        24.59 o                         
   1  10  17        871.35        813.52        29.74 o                         
   2  10  17         54.68         46.04        13.39 o                         
   3  10  17        828.06        818.33        29.96 o                         
   4  10  17        671.88        747.32        31.52 o                         
   5  10  17          0.64          8.66         7.77 o                         
   6  10  17          2.69         11.54         9.85 o                         
   7  10  17        716.39        743.11        22.94 o                         
   1  11  17        445.35        416.83        25.71 o                         
   2  11  17       3486.64       3479.31        69.68 o                         
   3  11  17        417.79        417.54        23.78 o                         
   4  11  17        148.70        163.34        16.91 o                         
   5  11  17        400.07        360.44        24.93 o                         
   0  12  17       5431.29       5671.75       155.32 o                         
   1  12  17        317.19        293.77        23.64 o                         
   2  12  17         42.73         60.13        27.37 o                         
   0   0  18      16237.55      15887.11       599.23 o                         
   1   0  18       1593.26       1625.96        49.04 o                         
   2   0  18        544.78        528.53        32.07 o                         
   3   0  18       1510.80       1534.80        43.69 o                         
   4   0  18       8792.68       9214.83       239.39 o                         
   5   0  18        486.53        500.70        25.16 o                         
   6   0  18        833.84        819.71        33.31 o                         
   7   0  18        829.61        833.25        31.07 o                         
   8   0  18       8218.28       8626.68       191.94 o                         
   9   0  18          9.28         24.29        42.19 o                         
  10   0  18        214.34        263.32        83.16 o                         
  11   0  18        583.03        640.24       114.92 o                         
  12   0  18       1591.14       1581.87       122.28 o                         
   1   1  18        697.61        680.98        21.10 o                         
   2   1  18       2603.89       2677.37        49.89 o                         
   3   1  18          5.86          9.34         7.23 o                         
   4   1  18          0.09          0.12         7.23 o                         
   5   1  18       1714.31       1663.75        37.13 o                         
   6   1  18       1010.82       1077.02        26.51 o                         
   7   1  18          7.08         12.16         6.32 o                         
   8   1  18        134.93        164.68        13.57 o                         
   9   1  18        243.51        266.63        29.50 o                         
  10   1  18       1362.79       1380.98        78.94 o                         
  11   1  18        511.06        558.95        49.73 o                         
  12   1  18          1.61        133.79        80.77 o                         
   0   2  18      10775.54      10862.99       271.38 o                         
   1   2  18         25.05         26.94         9.45 o                         
   2   2  18         38.83         38.66        10.11 o                         
   3   2  18        188.64        191.59        13.13 o                         
   4   2  18       6128.77       6085.30       110.03 o                         
   5   2  18         31.24         35.93         9.40 o                         
   6   2  18         43.95         52.92         9.06 o                         
   7   2  18        120.46        118.20        12.70 o                         
   8   2  18       5961.44       6096.97        96.46 o                         
   9   2  18        218.93        235.38        28.78 o                         
  10   2  18        366.98        349.61        26.58 o                         
  11   2  18        354.69        327.41        26.26 o                         
  12   2  18       1788.69       1867.28        75.92 o                         
   1   3  18         67.14         66.80        11.27 o                         
   2   3  18       6446.71       6510.83       105.20 o                         
   3   3  18          0.31         13.82         8.75 o                         
   4   3  18          5.54         18.22         7.82 o                         
   5   3  18        278.36        297.81        15.03 o                         
   6   3  18       8078.34       7984.16       126.48 o                         
   7   3  18         43.12         43.09         7.99 o                         
   8   3  18        294.86        298.64        15.49 o                         
   9   3  18        174.20        193.84        21.44 o                         
  10   3  18       6920.31       6866.50       144.49 o                         
  11   3  18        162.02        128.99        26.88 o                         
   0   4  18        531.76        481.19        29.85 o                         
   1   4  18         89.31        112.87        12.43 o                         
   2   4  18        244.83        229.52        14.59 o                         
   3   4  18        171.61        235.31        16.39 o                         
   4   4  18        445.43        450.05        17.81 o                         
   5   4  18         53.32         57.21         9.08 o                         
   6   4  18         16.58         37.94         7.95 o                         
   7   4  18        358.94        379.74        14.23 o                         
   8   4  18         46.75         53.45        11.56 o                         
   9   4  18         11.78         11.16         8.21 o                         
  10   4  18          6.81         -2.99        18.70 o                         
  11   4  18        766.63        750.02        53.16 o                         
   1   5  18        650.95        702.67        23.21 o                         
   2   5  18       6520.14       6388.60       123.46 o                         
   3   5  18        582.07        616.72        23.79 o                         
   4   5  18        165.94        185.78        12.58 o                         
   5   5  18        628.44        672.61        19.79 o                         
   6   5  18       8088.99       8262.31       153.64 o                         
   7   5  18        134.70        138.37        11.42 o                         
   8   5  18        521.05        550.20        23.60 o                         
   9   5  18        282.59        263.02        17.34 o                         
  10   5  18       5863.94       5981.17       158.54 o                         
  11   5  18          0.09         65.09        53.08 o                         
   0   6  18       6566.66       6812.92       179.51 o                         
   1   6  18          0.93         12.12         7.74 o                         
   2   6  18        158.96        216.46        24.72 o                         
   3   6  18        513.31        504.13        20.03 o                         
   4   6  18       3009.73       3199.52        63.40 o                         
   5   6  18        110.46         95.46        11.29 o                         
   6   6  18        342.86        303.62        17.09 o                         
   7   6  18        107.01         92.02        10.76 o                         
   8   6  18       3412.94       3367.11        76.09 o                         
   9   6  18         23.04         11.03        12.01 o                         
  10   6  18        107.67         94.55        26.04 o                         
   1   7  18        180.81        182.31        13.21 o                         
   2   7  18       2214.55       2344.03        46.14 o                         
   3   7  18        155.94        154.59        12.29 o                         
   4   7  18          0.17          2.97         7.56 o                         
   5   7  18        151.15        209.25        19.86 o                         
   6   7  18       2995.78       3102.42        60.99 o                         
   7   7  18          1.85          0.74         6.75 o                         
   8   7  18         99.60         84.95        14.78 o                         
   9   7  18          0.04         11.87         9.39 o                         
   0   8  18      12066.52      11704.32       290.36 o                         
   1   8  18         30.22         22.69        11.57 o                         
   2   8  18         63.57         46.87        13.33 o                         
   3   8  18         88.13        115.26        13.68 o                         
   4   8  18       6124.53       6470.37       113.17 o                         
   5   8  18         33.60         37.84        12.15 o                         
   6   8  18        253.10        239.35        19.32 o                         
   7   8  18         41.79         64.30        11.41 o                         
   8   8  18       7470.45       7530.97       156.74 o                         
   1   9  18        453.58        505.83        23.04 o                         
   2   9  18         79.45         80.84        15.36 o                         
   3   9  18         52.10         70.48        12.97 o                         
   4   9  18          3.70         11.60        12.41 o                         
   5   9  18        520.59        575.10        25.45 o                         
   6   9  18         35.13         22.73         9.87 o                         
   7   9  18          8.88          4.80         6.74 o                         
   0  10  18       9195.50       8963.24       226.87 o                         
   1  10  18        515.81        536.11        26.74 o                         
   2  10  18         15.82         20.28        11.26 o                         
   3  10  18        815.82        833.03        31.67 o                         
   4  10  18       5022.45       5119.48        94.04 o                         
   5  10  18        113.92        119.13        16.67 o                         
   1   1  19       4718.01       4671.80        77.53 o                         
   2   1  19       2109.04       2257.68        44.07 o                         
   3   1  19       3408.41       3393.54        60.92 o                         
   4   1  19          3.77          0.76         5.31 o                         
   5   1  19       1895.31       1901.01        37.80 o                         
   6   1  19       2748.39       2895.43        51.50 o                         
   7   1  19       1968.14       2135.57        89.71 o                         
   8   1  19         82.82         97.79        13.17 o                         
   9   1  19       3135.38       3185.12       101.40 o                         
  10   1  19       3170.95       3195.67       104.01 o                         
   0   2  19        417.66        467.67        29.97 o                         
   1   2  19       1025.96       1002.05        29.70 o                         
   2   2  19          8.29          9.76         8.15 o                         
   3   2  19       1637.80       1582.71        34.11 o                         
   4   2  19        254.23        288.66        15.46 o                         
   5   2  19        471.43        478.22        18.24 o                         
   6   2  19         73.16         83.48        11.32 o                         
   7   2  19       1977.90       2118.32        55.46 o                         
   8   2  19        567.85        544.90        21.37 o                         
   9   2  19         65.86         70.69        26.07 o                         
  10   2  19        122.60         94.04        28.79 o                         
   1   3  19       1379.77       1473.63        41.85 o                         
   2   3  19       2589.76       2638.72        51.66 o                         
   3   3  19       1190.09       1131.19        29.82 o                         
   4   3  19         57.55         25.15         9.87 o                         
   5   3  19         92.72        115.66        16.56 o                         
   6   3  19       2444.24       2448.38        48.04 o                         
   7   3  19        599.94        599.59        21.34 o                         
   8   3  19        451.68        409.21        22.16 o                         
   9   3  19        755.00        743.20        49.69 o                         
  10   3  19       2003.35       1974.35        73.71 o                         
   0   4  19      10445.64      10436.07       258.21 o                         
   1   4  19        423.16        536.30        36.05 o                         
   2   4  19          5.46         15.84         8.48 o                         
   3   4  19       1378.57       1468.06        38.08 o                         
   4   4  19       3835.82       3916.34        72.67 o                         
   5   4  19        661.13        674.04        22.62 o                         
   6   4  19        839.54        830.74        24.48 o                         
   7   4  19       1777.69       1811.16        36.55 o                         
   8   4  19       5740.48       5923.79       119.26 o                         
   9   4  19        425.78        449.86        52.51 o                         
   1   5  19          6.92          1.66         7.25 o                         
   2   5  19        693.95        648.58        23.67 o                         
   3   5  19         39.68         36.16         9.62 o                         
   4   5  19          0.17         -4.73         6.66 o                         
   5   5  19         17.00         30.40         9.60 o                         
   6   5  19        262.67        283.66        16.44 o                         
   7   5  19         60.50         50.36         9.18 o                         
   8   5  19          0.93         -7.98        13.96 o                         
   9   5  19         30.02         22.67        17.37 o                         
   0   6  19      12706.99      12559.16       354.27 o                         
   1   6  19        726.34        727.51        26.57 o                         
   2   6  19         11.77         10.21         8.71 o                         
   3   6  19        903.78        910.51        29.67 o                         
   4   6  19       5207.50       5404.48        98.19 o                         
   5   6  19        385.44        406.98        21.44 o                         
   6   6  19        953.80        987.29        28.76 o                         
   7   6  19       1343.08       1299.92        44.06 o                         
   8   6  19       4366.03       4271.10        99.79 o                         
   1   7  19        818.35        857.04        25.24 o                         
   2   7  19       5619.04       6100.78        94.72 o                         
   3   7  19        519.59        596.98        34.52 o                         
   4   7  19        434.00        465.13        21.61 o                         
   5   7  19        920.31        925.90        32.95 o                         
   6   7  19       4801.54       5060.44       101.01 o                         
   7   7  19        456.89        481.76        34.42 o                         
   0   8  19        171.07        127.55        25.18 o                         
   1   8  19         20.09         20.69        10.25 o                         
   2   8  19        142.03         98.78        16.68 o                         
   3   8  19          0.63          3.05         8.18 o                         
   4   8  19         56.52         66.22        12.54 o                         
   5   8  19        160.10        152.17        17.84 o                         
   6   8  19        545.87        611.55        26.58 o                         
   1   9  19        916.78        892.65        32.08 o                         
   2   9  19       1529.29       1604.27        42.36 o                         
   3   9  19        997.07        975.74        30.59 o                         
   4   9  19         46.04         43.90        14.37 o                         
   0   0  20        388.75        382.47        40.01 o                         
   1   0  20       2616.57       2721.40        71.27 o                         
   2   0  20          8.80          7.62        11.12 o                         
   3   0  20       2749.88       2857.01        73.69 o                         
   4   0  20        355.42        397.20        32.02 o                         
   5   0  20       1558.31       1618.62        48.03 o                         
   6   0  20         35.38         39.04        13.38 o                         
   7   0  20       3556.38       3537.56       101.64 o                         
   8   0  20        114.07        135.74        31.09 o                         
   9   0  20       2165.70       2177.49        92.12 o                         
   1   1  20        215.13        222.91        14.71 o                         
   2   1  20          0.80         -3.96         7.12 o                         
   3   1  20        124.10        151.55        30.65 o                         
   4   1  20         14.89         12.15        10.14 o                         
   5   1  20          2.82         -0.47         7.04 o                         
   6   1  20         11.96          5.91         7.44 o                         
   7   1  20         24.20         24.23        12.02 o                         
   8   1  20          3.96          3.75        17.53 o                         
   9   1  20         96.22         79.67        25.58 o                         
   0   2  20        169.52        188.13        27.76 o                         
   1   2  20       2275.53       2298.55        46.27 o                         
   2   2  20          0.10         -5.07         7.89 o                         
   3   2  20       2724.18       2738.18        51.34 o                         
   4   2  20        164.59        185.49        18.81 o                         
   5   2  20       2933.82       2874.47        60.62 o                         
   6   2  20          1.57          3.37         6.78 o                         
   7   2  20       3876.83       3868.69        88.22 o                         
   8   2  20         89.37         92.96        23.34 o                         
   1   3  20       1454.29       1532.83        45.07 o                         
   2   3  20         47.27         64.64        11.78 o                         
   3   3  20       1280.52       1295.95        31.75 o                         
   4   3  20        126.96        102.70        13.92 o                         
   5   3  20       1092.81       1115.15        31.13 o                         
   6   3  20          6.78          2.54         5.72 o                         
   7   3  20       1775.84       1773.83        51.94 o                         
   8   3  20         12.20         12.64        16.30 o                         
   0   4  20        470.07        466.01        29.40 o                         
   1   4  20         98.58         96.36        14.98 o                         
   2   4  20         53.34         58.72        12.21 o                         
   3   4  20       1299.29       1336.01        31.31 o                         
   4   4  20         34.69         81.92        18.14 o                         
   5   4  20        372.06        392.90        16.76 o                         
   6   4  20         27.69         24.35         8.27 o                         
   7   4  20        701.89        724.42        43.08 o                         
   1   5  20       7816.56       7923.17       139.70 o                         
   2   5  20        251.43        256.40        17.93 o                         
   3   5  20       3180.70       3465.98        62.46 o                         
   4   5  20         40.72         43.82        12.02 o                         
   5   5  20       6528.40       6561.23       104.56 o                         
   6   5  20        239.66        268.91        16.79 o                         
   7   5  20       1358.62       1484.06        50.63 o                         
   0   6  20         75.79        117.75        18.48 o                         
   1   6  20       2462.50       2445.39        68.96 o                         
   2   6  20         27.88         23.74         9.63 o                         
   3   6  20       3174.74       3141.78        58.54 o                         
   4   6  20        220.30        261.93        19.79 o                         
   5   6  20        422.22        421.01        22.02 o                         
   6   6  20          4.10         -0.31         6.84 o                         
   1   7  20       1363.91       1321.22        31.00 o                         
   2   7  20         76.25         82.60        12.77 o                         
   3   7  20        547.44        578.70        24.61 o                         
   4   7  20          9.45          8.00         8.68 o                         
   0   8  20         43.73         83.62        21.93 o                         
   1   8  20       2641.46       2487.25        58.04 o                         
   1   1  21       2665.37       2523.46        52.05 o                         
   2   1  21        314.38        255.94        17.60 o                         
   3   1  21       1510.00       1550.67        39.35 o                         
   4   1  21         43.12         37.06        10.52 o                         
   5   1  21       1924.01       1854.11        43.18 o                         
   6   1  21        437.98        428.32        24.09 o                         
   0   2  21         49.87         39.76        15.84 o                         
   1   2  21        559.50        518.65        25.92 o                         
   2   2  21         31.57         27.02        11.16 o                         
   3   2  21        121.00         93.49        12.98 o                         
   4   2  21         57.67         32.59         9.91 o                         
   5   2  21        456.96        458.13        19.65 o                         
   6   2  21        444.64        434.05        26.26 o                         
   1   3  21       1494.76       1542.03        40.15 o                         
   2   3  21       3161.37       3092.19        63.75 o                         
   3   3  21        310.68        307.75        24.90 o                         
   4   3  21          6.10         17.43         9.76 o                         
   5   3  21       1298.14       1404.65        36.39 o                         
   0   4  21       4459.01       4625.09       116.10 o                         
   1   4  21       5104.04       5247.71        91.62 o                         
   2   4  21        122.37        123.75        15.63 o                         
   3   4  21       2119.38       2328.77        55.32 o                         
   4   4  21       2744.59       2730.10        69.63 o                         
   1   5  21          5.10         19.08        11.55 o                         
   2   5  21        155.60        165.77        15.76 o                         
   3   5  21          8.69          7.36         9.51 o                         
   0   0  22       3601.63       3554.28       119.61 o                         
   1   0  22        524.67        543.40        37.95 o                         
   1   1  22        510.38        550.18        32.27 o                         
                                                                                
