# Supplementary material for: Crystal structures of bis­[2-(pyridin-2-yl)phenyl-κ2 N,C 1]rhodium(III) complexes containing an aceto­nitrile or monodentate thyminate(1−) ligand
Source: Acta Crystallogr E Crystallogr Commun. 2016 Mar 24;72(Pt 4):543–7. doi: 10.1107/S2056989016004837 (PMC4910344; doi:10.1107/S2056989016004837)
Supplement: Supplementary file 3 [file e-72-00543-2sup6.hkl]

data_2                                                                          
_shelx_title ' 121012aoff2'                                                     
_shelx_refln_list_code          4                                               
_shelx_F_calc_maximum      491.13                                               
_exptl_crystal_F_000      2504.00                                               
_reflns_d_resolution_high  0.7700                                               
                                                                                
loop_                                                                           
 _space_group_symop_operation_xyz                                               
 'x, y, z'                                                                      
 'x+1/2, -y+1/2, -z'                                                            
 '-x, y+1/2, -z+1/2'                                                            
 '-x+1/2, -y, z+1/2'                                                            
 '-x, -y, -z'                                                                   
 '-x-1/2, y-1/2, z'                                                             
 'x, -y-1/2, z-1/2'                                                             
 'x-1/2, y, -z-1/2'                                                             
                                                                                
_cell_length_a    10.6964                                                       
_cell_length_b    15.5329                                                       
_cell_length_c    32.6325                                                       
_cell_angle_alpha  90.000                                                       
_cell_angle_beta   90.000                                                       
_cell_angle_gamma  90.000                                                       
                                                                                
_shelx_F_squared_multiplier     1.000                                           
                                                                                
loop_                                                                           
 _refln_index_h                                                                 
 _refln_index_k                                                                 
 _refln_index_l                                                                 
 _refln_F_squared_calc                                                          
 _refln_F_squared_meas                                                          
 _refln_F_squared_sigma                                                         
 _refln_observed_status                                                         
   2   0   0      55554.12      57439.34      2053.90 o                         
   4   0   0       5184.01       4302.60       103.90 o                         
   6   0   0       3232.48       2540.78       113.02 o                         
   8   0   0      17502.61      16445.46       536.29 o                         
  10   0   0       7468.71       7820.78       292.68 o                         
  12   0   0      20784.25      21795.58      1387.22 o                         
   2   1   0       7002.79       4992.59        78.14 o                         
   4   1   0        730.28        913.52        32.58 o                         
   6   1   0       1562.21       1360.51        50.05 o                         
   8   1   0       4715.95       4978.00       130.46 o                         
  10   1   0         29.90         67.47        29.64 o                         
  12   1   0        538.52        405.24       285.05 o                         
   2   2   0       9438.23      10753.39       323.70 o                         
   4   2   0      16192.76      16378.18       302.21 o                         
   6   2   0       1640.38       1450.13        43.78 o                         
   8   2   0       2448.92       2067.15        91.09 o                         
  10   2   0       3103.70       3071.83       131.71 o                         
  12   2   0      13311.42      15050.90       833.25 o                         
   2   3   0         43.28       1232.06       173.81 o                         
   4   3   0        847.83        715.01        28.08 o                         
   6   3   0       3244.73       3554.14        80.04 o                         
   8   3   0        547.48        597.92        40.93 o                         
  10   3   0        129.64        170.03        39.85 o                         
  12   3   0        141.01        116.38        49.44 o                         
   0   4   0       4981.39       5440.19       147.99 o                         
   2   4   0       7140.73       5763.81       113.00 o                         
   4   4   0      18147.11      19957.01       343.57 o                         
   6   4   0        184.12        279.93        39.79 o                         
   8   4   0       1322.30       1041.60        52.16 o                         
  10   4   0       3183.71       3182.86       148.49 o                         
  12   4   0      10066.96      10798.12       482.25 o                         
   2   5   0       1042.57       1479.36        33.20 o                         
   4   5   0        529.78        468.40        27.86 o                         
   6   5   0       3465.58       3637.51        61.78 o                         
   8   5   0        537.69        663.65        51.20 o                         
  10   5   0        119.23        109.72        41.49 o                         
  12   5   0         86.84        124.90        53.21 o                         
   0   6   0      61778.44      63539.64      2372.81 o                         
   2   6   0      78080.45      80738.47      2236.19 o                         
   4   6   0      44290.65      46673.54      1227.77 o                         
   6   6   0        517.50        781.14        28.18 o                         
   8   6   0       6175.04       6938.84       244.61 o                         
  10   6   0      10543.86      11410.80       392.36 o                         
  12   6   0       8249.24       9007.73       497.04 o                         
   2   7   0          4.36         22.04        11.96 o                         
   4   7   0       2417.00       2076.81        46.85 o                         
   6   7   0        775.03        945.06        46.43 o                         
   8   7   0       1138.44       1100.59        58.41 o                         
  10   7   0         71.17         90.78        13.38 o                         
  12   7   0        353.78        410.45        83.44 o                         
   0   8   0       6681.43       5526.24       303.86 o                         
   2   8   0      25260.41      24795.97       499.50 o                         
   4   8   0      14395.66      12715.87       290.04 o                         
   6   8   0        179.47        129.72        16.92 o                         
   8   8   0        194.75        229.42        12.90 o                         
  10   8   0       8602.90       8211.44       171.83 o                         
  12   8   0       4098.38       4122.98       214.27 o                         
   2   9   0       6096.95       5826.42       134.34 o                         
   4   9   0       2867.05       2604.18        64.31 o                         
   6   9   0        824.34        859.93        32.51 o                         
   8   9   0       2084.68       2046.06        63.76 o                         
  10   9   0       1230.98       1226.49       132.14 o                         
  12   9   0          9.24          8.56        38.04 o                         
   0  10   0       3799.79       3008.91        93.93 o                         
   2  10   0      10273.68       8983.92       197.45 o                         
   4  10   0      13915.04      14604.56       281.28 o                         
   6  10   0        503.29        608.87        46.48 o                         
   8  10   0       2290.91       2132.91       105.99 o                         
  10  10   0       3589.74       3427.87       202.09 o                         
  12  10   0       1974.89       1782.84       167.81 o                         
   2  11   0        194.04        333.83        29.76 o                         
   4  11   0       3050.52       3270.30        76.15 o                         
   6  11   0       1407.50       1384.96        67.71 o                         
   8  11   0       2716.42       2526.64        98.52 o                         
  10  11   0        354.71        265.60        59.06 o                         
   0  12   0      15675.46      15457.12       560.27 o                         
   2  12   0      24130.80      23851.62       575.50 o                         
   4  12   0       1845.94       2081.60        57.14 o                         
   6  12   0         75.97        140.43        35.10 o                         
   8  12   0       1286.63       1205.86        78.24 o                         
  10  12   0       3498.55       3820.54       146.79 o                         
   2  13   0        763.24        921.96        51.61 o                         
   4  13   0       3993.96       4457.15       130.07 o                         
   6  13   0        921.49       1010.52        64.21 o                         
   8  13   0       1149.95       1046.54        71.97 o                         
  10  13   0         42.45         87.29        42.47 o                         
   0  14   0      11303.81      11514.18       464.59 o                         
   2  14   0      20531.01      20797.55       506.44 o                         
   4  14   0        478.58        491.35        44.08 o                         
   6  14   0          1.58         16.38        32.13 o                         
   8  14   0        520.89        461.07        54.20 o                         
  10  14   0       2775.18       3052.84       336.08 o                         
   2  15   0       1244.68       1261.03        71.57 o                         
   4  15   0        301.06        278.60        35.35 o                         
   6  15   0       3666.22       3535.79       134.97 o                         
   8  15   0        743.94        784.63        70.23 o                         
   0  16   0       9885.26      10316.50       374.85 o                         
   2  16   0       7224.25       7345.76       194.98 o                         
   4  16   0       3621.25       3527.62       111.31 o                         
   6  16   0          1.27        -12.42        28.84 o                         
   8  16   0        234.19        223.18        53.15 o                         
   2  17   0        881.92        846.29        61.53 o                         
   4  17   0       1449.50       1465.19        72.02 o                         
   6  17   0       1684.00       1680.29        96.75 o                         
   0  18   0       2637.02       2584.49       411.95 o                         
   2  18   0       2574.59       2642.83       118.17 o                         
   4  18   0       2246.19       2284.76        86.50 o                         
   6  18   0        207.54        165.51        49.15 o                         
   2  19   0        529.00        681.63        62.37 o                         
   4  19   0       1261.81       1333.51        77.50 o                         
   0  20   0       2005.39       1887.70       359.99 o                         
   2   1   1      17011.43      17646.27       217.11 o                         
   3   1   1      21441.36      20392.21       272.04 o                         
   4   1   1       7696.17       6965.81        92.50 o                         
   5   1   1      18270.33      17367.34       259.97 o                         
   6   1   1      26268.38      24531.57       388.92 o                         
   7   1   1      23493.37      24257.87       411.73 o                         
   8   1   1      30352.48      28537.46       539.26 o                         
   9   1   1       6889.37       7038.76       135.92 o                         
  10   1   1       2738.85       2783.74        76.61 o                         
  11   1   1        672.49        842.08        64.57 o                         
  12   1   1       2311.01       2442.76       121.08 o                         
  13   1   1        428.06        334.45       100.48 o                         
   1   2   1       3588.50       4929.52       173.83 o                         
   2   2   1      12523.71      13469.49       187.30 o                         
   3   2   1        660.44       1043.51        22.71 o                         
   4   2   1        311.35        403.75        17.52 o                         
   5   2   1        188.08         61.56        14.88 o                         
   6   2   1          9.84         57.77        14.78 o                         
   7   2   1        152.80        115.74        18.05 o                         
   8   2   1         57.14         79.38        18.71 o                         
   9   2   1       1102.84        978.72        42.53 o                         
  10   2   1        490.00        477.68        34.55 o                         
  11   2   1        128.09        130.23        31.59 o                         
  12   2   1        165.65        138.05        52.88 o                         
  13   2   1         30.74         23.53        33.11 o                         
   1   3   1       9596.10      10787.60       139.40 o                         
   2   3   1      96690.75     107874.07      2614.23 o                         
   3   3   1      11844.31      13268.63       148.99 o                         
   4   3   1      53539.40      54184.03      1039.65 o                         
   5   3   1      12371.88      11752.30       162.03 o                         
   6   3   1      22918.58      21848.42       351.91 o                         
   7   3   1      20853.08      20260.54       350.65 o                         
   8   3   1      13230.76      13015.65       236.10 o                         
   9   3   1       5061.64       4703.94        98.36 o                         
  10   3   1       3710.10       3840.42       104.64 o                         
  11   3   1       3647.17       3839.69       112.04 o                         
  12   3   1         58.61         69.88        30.84 o                         
  13   3   1         71.16         -3.34        56.80 o                         
   0   4   1       4600.82       4330.55        81.83 o                         
   1   4   1       3508.97       3877.59        74.48 o                         
   2   4   1       5249.44       5149.43        77.45 o                         
   3   4   1       9602.43      10761.79       118.41 o                         
   4   4   1       1633.83       1841.54        26.31 o                         
   5   4   1        747.85        856.92        25.49 o                         
   6   4   1        820.15        779.45        28.39 o                         
   7   4   1        218.79        154.96        18.35 o                         
   8   4   1       1628.50       1469.21        48.25 o                         
   9   4   1        826.14        711.28        38.55 o                         
  10   4   1        375.23        430.71        43.37 o                         
  11   4   1          1.03        -17.80        28.72 o                         
  12   4   1         83.58         90.02        33.60 o                         
  13   4   1        111.02         95.59        44.74 o                         
   1   5   1        274.30        292.29         8.98 o                         
   2   5   1       5838.70       6007.82        67.01 o                         
   3   5   1      36780.82      37757.14       618.84 o                         
   4   5   1      27229.91      28660.64       438.82 o                         
   5   5   1      20989.96      19571.56       275.79 o                         
   6   5   1      15784.82      15259.12       194.24 o                         
   7   5   1       9844.50      10047.23       181.28 o                         
   8   5   1       2522.47       2540.79        61.69 o                         
   9   5   1       2320.55       2146.46        63.20 o                         
  10   5   1       6200.12       6317.66       138.82 o                         
  11   5   1        702.14        864.83        76.51 o                         
  12   5   1        138.95        233.79        42.63 o                         
  13   5   1          0.16         17.91        30.04 o                         
   0   6   1         41.54         49.43         9.88 o                         
   1   6   1        400.41        681.70        16.37 o                         
   2   6   1       4815.29       4709.67        54.72 o                         
   3   6   1       2198.92       2212.12        34.96 o                         
   4   6   1         97.28        174.08         9.33 o                         
   5   6   1       1831.25       1999.16        33.32 o                         
   6   6   1       1317.90       1424.18        24.88 o                         
   7   6   1        214.50        147.39        12.31 o                         
   8   6   1       4177.94       4123.89        59.79 o                         
   9   6   1        302.25        291.12        19.05 o                         
  10   6   1        595.72        582.04        44.30 o                         
  11   6   1        242.35        239.41        19.79 o                         
  12   6   1        125.98        133.53        36.63 o                         
  13   6   1         73.75         59.45        34.52 o                         
   1   7   1       2349.64       1957.02        31.16 o                         
   2   7   1        147.07        135.87         9.56 o                         
   3   7   1        844.05        433.05        14.29 o                         
   4   7   1       5434.21       4919.40        62.35 o                         
   5   7   1       8469.44       7468.85       142.88 o                         
   6   7   1      16493.69      15541.59       223.05 o                         
   7   7   1       5255.36       5349.53        96.21 o                         
   8   7   1       4450.83       4372.15        63.95 o                         
   9   7   1       2746.00       2794.90        85.55 o                         
  10   7   1       2343.34       2320.70        46.98 o                         
  11   7   1        738.39        801.43        61.37 o                         
  12   7   1        670.79        762.94        74.41 o                         
   0   8   1       2693.61       2754.71        83.35 o                         
   1   8   1        474.08        446.87        13.17 o                         
   2   8   1       2371.55       2370.90        38.14 o                         
   3   8   1          8.00         14.79         7.64 o                         
   4   8   1        588.11        607.67        23.38 o                         
   5   8   1          5.28         67.95         7.80 o                         
   6   8   1        367.89        349.73        18.74 o                         
   7   8   1          6.52         40.24         8.94 o                         
   8   8   1          0.26         17.97         7.47 o                         
   9   8   1         64.81         34.74        21.55 o                         
  10   8   1        352.88        372.06        25.21 o                         
  11   8   1        394.38        401.28        48.41 o                         
  12   8   1        184.86        120.88        40.47 o                         
   1   9   1       5046.78       5136.54        75.91 o                         
   2   9   1       4811.10       4388.37        62.19 o                         
   3   9   1        993.84        993.53        28.68 o                         
   4   9   1      11852.23      11574.67       138.63 o                         
   5   9   1       6462.52       6094.24        90.96 o                         
   6   9   1      11566.14      10758.85       182.22 o                         
   7   9   1       2734.21       2793.69        55.62 o                         
   8   9   1       5128.93       5257.71        93.46 o                         
   9   9   1       2093.04       2034.49        49.68 o                         
  10   9   1       1329.74       1281.07        68.49 o                         
  11   9   1       1012.08       1051.14        67.55 o                         
  12   9   1         12.55         39.97        33.78 o                         
   0  10   1       6315.27       6168.87       202.27 o                         
   1  10   1       4757.72       4756.37        69.34 o                         
   2  10   1       2223.81       2246.29        38.55 o                         
   3  10   1        179.94        141.33        13.49 o                         
   4  10   1       1466.81       1545.04        29.99 o                         
   5  10   1          3.92         12.87         9.55 o                         
   6  10   1         29.01         39.93        10.77 o                         
   7  10   1        343.78        290.71        20.35 o                         
   8  10   1       1741.62       1632.96        45.01 o                         
   9  10   1       1087.74        945.71        48.21 o                         
  10  10   1        125.18        141.23        34.23 o                         
  11  10   1        320.98        350.63        54.13 o                         
  12  10   1        350.49        339.92        59.25 o                         
   1  11   1        758.28        763.47        22.93 o                         
   2  11   1       4043.30       3707.19        55.63 o                         
   3  11   1       5901.23       6454.27       103.49 o                         
   4  11   1       4821.78       4797.13        72.95 o                         
   5  11   1       6104.94       6383.90       121.59 o                         
   6  11   1       8803.59       8370.75       162.03 o                         
   7  11   1       3951.72       4162.60       103.29 o                         
   8  11   1       3280.93       3381.57        80.19 o                         
   9  11   1       2375.53       2397.13        87.39 o                         
  10  11   1       1416.99       1310.78        74.94 o                         
  11  11   1        196.07        151.94        38.76 o                         
   0  12   1       2821.96       2790.98        91.13 o                         
   1  12   1       2633.72       2575.19        57.65 o                         
   2  12   1        597.49        615.33        24.88 o                         
   3  12   1         23.10         41.99        15.64 o                         
   4  12   1        513.36        424.00        22.02 o                         
   5  12   1       3130.91       3100.36        79.47 o                         
   6  12   1          0.53         25.37        19.65 o                         
   7  12   1        751.40        683.98        57.84 o                         
   8  12   1        811.90        843.14        43.12 o                         
   9  12   1        903.18        955.04        52.90 o                         
  10  12   1        422.83        355.37        36.89 o                         
  11  12   1        176.97        214.39        40.12 o                         
   1  13   1          2.49         15.56        12.27 o                         
   2  13   1        205.98        248.77        26.26 o                         
   3  13   1       1050.23        970.29        33.93 o                         
   4  13   1       3036.30       3022.96        62.18 o                         
   5  13   1       8217.80       7615.68       146.38 o                         
   6  13   1       7204.10       7281.38       150.09 o                         
   7  13   1       4422.99       4349.30       113.07 o                         
   8  13   1       3809.50       3809.61        96.34 o                         
   9  13   1       2193.46       2360.47        74.41 o                         
  10  13   1       1518.69       1653.41        78.97 o                         
   0  14   1       2073.60       2129.46        82.68 o                         
   1  14   1       2795.43       2790.73        59.14 o                         
   2  14   1         55.40         80.49        21.85 o                         
   3  14   1        708.17        710.17        31.53 o                         
   4  14   1        505.23        416.41        37.47 o                         
   5  14   1       1123.92       1106.58        41.28 o                         
   6  14   1        109.82         90.17        22.75 o                         
   7  14   1        201.69        229.95        32.81 o                         
   8  14   1        155.06        177.10        30.04 o                         
   9  14   1        137.37        159.48        31.80 o                         
   1  15   1          3.87         32.12        18.52 o                         
   2  15   1         30.70         34.15        15.89 o                         
   3  15   1        594.26        429.68        26.94 o                         
   4  15   1       5449.14       5638.42       101.64 o                         
   5  15   1       5249.78       4872.13        95.42 o                         
   6  15   1       4178.91       4400.01       105.20 o                         
   7  15   1       2369.09       2304.38        70.44 o                         
   8  15   1       3610.50       3707.91       107.57 o                         
   9  15   1        791.35        885.27        51.60 o                         
   0  16   1       2363.20       2419.95        94.77 o                         
   1  16   1        786.04        956.94        62.87 o                         
   2  16   1        591.85        671.70        35.65 o                         
   3  16   1        594.47        639.19        32.19 o                         
   4  16   1        693.62        681.90        30.68 o                         
   5  16   1         72.95         91.83        19.97 o                         
   6  16   1         17.03          0.99        18.39 o                         
   7  16   1         12.14         36.34        22.67 o                         
   8  16   1         35.29         93.31        32.28 o                         
   1  17   1        153.05        164.74        22.74 o                         
   2  17   1       1115.64       1090.76        42.23 o                         
   3  17   1        544.03        721.13        37.74 o                         
   4  17   1       2330.16       2183.54        63.42 o                         
   5  17   1       1593.86       1774.15        58.49 o                         
   6  17   1       2235.91       2293.75        80.32 o                         
   7  17   1       1134.55       1328.07        59.15 o                         
   0  18   1       2329.33       2378.72        81.11 o                         
   1  18   1        634.76        690.83        39.42 o                         
   2  18   1       1055.79       1107.46        48.09 o                         
   3  18   1         94.80        117.21        25.30 o                         
   4  18   1        298.28        265.98        27.64 o                         
   5  18   1         15.00         20.49        21.10 o                         
   6  18   1         84.34        131.09        34.92 o                         
   1  19   1        276.48        291.80        30.38 o                         
   2  19   1        354.89        339.80        28.96 o                         
   3  19   1        709.79        827.14        41.05 o                         
   4  19   1       1074.17       1150.08        45.81 o                         
   0  20   1        830.93        760.51        72.46 o                         
   1  20   1        840.44        755.42        43.82 o                         
   2   0   2       5935.80       5196.46        90.79 o                         
   3   0   2      30158.99      32674.37       694.70 o                         
   4   0   2         16.49         50.02        12.92 o                         
   5   0   2       4639.59       5376.40       116.54 o                         
   6   0   2         80.45        191.72        22.35 o                         
   7   0   2       5331.66       4671.75       112.58 o                         
   8   0   2        743.70        768.34        53.03 o                         
   9   0   2       2934.63       2577.43        87.10 o                         
  10   0   2        334.25        359.03        46.30 o                         
  11   0   2      10518.86      10817.15       334.64 o                         
  12   0   2        170.30        242.16        83.30 o                         
  13   0   2       8920.96       9069.69       750.61 o                         
   2   1   2       6332.05       7725.77        89.11 o                         
   3   1   2        245.27        134.35        10.60 o                         
   4   1   2       1157.94       1322.69        24.72 o                         
   5   1   2        148.39        169.32        15.11 o                         
   6   1   2        355.80        532.28        23.15 o                         
   7   1   2       3080.19       2635.79        55.89 o                         
   8   1   2         30.53         51.47        18.68 o                         
   9   1   2        891.23        940.56        38.49 o                         
  10   1   2         41.62         52.31        27.04 o                         
  11   1   2        134.70        140.79        31.74 o                         
  12   1   2         87.97         44.86        33.21 o                         
  13   1   2         18.20         23.32        54.12 o                         
   1   2   2     180974.02     202867.97      6506.09 o                         
   2   2   2       7664.51       9264.18       242.25 o                         
   3   2   2      21876.81      21635.69       293.83 o                         
   4   2   2        841.05        763.94        18.79 o                         
   5   2   2      10468.33      10422.70       143.45 o                         
   6   2   2        201.80        230.01        16.52 o                         
   7   2   2       3905.31       4150.28        78.81 o                         
   8   2   2        182.46        311.81        26.56 o                         
   9   2   2       3755.90       3818.24        79.39 o                         
  10   2   2          0.76          1.68        18.13 o                         
  11   2   2      11485.97      12127.69       384.01 o                         
  12   2   2        641.88        667.52       113.71 o                         
  13   2   2       7794.77       8059.39       612.96 o                         
   1   3   2       4542.38       4617.78        53.27 o                         
   2   3   2      26639.20      28986.47       431.86 o                         
   3   3   2       2216.87       2350.47        36.40 o                         
   4   3   2       2768.57       3098.24        46.86 o                         
   5   3   2       1317.25       1295.97        31.29 o                         
   6   3   2       5378.15       6189.55        94.33 o                         
   7   3   2       2244.09       2031.21        53.81 o                         
   8   3   2          3.22          9.45        15.35 o                         
   9   3   2        388.35        419.72        30.68 o                         
  10   3   2       3306.54       3334.73       121.86 o                         
  11   3   2        389.25        441.48        62.86 o                         
  12   3   2         26.17         18.57        32.64 o                         
  13   3   2         73.61         76.49        35.24 o                         
   0   4   2       1953.29       1809.23        35.36 o                         
   1   4   2      90283.39      98133.03      1935.13 o                         
   2   4   2       3667.37       4024.49        50.84 o                         
   3   4   2       5503.07       4801.53        67.36 o                         
   4   4   2        936.68        668.63        22.52 o                         
   5   4   2      26275.31      27090.49       448.07 o                         
   6   4   2        975.36        904.14        29.28 o                         
   7   4   2       1333.20       1630.28        43.47 o                         
   8   4   2          9.84         39.48        17.16 o                         
   9   4   2       3043.33       3096.09        71.27 o                         
  10   4   2         72.16         58.67        23.42 o                         
  11   4   2      10965.06      11444.81       242.99 o                         
  12   4   2        148.79        163.16        39.90 o                         
  13   4   2       6488.85       7037.62       684.75 o                         
   1   5   2         26.59          9.22         5.69 o                         
   2   5   2       2500.50       1959.77        23.63 o                         
   3   5   2       1905.16       1351.93        29.94 o                         
   4   5   2       2017.00       2143.40        43.23 o                         
   5   5   2        432.71        412.39        12.23 o                         
   6   5   2         47.44         64.61         9.41 o                         
   7   5   2          2.65         15.39         9.92 o                         
   8   5   2         81.33        156.37        20.87 o                         
   9   5   2       1237.61       1387.60        52.19 o                         
  10   5   2        438.94        403.02        36.08 o                         
  11   5   2         64.79         56.50        26.72 o                         
  12   5   2         67.28         94.71        32.73 o                         
  13   5   2         28.82         47.66        28.93 o                         
   0   6   2        176.11        129.98        11.60 o                         
   1   6   2      32590.19      32710.63       416.65 o                         
   2   6   2       1039.51       1038.97        18.94 o                         
   3   6   2      36766.20      37251.80       582.99 o                         
   4   6   2       1550.07       1622.39        31.40 o                         
   5   6   2       7924.41       8477.48       101.41 o                         
   6   6   2         67.76        139.56         9.40 o                         
   7   6   2       1477.91       1353.38        29.94 o                         
   8   6   2        129.24        162.97        12.43 o                         
   9   6   2       3211.93       3039.21        59.56 o                         
  10   6   2        691.20        677.55        30.17 o                         
  11   6   2       7740.70       8200.54       247.02 o                         
  12   6   2        195.56        258.31        40.45 o                         
  13   6   2       4677.93       4283.74       171.27 o                         
   1   7   2       3805.53       3560.46        51.06 o                         
   2   7   2       2085.90       2330.16        36.75 o                         
   3   7   2       1981.54       2012.25        27.74 o                         
   4   7   2       1770.13       2122.24        39.91 o                         
   5   7   2       7715.51       7633.68       117.21 o                         
   6   7   2        349.44        386.36        17.46 o                         
   7   7   2         86.94         98.31         7.73 o                         
   8   7   2         62.00         66.03         9.12 o                         
   9   7   2       1200.99       1355.67        41.33 o                         
  10   7   2          5.06          6.69        16.34 o                         
  11   7   2         82.94        108.38        23.67 o                         
  12   7   2        100.50         73.05        37.09 o                         
   0   8   2       1777.76       1484.84        42.91 o                         
   1   8   2      29268.71      26512.99       361.91 o                         
   2   8   2      11549.00      12027.40       164.45 o                         
   3   8   2      24324.04      25030.16       357.55 o                         
   4   8   2        819.41        935.94        24.49 o                         
   5   8   2       1691.58       1714.64        40.63 o                         
   6   8   2        905.65        745.51        21.77 o                         
   7   8   2         10.12         33.77        12.08 o                         
   8   8   2        234.42        227.23        21.58 o                         
   9   8   2       7139.50       7059.85       168.59 o                         
  10   8   2       2123.66       2073.93        57.55 o                         
  11   8   2       4879.44       4931.26       148.91 o                         
  12   8   2        202.64        123.52        41.78 o                         
   1   9   2        346.01        426.44        18.40 o                         
   2   9   2       1546.06       1366.78        26.88 o                         
   3   9   2       1111.62       1282.68        28.49 o                         
   4   9   2        492.18        695.67        17.67 o                         
   5   9   2       3057.42       3089.17        48.27 o                         
   6   9   2        628.33        645.69        22.93 o                         
   7   9   2       1479.22       1506.65        45.14 o                         
   8   9   2        254.58        224.30        19.89 o                         
   9   9   2        825.62        929.19        44.13 o                         
  10   9   2        158.76        147.89        21.53 o                         
  11   9   2        254.55        263.76        48.03 o                         
  12   9   2          6.38         22.11        31.63 o                         
   0  10   2        330.69        357.45        21.59 o                         
   1  10   2      13279.89      12426.84       195.30 o                         
   2  10   2        215.25        266.98        15.02 o                         
   3  10   2      10735.81      10606.91       153.33 o                         
   4  10   2         40.02         33.12         8.79 o                         
   5  10   2       2993.55       2550.32        52.48 o                         
   6  10   2         94.84         57.11        10.88 o                         
   7  10   2        369.35        358.31        24.14 o                         
   8  10   2          0.40          6.37        13.30 o                         
   9  10   2       6029.43       5930.76       118.51 o                         
  10  10   2        181.12        185.16        35.41 o                         
  11  10   2       3816.07       3816.39       132.25 o                         
  12  10   2         38.24         12.44        37.85 o                         
   1  11   2       4420.36       4234.28        64.27 o                         
   2  11   2         90.06        166.15        15.62 o                         
   3  11   2       3219.33       3201.92        55.83 o                         
   4  11   2        128.50        122.87        14.10 o                         
   5  11   2         23.92         42.74        20.09 o                         
   6  11   2        354.27        344.85        28.79 o                         
   7  11   2       7103.37       6991.14       141.56 o                         
   8  11   2        256.61        194.88        15.48 o                         
   9  11   2        418.72        480.04        58.81 o                         
  10  11   2          2.62         -7.29        29.23 o                         
  11  11   2        128.72        123.08        39.99 o                         
   0  12   2       1164.09       1248.57        47.33 o                         
   1  12   2      12790.45      12709.90       199.67 o                         
   2  12   2        258.14        222.33        17.61 o                         
   3  12   2      14330.61      14274.46       218.54 o                         
   4  12   2        186.55        138.70        15.97 o                         
   5  12   2          2.12          9.88        16.64 o                         
   6  12   2          0.96         38.93        21.42 o                         
   7  12   2        241.07        203.21        27.84 o                         
   8  12   2        132.54        120.56        23.14 o                         
   9  12   2       1170.65       1238.56        55.38 o                         
  10  12   2         23.11         53.67        26.60 o                         
  11  12   2       3158.56       3261.22       125.43 o                         
   1  13   2       2100.46       2093.72        46.19 o                         
   2  13   2        856.31        971.48        43.81 o                         
   3  13   2       3275.52       3049.14        55.94 o                         
   4  13   2        205.30        118.28        18.61 o                         
   5  13   2        388.31        313.41        31.53 o                         
   6  13   2        143.35        145.53        26.66 o                         
   7  13   2       2746.98       2710.29        93.05 o                         
   8  13   2         51.14         42.48        20.60 o                         
   9  13   2        387.74        382.86        34.58 o                         
  10  13   2         59.31         52.89        26.86 o                         
   0  14   2       1814.02       1632.97        62.33 o                         
   1  14   2      13934.24      14009.05       255.60 o                         
   2  14   2        758.61        782.92        33.45 o                         
   3  14   2       9776.88       9969.83       172.46 o                         
   4  14   2          0.30        -14.95        14.95 o                         
   5  14   2         69.47         92.75        16.74 o                         
   6  14   2         73.73         76.03        20.80 o                         
   7  14   2        655.74        719.06        52.98 o                         
   8  14   2          0.27        -23.78        23.78 o                         
   9  14   2        999.27       1076.80        49.90 o                         
   1  15   2          9.61         23.26        14.48 o                         
   2  15   2        322.65        328.53        29.14 o                         
   3  15   2       1098.87       1254.27        41.74 o                         
   4  15   2        171.13        166.79        20.46 o                         
   5  15   2       3653.39       3848.91        77.69 o                         
   6  15   2          2.70        -19.17        22.26 o                         
   7  15   2        910.59        964.43        50.41 o                         
   8  15   2         99.86        111.11        39.27 o                         
   9  15   2        501.78        521.49        44.10 o                         
   0  16   2        459.30        576.28        56.73 o                         
   1  16   2       8695.26       8962.75       174.54 o                         
   2  16   2         93.93         79.90        19.37 o                         
   3  16   2       4821.74       4917.18        96.10 o                         
   4  16   2         44.94         64.40        17.98 o                         
   5  16   2        713.25        712.13        36.30 o                         
   6  16   2        104.42         91.66        22.69 o                         
   7  16   2          1.75         22.63        21.72 o                         
   8  16   2          0.25        -35.53        35.53 o                         
   1  17   2          2.87        -10.13        19.44 o                         
   2  17   2         47.01         44.81        17.96 o                         
   3  17   2        997.08       1208.87        49.79 o                         
   4  17   2         41.83         77.74        23.76 o                         
   5  17   2       2411.28       2680.31        72.38 o                         
   6  17   2        148.11        147.92        28.43 o                         
   7  17   2       1070.04       1218.60        59.19 o                         
   0  18   2        692.44        728.99        67.53 o                         
   1  18   2       3280.32       3695.38        92.69 o                         
   2  18   2         65.34         57.64        22.16 o                         
   3  18   2       2332.73       2482.69        78.89 o                         
   4  18   2         15.48         27.34        19.76 o                         
   5  18   2        395.79        422.70        37.15 o                         
   6  18   2         15.83         30.18        25.78 o                         
   1  19   2         80.91         62.94        22.43 o                         
   2  19   2         23.68         27.02        23.22 o                         
   3  19   2        479.27        423.39        32.96 o                         
   4  19   2         10.84        -17.43        17.43 o                         
   0  20   2          1.23        -38.68        38.68 o                         
   1  20   2       1587.14       1810.11        68.41 o                         
   2   1   3      10026.22      10726.21       117.15 o                         
   3   1   3       1533.22       1671.70        27.19 o                         
   4   1   3       1454.78       1247.94        25.61 o                         
   5   1   3      28281.36      26901.74       433.64 o                         
   6   1   3      15045.46      13950.55       213.24 o                         
   7   1   3      35433.43      34079.07       642.05 o                         
   8   1   3      14173.98      12938.01       214.81 o                         
   9   1   3      14999.34      14954.95       285.67 o                         
  10   1   3        332.88        363.50        38.05 o                         
  11   1   3       2352.92       2484.52        85.70 o                         
  12   1   3        124.02        111.45        42.92 o                         
  13   1   3        277.88        229.69        40.79 o                         
   0   2   3         19.32        238.54        21.64 o                         
   1   2   3      23558.94      23263.72       418.39 o                         
   2   2   3     102866.73     114144.05      2864.90 o                         
   3   2   3        367.75        450.05        30.60 o                         
   4   2   3      10893.79      10332.24       131.70 o                         
   5   2   3        988.16        876.30        33.66 o                         
   6   2   3       1712.38       2232.37        40.87 o                         
   7   2   3        986.69       1121.94        35.27 o                         
   8   2   3        412.71        351.93        28.03 o                         
   9   2   3        107.61        112.51        22.79 o                         
  10   2   3        840.46        948.75        55.73 o                         
  11   2   3       1783.47       1796.88       130.36 o                         
  12   2   3        131.65         90.34        25.26 o                         
  13   2   3        452.98        496.74       105.44 o                         
   1   3   3       5643.13       5268.37        93.07 o                         
   2   3   3       3643.90       2596.59        28.30 o                         
   3   3   3      66047.89      68326.27      1491.48 o                         
   4   3   3      19384.15      18535.79       262.52 o                         
   5   3   3      52487.62      52435.89      1052.70 o                         
   6   3   3      24943.57      25414.80       422.53 o                         
   7   3   3      38828.31      38332.62       727.27 o                         
   8   3   3       5772.30       6025.18       108.61 o                         
   9   3   3       2867.87       2915.43        69.57 o                         
  10   3   3       4039.64       4251.55       190.11 o                         
  11   3   3        845.48        973.07        62.03 o                         
  12   3   3        388.63        371.21        87.86 o                         
  13   3   3         32.01         48.81        26.50 o                         
   0   4   3       1067.33       1809.51        44.22 o                         
   1   4   3        204.39        339.93        25.75 o                         
   2   4   3       1304.94       1471.82        26.08 o                         
   3   4   3       1240.89       1228.58        29.06 o                         
   4   4   3       1926.33       1886.65        31.76 o                         
   5   4   3       1202.15       1585.95        24.16 o                         
   6   4   3       1617.21       1449.30        33.14 o                         
   7   4   3       2547.42       2351.54        50.16 o                         
   8   4   3        639.83        796.22        32.01 o                         
   9   4   3         98.44         78.28        20.65 o                         
  10   4   3         16.74         -3.18        19.77 o                         
  11   4   3        230.52        219.51        33.28 o                         
  12   4   3          3.71         -3.80        42.88 o                         
  13   4   3        158.89        118.46        35.54 o                         
   1   5   3         58.33         73.14         7.71 o                         
   2   5   3          9.88         27.08         4.98 o                         
   3   5   3      48030.91      50117.56       917.31 o                         
   4   5   3      13594.82      13783.21       206.03 o                         
   5   5   3      16131.82      15742.41       208.55 o                         
   6   5   3       4302.47       3948.28        56.52 o                         
   7   5   3      15326.27      15373.62       276.22 o                         
   8   5   3       3824.25       4012.18        59.33 o                         
   9   5   3       9952.45       9977.78       184.43 o                         
  10   5   3       2985.61       3163.76        81.90 o                         
  11   5   3       1877.73       1996.92        95.34 o                         
  12   5   3        599.94        929.22       116.23 o                         
  13   5   3          0.17        -14.92        31.95 o                         
   0   6   3       5904.58       6215.98       144.70 o                         
   1   6   3       1414.94       1489.16        20.04 o                         
   2   6   3        224.22        152.12        10.49 o                         
   3   6   3      18510.83      19354.57       235.38 o                         
   4   6   3      13354.89      13041.49       198.01 o                         
   5   6   3        753.41        953.95        31.06 o                         
   6   6   3         34.67         62.08        11.10 o                         
   7   6   3          5.92         32.66         8.86 o                         
   8   6   3       1746.25       1876.09        28.52 o                         
   9   6   3         76.85         79.79        15.77 o                         
  10   6   3         63.06         63.14        11.99 o                         
  11   6   3       1304.38       1302.80        51.50 o                         
  12   6   3         23.49         14.60        28.39 o                         
  13   6   3        105.17         54.49        36.54 o                         
   1   7   3      13136.17      13725.02       147.65 o                         
   2   7   3       4186.36       4580.23        80.54 o                         
   3   7   3      17606.92      18314.08       274.11 o                         
   4   7   3       8198.63       8238.38       123.89 o                         
   5   7   3       8720.63       8092.08       121.64 o                         
   6   7   3       3051.97       3031.75        64.88 o                         
   7   7   3       6588.72       6115.16       110.25 o                         
   8   7   3       1971.48       1864.02        50.10 o                         
   9   7   3       8263.63       8483.34       164.30 o                         
  10   7   3       1264.82       1306.12        64.13 o                         
  11   7   3       1519.82       1615.10        65.58 o                         
  12   7   3          0.18         11.48        29.66 o                         
   0   8   3        241.99        264.65        17.99 o                         
   1   8   3       2917.68       2802.79        38.00 o                         
   2   8   3        430.41        528.11        21.85 o                         
   3   8   3       5583.75       5659.97        68.96 o                         
   4   8   3        935.68        985.48        20.70 o                         
   5   8   3        216.39        122.25        12.38 o                         
   6   8   3         21.05         25.39        11.21 o                         
   7   8   3        159.20        181.20        14.75 o                         
   8   8   3         36.44         13.85        14.86 o                         
   9   8   3        231.38        182.55        17.08 o                         
  10   8   3          3.58          4.38        17.73 o                         
  11   8   3       1196.31       1108.46        76.62 o                         
  12   8   3         96.91         63.34        38.49 o                         
   1   9   3       5834.50       5898.46        73.51 o                         
   2   9   3       5514.54       4853.60        72.37 o                         
   3   9   3      10128.00       9418.91       152.99 o                         
   4   9   3       3663.43       3391.37        64.43 o                         
   5   9   3      20937.72      20424.13       315.67 o                         
   6   9   3       2557.30       2369.33        60.68 o                         
   7   9   3       4641.25       4451.45        86.89 o                         
   8   9   3       1405.01       1467.56        44.79 o                         
   9   9   3       4018.73       4137.25        91.14 o                         
  10   9   3       2040.16       1935.94        62.60 o                         
  11   9   3        717.63        715.19        67.33 o                         
  12   9   3        347.69        387.22        58.73 o                         
   0  10   3       1869.33       1622.71        51.14 o                         
   1  10   3       1616.13       1588.54        33.71 o                         
   2  10   3        689.84        691.21        29.46 o                         
   3  10   3       1180.42       1145.73        26.10 o                         
   4  10   3        447.42        540.27        20.51 o                         
   5  10   3        698.96        629.08        25.30 o                         
   6  10   3          2.48         -6.00         9.86 o                         
   7  10   3         59.91         47.96        15.15 o                         
   8  10   3        235.57        194.06        15.60 o                         
   9  10   3        451.09        433.50        25.37 o                         
  10  10   3         86.42        132.15        35.75 o                         
  11  10   3        225.15        169.96        39.73 o                         
   1  11   3          2.63          5.23        10.55 o                         
   2  11   3       1147.34       1012.39        36.02 o                         
   3  11   3       6449.98       6061.83        96.14 o                         
   4  11   3       1744.93       1591.05        32.78 o                         
   5  11   3      14776.68      14027.42       215.92 o                         
   6  11   3       3357.70       3096.54        62.31 o                         
   7  11   3       8081.95       7934.01       142.86 o                         
   8  11   3       1730.59       1658.56        49.03 o                         
   9  11   3       4191.11       4117.34        97.79 o                         
  10  11   3       1372.95       1345.19        72.52 o                         
  11  11   3        398.30        404.41        51.50 o                         
   0  12   3       5104.63       5401.27       113.18 o                         
   1  12   3       4508.03       4565.02        85.52 o                         
   2  12   3        807.57        866.55        31.64 o                         
   3  12   3        251.06        347.50        40.48 o                         
   4  12   3       2947.32       2820.20        52.06 o                         
   5  12   3        361.59        352.09        29.43 o                         
   6  12   3          5.51         22.56        17.98 o                         
   7  12   3        613.40        608.53        36.49 o                         
   8  12   3       1019.31       1011.34        46.24 o                         
   9  12   3        637.87        727.58        47.15 o                         
  10  12   3        274.87        305.03        36.86 o                         
  11  12   3        114.64         90.28        36.76 o                         
   1  13   3        100.65        129.31        16.44 o                         
   2  13   3       1041.42       1234.30        42.95 o                         
   3  13   3       1535.10       1623.98        39.39 o                         
   4  13   3       1364.21       1461.02        39.72 o                         
   5  13   3       5368.80       5415.60       111.33 o                         
   6  13   3       8467.02       8236.44       161.65 o                         
   7  13   3       8536.85       8396.99       188.73 o                         
   8  13   3       1034.78        984.12        46.93 o                         
   9  13   3       3048.58       2978.22        84.83 o                         
  10  13   3        498.60        577.81        42.87 o                         
   0  14   3       1834.40       1825.15        75.25 o                         
   1  14   3       1655.82       1671.56        48.57 o                         
   2  14   3        667.30        663.59        32.55 o                         
   3  14   3          2.21         11.06        14.66 o                         
   4  14   3        712.39        638.05        29.52 o                         
   5  14   3       1182.26       1330.99        38.85 o                         
   6  14   3         62.22         55.41        20.85 o                         
   7  14   3          9.00         36.02        24.46 o                         
   8  14   3         92.42         83.00        27.14 o                         
   9  14   3        475.97        463.90        36.17 o                         
   1  15   3        280.28        270.73        21.64 o                         
   2  15   3        160.88        244.82        25.38 o                         
   3  15   3       1190.17       1313.44        42.44 o                         
   4  15   3        595.99        792.53        53.61 o                         
   5  15   3       4557.41       4859.79        92.42 o                         
   6  15   3       2321.02       2488.24        72.30 o                         
   7  15   3       4102.00       4241.75       108.56 o                         
   8  15   3        589.77        560.00        51.20 o                         
   9  15   3       1993.97       2061.71        77.84 o                         
   0  16   3       2222.03       2047.81        94.74 o                         
   1  16   3       1163.53       1168.97        56.12 o                         
   2  16   3        272.96        263.85        24.36 o                         
   3  16   3       1415.28       1454.85        52.82 o                         
   4  16   3          6.86         25.53        15.42 o                         
   5  16   3         50.56         43.65        16.87 o                         
   6  16   3          0.06          2.89        17.69 o                         
   7  16   3         14.40         44.18        23.45 o                         
   8  16   3          7.15         15.84        30.55 o                         
   1  17   3       1261.40       1287.69        46.08 o                         
   2  17   3        206.79        213.58        29.07 o                         
   3  17   3       1849.62       1808.81        56.45 o                         
   4  17   3       1135.86       1166.75        45.73 o                         
   5  17   3       2971.70       3104.70        92.05 o                         
   6  17   3        599.90        594.16        43.50 o                         
   7  17   3       3196.78       3486.34        99.01 o                         
   0  18   3        428.69        371.70        48.07 o                         
   1  18   3       1854.24       1941.16        63.70 o                         
   2  18   3         30.49         22.05        20.81 o                         
   3  18   3       1518.65       1542.61        57.01 o                         
   4  18   3         31.84         30.75        19.16 o                         
   5  18   3        449.91        447.55        37.94 o                         
   6  18   3         12.57          6.87        23.73 o                         
   1  19   3        253.39        280.08        33.98 o                         
   2  19   3        763.49        751.45        43.83 o                         
   3  19   3        837.62        831.06        43.28 o                         
   4  19   3        516.20        450.64        44.35 o                         
   0  20   3        290.46        221.41        51.41 o                         
   1  20   3        885.96        800.99        43.93 o                         
   1   0   4      14979.64      16850.56       249.50 o                         
   2   0   4        710.23        814.78        21.62 o                         
   3   0   4      43086.12      42740.88       893.95 o                         
   4   0   4      31142.51      30871.17       681.27 o                         
   5   0   4         14.15         31.57        16.21 o                         
   6   0   4       2463.50       2339.56        89.77 o                         
   7   0   4       2053.24       2453.54        66.00 o                         
   8   0   4       4699.01       5037.06       142.33 o                         
   9   0   4       5280.10       5661.52       157.85 o                         
  10   0   4       4813.08       4748.47       139.21 o                         
  11   0   4         44.24         71.14        46.70 o                         
  12   0   4       1988.78       2055.78       100.59 o                         
  13   0   4         30.61         -9.78        37.39 o                         
   1   1   4       4995.56       3861.17        31.56 o                         
   2   1   4        273.91        393.83        11.11 o                         
   3   1   4       2752.80       3530.05        49.21 o                         
   4   1   4       4241.25       4695.93        61.03 o                         
   5   1   4        253.08        262.02        17.56 o                         
   6   1   4        430.45        441.09        20.35 o                         
   7   1   4         22.39        -11.26        14.54 o                         
   8   1   4       1102.55       1140.07        42.73 o                         
   9   1   4       1229.93       1144.90        54.28 o                         
  10   1   4       1556.20       1617.50        56.06 o                         
  11   1   4         16.91          5.05        25.58 o                         
  12   1   4        790.35        815.12        89.76 o                         
  13   1   4          5.23         -1.04        24.48 o                         
   0   2   4     156321.77     174162.78      6510.17 o                         
   1   2   4      11275.40      11920.96       158.08 o                         
   2   2   4      89199.98      98855.50      2292.79 o                         
   3   2   4       4288.10       4099.27        51.80 o                         
   4   2   4      23655.96      23244.94       339.84 o                         
   5   2   4       2798.25       3129.20        49.98 o                         
   6   2   4          1.29         18.76        13.30 o                         
   7   2   4          1.98          5.03        12.67 o                         
   8   2   4       6772.39       6960.97       126.29 o                         
   9   2   4         18.43         25.73        22.42 o                         
  10   2   4      11584.48      11539.13       280.59 o                         
  11   2   4        947.68        955.31        49.99 o                         
  12   2   4       5976.01       5968.55       246.47 o                         
  13   2   4       1017.24       1024.74       214.99 o                         
   1   3   4       1095.79       1048.85        21.59 o                         
   2   3   4        411.04        527.64        16.22 o                         
   3   3   4      18704.49      19199.00       250.50 o                         
   4   3   4         60.84         71.20        13.13 o                         
   5   3   4        841.59        938.68        26.33 o                         
   6   3   4          7.01         16.30        12.78 o                         
   7   3   4        506.78        482.97        25.30 o                         
   8   3   4       2085.42       2078.31        53.85 o                         
   9   3   4        289.26        327.07        31.50 o                         
  10   3   4        110.85        102.33        28.46 o                         
  11   3   4         14.20         36.99        16.74 o                         
  12   3   4        405.67        385.41        65.37 o                         
  13   3   4         10.28         31.18        30.72 o                         
   0   4   4      17863.00      18080.30       462.85 o                         
   1   4   4      10250.15       9771.02       122.99 o                         
   2   4   4     143788.23     162770.69      4324.58 o                         
   3   4   4        318.64        349.39        13.82 o                         
   4   4   4      30907.73      32556.51       526.82 o                         
   5   4   4       2941.29       3447.21        55.96 o                         
   6   4   4        207.08        227.63        19.97 o                         
   7   4   4        317.00        486.73        26.76 o                         
   8   4   4       2971.03       3111.04        73.03 o                         
   9   4   4        119.27        128.51        24.05 o                         
  10   4   4      11147.41      10620.97       189.75 o                         
  11   4   4       1028.90        984.99        47.57 o                         
  12   4   4       9865.37       9758.35       313.55 o                         
  13   4   4       1782.15       1894.26        98.93 o                         
   1   5   4        789.96        550.63        14.62 o                         
   2   5   4       5980.17       6096.80        71.99 o                         
   3   5   4      16159.02      20312.77       282.59 o                         
   4   5   4         11.24         34.76        11.27 o                         
   5   5   4       2851.20       2979.79        56.63 o                         
   6   5   4        635.40        592.52        20.41 o                         
   7   5   4         17.54          6.62         7.86 o                         
   8   5   4        181.12        200.89        12.76 o                         
   9   5   4       5509.73       5677.85       127.03 o                         
  10   5   4        631.35        645.74        26.17 o                         
  11   5   4         11.09         14.92         8.29 o                         
  12   5   4        138.78        173.12        34.91 o                         
  13   5   4          7.38         -5.20        26.41 o                         
   0   6   4      26725.93      24650.34       450.22 o                         
   1   6   4       8243.70       7853.50       103.60 o                         
   2   6   4      26570.17      24925.71       408.01 o                         
   3   6   4       2103.66       1812.37        26.62 o                         
   4   6   4       7528.54       7172.80       101.39 o                         
   5   6   4        619.95        980.80        26.50 o                         
   6   6   4        552.37        648.17        27.24 o                         
   7   6   4        237.16        375.37        21.54 o                         
   8   6   4         14.13         36.11        13.85 o                         
   9   6   4       2061.31       2331.88        63.94 o                         
  10   6   4       4422.81       4667.35       151.90 o                         
  11   6   4        671.04        801.25        42.28 o                         
  12   6   4       7387.37       7783.51       199.65 o                         
  13   6   4        559.02        582.99        59.63 o                         
   1   7   4       1406.85       1346.06        23.01 o                         
   2   7   4        286.29        234.78        10.88 o                         
   3   7   4       2713.96       2665.90        34.64 o                         
   4   7   4       6147.48       6343.54       100.10 o                         
   5   7   4        870.56        876.40        25.60 o                         
   6   7   4       2609.51       2424.49        50.93 o                         
   7   7   4        424.44        484.70        21.93 o                         
   8   7   4        539.06        562.07        30.27 o                         
   9   7   4       1103.97       1179.56        53.20 o                         
  10   7   4         91.76        131.56        24.37 o                         
  11   7   4         70.28         81.13        18.60 o                         
  12   7   4          1.20         -2.62        30.21 o                         
   0   8   4      37395.18      35135.30       753.96 o                         
   1   8   4        131.56        158.35        11.38 o                         
   2   8   4      23204.35      22681.50       371.85 o                         
   3   8   4       3457.88       3036.14        36.21 o                         
   4   8   4      12387.38      12063.54       182.02 o                         
   5   8   4          4.72         -2.12        11.86 o                         
   6   8   4        329.93        385.74        23.52 o                         
   7   8   4        556.46        686.84        28.82 o                         
   8   8   4       1740.63       1657.99        50.57 o                         
   9   8   4        875.73        902.35        57.92 o                         
  10   8   4       5297.97       5388.23       117.50 o                         
  11   8   4       1590.81       1510.49        87.35 o                         
  12   8   4       4744.17       4885.89       181.35 o                         
   1   9   4       3508.99       3910.29        52.34 o                         
   2   9   4         34.74         60.56        10.80 o                         
   3   9   4       1112.54        921.17        21.28 o                         
   4   9   4       2597.51       2711.74        57.66 o                         
   5   9   4        101.62         69.48        11.88 o                         
   6   9   4       4721.76       4586.17        82.92 o                         
   7   9   4        209.88        211.70        23.33 o                         
   8   9   4       1513.20       1569.20        39.93 o                         
   9   9   4        102.32         90.94        20.58 o                         
  10   9   4         94.93        105.90        22.44 o                         
  11   9   4         97.36         89.09        33.35 o                         
  12   9   4         20.54         40.23        37.19 o                         
   0  10   4      28564.08      27638.47       680.47 o                         
   1  10   4       3979.41       3707.58        55.92 o                         
   2  10   4      15797.21      15788.11       249.35 o                         
   3  10   4       2859.31       2818.81        45.15 o                         
   4  10   4       6870.76       6926.95        90.45 o                         
   5  10   4        592.74        502.45        19.71 o                         
   6  10   4        538.75        527.57        20.55 o                         
   7  10   4        581.08        703.28        29.23 o                         
   8  10   4       2455.08       2277.06        54.41 o                         
   9  10   4        519.62        458.57        30.28 o                         
  10  10   4       3895.58       3831.36       140.69 o                         
  11  10   4       1104.87       1130.19        66.22 o                         
   1  11   4        336.63        386.59        17.94 o                         
   2  11   4       1343.54       1214.27        30.83 o                         
   3  11   4        562.99        533.31        21.40 o                         
   4  11   4       1980.20       1991.38        37.83 o                         
   5  11   4       2270.25       2100.76        47.55 o                         
   6  11   4        348.58        352.52        23.77 o                         
   7  11   4         27.78         20.65        14.60 o                         
   8  11   4       1340.44       1253.90        33.96 o                         
   9  11   4        216.09        180.67        22.39 o                         
  10  11   4        631.68        632.01        52.64 o                         
  11  11   4         26.53         50.28        36.30 o                         
   0  12   4      12711.90      13074.18       332.52 o                         
   1  12   4       2404.01       2320.09        50.58 o                         
   2  12   4      16756.52      17003.93       279.84 o                         
   3  12   4       3849.60       4044.28        73.38 o                         
   4  12   4       1268.18       1161.17        31.59 o                         
   5  12   4         24.08         12.31        13.36 o                         
   6  12   4        410.19        356.63        19.58 o                         
   7  12   4        157.41        139.65        17.52 o                         
   8  12   4       1215.33       1249.91        36.75 o                         
   9  12   4         77.09         76.74        25.41 o                         
  10  12   4       1977.77       1938.66        66.61 o                         
  11  12   4        241.80        257.94        39.06 o                         
   1  13   4          0.23         -4.58        12.34 o                         
   2  13   4       2118.42       1977.00        44.10 o                         
   3  13   4         53.95        123.12        19.44 o                         
   4  13   4       1957.90       2104.35        45.01 o                         
   5  13   4         79.05        108.91        25.69 o                         
   6  13   4       1108.54       1107.68        49.79 o                         
   7  13   4        107.04        138.57        25.90 o                         
   8  13   4       1714.11       1711.67        71.40 o                         
   9  13   4         21.59         35.70        25.15 o                         
  10  13   4        386.53        370.49        43.52 o                         
   0  14   4      11185.57      10982.07       244.57 o                         
   1  14   4       1680.16       1781.51        54.36 o                         
   2  14   4      13481.96      13459.69       225.44 o                         
   3  14   4         32.44         10.16        16.82 o                         
   4  14   4        175.38        206.01        18.40 o                         
   5  14   4        788.98        789.85        36.14 o                         
   6  14   4         39.38         33.07        18.05 o                         
   7  14   4         25.05         35.31        21.29 o                         
   8  14   4        128.91        125.26        30.60 o                         
   9  14   4        462.83        543.13        40.48 o                         
   1  15   4         62.22         63.54        18.90 o                         
   2  15   4       2088.67       2102.42        52.61 o                         
   3  15   4       2043.89       1817.00        47.17 o                         
   4  15   4       1719.40       1778.84        47.32 o                         
   5  15   4        335.39        273.70        26.34 o                         
   6  15   4       2303.17       2349.98        72.58 o                         
   7  15   4        238.01        275.65        29.27 o                         
   8  15   4       1886.11       1836.69        71.77 o                         
   9  15   4         46.79         74.10        27.97 o                         
   0  16   4       7071.76       7316.52       179.21 o                         
   1  16   4        183.40        178.06        25.67 o                         
   2  16   4       4167.83       4366.85        92.55 o                         
   3  16   4        172.56        172.91        22.35 o                         
   4  16   4       1314.93       1361.20        43.05 o                         
   5  16   4         26.03         30.02        19.17 o                         
   6  16   4          3.00         22.84        20.62 o                         
   7  16   4         38.87         25.22        22.41 o                         
   8  16   4        380.10        359.06        38.67 o                         
   1  17   4         11.24         38.72        18.88 o                         
   2  17   4          6.14         23.46        20.60 o                         
   3  17   4          0.32        -18.80        18.80 o                         
   4  17   4       1377.12       1470.84        48.55 o                         
   5  17   4         92.18         53.69        23.30 o                         
   6  17   4       1118.06       1093.77        57.71 o                         
   7  17   4        100.55         77.49        25.05 o                         
   0  18   4       5508.83       6013.76       187.03 o                         
   1  18   4        474.19        503.84        39.06 o                         
   2  18   4       1599.27       1805.21        58.38 o                         
   3  18   4        242.75        234.98        26.13 o                         
   4  18   4        642.19        704.60        34.60 o                         
   5  18   4        105.82         85.64        25.86 o                         
   6  18   4        168.57        143.65        30.74 o                         
   1  19   4         63.97         50.62        22.78 o                         
   2  19   4         64.57         81.96        22.31 o                         
   3  19   4         96.54        147.08        29.33 o                         
   4  19   4        891.47       1077.56        56.22 o                         
   0  20   4       2235.67       2192.48       107.25 o                         
   1  20   4        420.10        296.23        33.09 o                         
   1   1   5      14549.76      14867.93       156.76 o                         
   2   1   5        655.32        273.13         7.49 o                         
   3   1   5       1505.91       1525.93        19.55 o                         
   4   1   5      41812.25      40208.57       612.12 o                         
   5   1   5      19453.88      20404.01       304.82 o                         
   6   1   5      55163.98      56226.84      1167.45 o                         
   7   1   5      10176.92       9653.07       146.71 o                         
   8   1   5      40434.45      39788.48       814.53 o                         
   9   1   5        420.90        651.51        89.71 o                         
  10   1   5        743.08        854.32        41.30 o                         
  11   1   5        334.95        386.91        26.08 o                         
  12   1   5       1319.09       1360.26        58.35 o                         
  13   1   5          0.29         15.53        20.62 o                         
   0   2   5       2540.54       3591.47       106.61 o                         
   1   2   5       5829.98       5319.48        60.71 o                         
   2   2   5      12680.58      12816.57       181.65 o                         
   3   2   5         73.25         88.51         5.92 o                         
   4   2   5       1536.73       1443.75        20.12 o                         
   5   2   5        492.24        615.35        17.35 o                         
   6   2   5       2963.42       2612.82        47.87 o                         
   7   2   5         48.85         91.50        18.51 o                         
   8   2   5        617.49        493.57        29.05 o                         
   9   2   5         99.31         75.52        21.74 o                         
  10   2   5         99.85        104.14        17.63 o                         
  11   2   5          8.06         -2.58        19.68 o                         
  12   2   5        609.41        799.56       250.60 o                         
  13   2   5         24.50        -14.75        27.87 o                         
   1   3   5        667.16        620.73        15.10 o                         
   2   3   5         24.48         23.66         6.72 o                         
   3   3   5      13639.71      13150.71       164.76 o                         
   4   3   5      21969.76      22210.10       304.89 o                         
   5   3   5       4285.38       3752.59        57.15 o                         
   6   3   5      15686.60      13494.28       172.89 o                         
   7   3   5       1113.82        999.91        31.08 o                         
   8   3   5      23534.81      22001.71       402.01 o                         
   9   3   5       4311.58       4402.01        77.58 o                         
  10   3   5       1914.63       1960.80       139.31 o                         
  11   3   5         13.18         13.69        12.60 o                         
  12   3   5        374.39        382.72        65.95 o                         
  13   3   5          6.54        -26.87        27.19 o                         
   0   4   5      19906.24      19622.24       526.83 o                         
   1   4   5       6305.03       6302.07        85.25 o                         
   2   4   5       3584.43       3817.47        53.92 o                         
   3   4   5      14292.26      14830.13       219.02 o                         
   4   4   5         17.04         65.49        11.72 o                         
   5   4   5        221.18        237.07        18.06 o                         
   6   4   5         84.05         36.11         7.69 o                         
   7   4   5        634.45        593.66        23.42 o                         
   8   4   5        442.07        314.18        17.06 o                         
   9   4   5        812.04        888.18        60.63 o                         
  10   4   5       1566.74       1473.24        49.67 o                         
  11   4   5          6.72          9.27        11.22 o                         
  12   4   5        365.80        519.70        48.99 o                         
  13   4   5         25.15         25.58        34.75 o                         
   1   5   5         72.49         93.37         6.83 o                         
   2   5   5      14925.78      14526.37       178.64 o                         
   3   5   5       4868.90       4631.52        65.76 o                         
   4   5   5      73110.17      75199.28      1800.55 o                         
   5   5   5         98.22         40.56        10.56 o                         
   6   5   5      29186.47      27649.52       464.52 o                         
   7   5   5       1753.69       1575.86        45.47 o                         
   8   5   5      12950.32      12168.28       177.94 o                         
   9   5   5       3749.44       3955.35        86.20 o                         
  10   5   5       6993.89       6721.90       110.32 o                         
  11   5   5       1004.47       1023.53        53.08 o                         
  12   5   5         22.85         60.93        34.62 o                         
  13   5   5         62.28         79.16        41.93 o                         
   0   6   5         38.93        167.45        13.61 o                         
   1   6   5        825.38        761.05        16.34 o                         
   2   6   5       5290.39       5408.79        63.28 o                         
   3   6   5       1658.70       1976.15        31.32 o                         
   4   6   5       1320.32       1730.06        31.73 o                         
   5   6   5       1050.65       1315.25        31.93 o                         
   6   6   5        159.69        139.66        13.22 o                         
   7   6   5        578.52        607.74        25.44 o                         
   8   6   5        236.92        225.61        21.91 o                         
   9   6   5          4.78          7.15        19.00 o                         
  10   6   5       2564.88       2422.71        71.65 o                         
  11   6   5        119.50         97.99        26.51 o                         
  12   6   5        114.99        105.60        28.37 o                         
  13   6   5         12.46         27.69        28.17 o                         
   1   7   5        682.40        705.14        15.29 o                         
   2   7   5      11888.50      10711.74       206.86 o                         
   3   7   5       2298.92       2261.90        30.22 o                         
   4   7   5      49721.28      47276.30       859.77 o                         
   5   7   5       6808.49       6399.58        99.68 o                         
   6   7   5      12338.25      12018.42       197.62 o                         
   7   7   5       2768.72       2594.86        56.51 o                         
   8   7   5      10813.89      11221.06       210.40 o                         
   9   7   5        859.42        910.71        49.75 o                         
  10   7   5       5627.72       5815.00       145.71 o                         
  11   7   5        454.23        472.80        35.65 o                         
  12   7   5        325.84        553.87        92.96 o                         
   0   8   5        421.59        322.62        31.23 o                         
   1   8   5        389.98        370.16        11.89 o                         
   2   8   5       3973.83       4037.01        80.00 o                         
   3   8   5       6619.26       6300.25        74.70 o                         
   4   8   5       1386.12       1198.12        20.28 o                         
   5   8   5        366.76        457.09        22.74 o                         
   6   8   5        225.38        374.97        24.84 o                         
   7   8   5       2477.85       2518.78        55.97 o                         
   8   8   5         75.02         52.42        15.29 o                         
   9   8   5          1.80          9.08        18.54 o                         
  10   8   5        507.22        543.17        37.79 o                         
  11   8   5        174.50        168.03        29.14 o                         
  12   8   5        219.39        162.01        46.11 o                         
   1   9   5       8762.44       9072.86       101.82 o                         
   2   9   5      10475.13      11042.15       152.94 o                         
   3   9   5       1109.14       1070.37        20.95 o                         
   4   9   5      16522.53      17749.62       248.82 o                         
   5   9   5        734.67        725.77        27.66 o                         
   6   9   5       6197.92       6052.57       102.02 o                         
   7   9   5       6256.70       6088.87       108.28 o                         
   8   9   5       8646.94       8511.06       171.59 o                         
   9   9   5        820.22        790.54        46.26 o                         
  10   9   5       3005.46       3098.32        73.15 o                         
  11   9   5        152.15        132.27        36.50 o                         
  12   9   5        100.17        109.50        37.42 o                         
   0  10   5       2220.57       2497.08        54.91 o                         
   1  10   5        111.87        206.40        15.82 o                         
   2  10   5       1452.17       1340.18        26.60 o                         
   3  10   5          8.63          7.83         9.37 o                         
   4  10   5         91.62         55.21        10.57 o                         
   5  10   5       3784.13       3717.98        61.32 o                         
   6  10   5         41.84        103.48        15.81 o                         
   7  10   5         79.51         90.02        18.29 o                         
   8  10   5        210.79        243.76        24.31 o                         
   9  10   5        556.63        562.24        39.68 o                         
  10  10   5        159.96        161.30        21.79 o                         
  11  10   5          2.67         52.68        38.95 o                         
   1  11   5       1865.04       2045.93        53.69 o                         
   2  11   5      10288.50      10496.13       168.46 o                         
   3  11   5        839.57        828.64        25.27 o                         
   4  11   5       8105.84       8693.09       111.81 o                         
   5  11   5        583.81        652.13        29.11 o                         
   6  11   5      16471.62      16212.79       260.24 o                         
   7  11   5       2012.51       1969.34        47.46 o                         
   8  11   5       5822.01       5793.59       112.55 o                         
   9  11   5        493.55        457.80        23.49 o                         
  10  11   5       3333.43       3201.96       114.88 o                         
  11  11   5        846.24        928.69        69.30 o                         
   0  12   5       2529.33       2381.23        63.48 o                         
   1  12   5       1685.23       1579.32        37.73 o                         
   2  12   5       3256.56       3131.99        59.54 o                         
   3  12   5         63.54         68.32        17.57 o                         
   4  12   5        114.01        140.40        13.27 o                         
   5  12   5       2728.48       2652.86        56.30 o                         
   6  12   5         40.83         35.08        14.57 o                         
   7  12   5         19.34         -4.54        13.24 o                         
   8  12   5         74.73         80.39        15.04 o                         
   9  12   5        731.95        670.35        26.32 o                         
  10  12   5        484.39        535.25        40.67 o                         
  11  12   5        355.30        337.45        47.42 o                         
   1  13   5         52.27         30.31        15.78 o                         
   2  13   5       1593.36       1478.41        41.30 o                         
   3  13   5        272.76        258.46        18.87 o                         
   4  13   5       3020.69       2842.19        54.57 o                         
   5  13   5       3406.25       3526.45        65.88 o                         
   6  13   5       9265.06       9326.21       181.10 o                         
   7  13   5         90.99         83.03        15.59 o                         
   8  13   5       4279.53       4243.74       116.89 o                         
   9  13   5        136.05         82.93        26.58 o                         
  10  13   5       2703.39       2955.85        91.98 o                         
   0  14   5       3457.12       3468.92        98.19 o                         
   1  14   5       2269.78       2468.53        59.92 o                         
   2  14   5       1437.04       1527.01        44.93 o                         
   3  14   5       1218.56       1334.82        40.51 o                         
   4  14   5       1316.34       1458.64        38.13 o                         
   5  14   5          7.28          5.52        14.32 o                         
   6  14   5         14.03         23.14        19.62 o                         
   7  14   5        119.76        139.78        25.96 o                         
   8  14   5        117.92        123.15        31.55 o                         
   9  14   5         27.67         16.31        26.21 o                         
   1  15   5         19.05         20.18        16.02 o                         
   2  15   5       1559.36       1402.44        46.70 o                         
   3  15   5        257.65        220.23        22.54 o                         
   4  15   5       2459.84       2272.79        52.03 o                         
   5  15   5       1580.48       1635.80        49.80 o                         
   6  15   5       4948.62       4996.44       114.06 o                         
   7  15   5        360.75        369.12        34.24 o                         
   8  15   5       2676.37       2505.62        81.03 o                         
   9  15   5        185.77        132.47        30.88 o                         
   0  16   5       1814.90       2053.95        82.12 o                         
   1  16   5        562.03        554.70        30.99 o                         
   2  16   5        680.05        729.22        38.12 o                         
   3  16   5         97.71         70.49        16.81 o                         
   4  16   5       1502.36       1520.80        49.97 o                         
   5  16   5        126.12        102.44        21.49 o                         
   6  16   5         56.19         55.41        21.60 o                         
   7  16   5        146.53        125.65        25.10 o                         
   8  16   5        159.99        125.89        30.33 o                         
   1  17   5        611.69        621.09        33.64 o                         
   2  17   5       2086.83       2244.52        63.62 o                         
   3  17   5        628.44        697.36        38.73 o                         
   4  17   5       1283.51       1494.30        53.01 o                         
   5  17   5        452.59        486.80        40.88 o                         
   6  17   5       3251.87       3525.65       100.92 o                         
   7  17   5        260.71        269.04        31.45 o                         
   0  18   5       2633.79       2745.99       105.67 o                         
   1  18   5          1.83        -12.51        18.06 o                         
   2  18   5       1877.54       1911.13        58.88 o                         
   3  18   5        130.56        154.69        24.51 o                         
   4  18   5        525.89        505.53        32.92 o                         
   5  18   5         12.88          2.00        19.44 o                         
   6  18   5        130.58        130.49        30.02 o                         
   1  19   5        365.66        413.04        30.29 o                         
   2  19   5        728.23        854.15        42.79 o                         
   3  19   5         64.55         60.57        21.88 o                         
   4  19   5       1258.39       1461.79        66.83 o                         
   0  20   5        940.88        992.46        75.43 o                         
   0   0   6      35351.39      45910.42      1402.79 o                         
   1   0   6      50767.59      60994.30      1396.99 o                         
   2   0   6        829.02        726.07        21.57 o                         
   3   0   6      63330.42      65230.51      1613.54 o                         
   4   0   6       2106.68       2211.86        37.60 o                         
   5   0   6        376.22        493.20        52.17 o                         
   6   0   6         31.63        121.10        13.78 o                         
   7   0   6       1166.59       1256.24        82.40 o                         
   8   0   6       2925.94       2312.51        59.15 o                         
   9   0   6       2483.79       2540.62        68.76 o                         
  10   0   6       1628.53       1449.81        71.31 o                         
  11   0   6       6403.98       6455.01       230.95 o                         
  12   0   6        879.02        969.30        63.24 o                         
  13   0   6       4163.16       3497.74       161.65 o                         
   1   1   6        924.94       1349.12        26.27 o                         
   2   1   6        122.80         74.59         7.99 o                         
   3   1   6        743.49       1101.51        17.39 o                         
   4   1   6       2233.99       2162.91        27.70 o                         
   5   1   6        218.35        258.51        14.93 o                         
   6   1   6        784.52       1013.30        23.31 o                         
   7   1   6        132.68        249.90        15.54 o                         
   8   1   6        514.34        639.59        25.87 o                         
   9   1   6         63.73         47.81        13.82 o                         
  10   1   6         48.07         54.03        18.35 o                         
  11   1   6         19.26         29.01        17.80 o                         
  12   1   6        242.76        215.54        43.82 o                         
  13   1   6        186.33        124.75        34.81 o                         
   0   2   6      14395.89      14826.93       400.67 o                         
   1   2   6      54192.77      60420.88       986.41 o                         
   2   2   6       6571.62       5987.94        68.61 o                         
   3   2   6      33096.75      34501.39       502.11 o                         
   4   2   6      12855.34      13199.24       149.91 o                         
   5   2   6       4341.27       4487.00        76.60 o                         
   6   2   6        145.86        152.59         9.31 o                         
   7   2   6        165.09        128.97        13.84 o                         
   8   2   6        651.16        679.84        26.40 o                         
   9   2   6       4066.64       3753.30        65.07 o                         
  10   2   6       1012.31       1052.24        46.29 o                         
  11   2   6       6564.25       6465.41       133.04 o                         
  12   2   6       1172.18       1096.13        47.83 o                         
  13   2   6       4084.68       4358.90       194.75 o                         
   1   3   6      20115.39      20162.32       226.18 o                         
   2   3   6      14707.26      14838.60       180.04 o                         
   3   3   6       4065.63       3680.36        51.32 o                         
   4   3   6      23540.31      25021.59       383.93 o                         
   5   3   6         19.56         26.09         5.70 o                         
   6   3   6        195.56        168.79        10.13 o                         
   7   3   6       2824.14       3025.71        61.19 o                         
   8   3   6        476.61        502.52        21.57 o                         
   9   3   6        153.66        116.01        17.04 o                         
  10   3   6         91.19         88.54        19.78 o                         
  11   3   6         80.64         96.49        20.69 o                         
  12   3   6        476.29        455.88        36.74 o                         
  13   3   6        482.84        266.86       116.53 o                         
   0   4   6      30986.91      33692.37       747.38 o                         
   1   4   6      23409.79      22045.45       248.22 o                         
   2   4   6      32981.91      32339.29       466.42 o                         
   3   4   6      61365.93      66164.83      1278.12 o                         
   4   4   6       4834.29       4480.77        65.23 o                         
   5   4   6       5469.84       5806.64        97.76 o                         
   6   4   6       1868.97       1763.81        35.78 o                         
   7   4   6       3393.53       3062.10        48.87 o                         
   8   4   6        826.76        810.35        20.21 o                         
   9   4   6       7439.14       7356.61       129.33 o                         
  10   4   6       1506.20       1615.64        42.66 o                         
  11   4   6       8049.37       8043.39       166.14 o                         
  12   4   6       1803.27       1891.79        82.08 o                         
  13   4   6       2247.60       2239.52       101.20 o                         
   1   5   6        954.17        833.58        15.68 o                         
   2   5   6        237.83        391.34        12.84 o                         
   3   5   6        278.56        181.39         7.44 o                         
   4   5   6       5407.06       5078.18        70.52 o                         
   5   5   6       2323.66       2279.98        38.56 o                         
   6   5   6       4372.19       4871.35        85.28 o                         
   7   5   6        795.88        705.96        34.75 o                         
   8   5   6        805.11        862.66        43.09 o                         
   9   5   6          0.42         -5.88        19.10 o                         
  10   5   6        297.50        193.61        31.30 o                         
  11   5   6         45.96         36.71        25.93 o                         
  12   5   6          0.14        -20.66        25.42 o                         
  13   5   6         25.50        -21.95        32.31 o                         
   0   6   6       3944.78       3784.64       113.96 o                         
   1   6   6      36273.01      35442.12       495.38 o                         
   2   6   6      12970.85      12802.49       152.26 o                         
   3   6   6      23807.41      22310.63       322.06 o                         
   4   6   6       3794.26       3904.99        70.06 o                         
   5   6   6       1700.26       1407.98        47.52 o                         
   6   6   6         25.15         20.36        10.40 o                         
   7   6   6          7.72         81.09        16.28 o                         
   8   6   6       2021.74       1783.35        48.25 o                         
   9   6   6       5084.55       5290.36       126.09 o                         
  10   6   6       3153.72       2999.03        80.02 o                         
  11   6   6       7420.88       7794.52       169.72 o                         
  12   6   6       1966.02       2182.80        75.46 o                         
  13   6   6       2868.05       3009.65       168.13 o                         
   1   7   6       3703.26       4115.48        57.71 o                         
   2   7   6        938.43       1027.16        20.84 o                         
   3   7   6          9.88         16.06         5.52 o                         
   4   7   6        212.63        142.75        15.14 o                         
   5   7   6        208.37        197.91        15.68 o                         
   6   7   6       1003.97       1166.29        34.38 o                         
   7   7   6         19.55         43.15        18.62 o                         
   8   7   6        964.43        984.38        43.55 o                         
   9   7   6       1036.93       1060.95        50.16 o                         
  10   7   6        196.74        198.60        26.93 o                         
  11   7   6         38.75         40.24        23.97 o                         
  12   7   6          6.52        -30.61        38.85 o                         
   0   8   6       5874.59       5023.80        97.96 o                         
   1   8   6      25459.71      25492.34       370.99 o                         
   2   8   6       3567.32       3221.95        45.26 o                         
   3   8   6      21003.49      20515.03       267.19 o                         
   4   8   6       1306.86       1410.77        22.33 o                         
   5   8   6       3267.83       2790.19        53.24 o                         
   6   8   6        549.81        621.45        23.95 o                         
   7   8   6       1873.99       1704.45        50.37 o                         
   8   8   6         52.17         57.18        15.12 o                         
   9   8   6       5841.06       5477.14       116.84 o                         
  10   8   6       2495.52       2560.00        72.37 o                         
  11   8   6       3846.44       3943.37       103.42 o                         
  12   8   6       1669.00       1753.94        98.52 o                         
   1   9   6         69.78         61.63        11.07 o                         
   2   9   6       1260.53       1266.91        26.73 o                         
   3   9   6       4409.45       3941.35        48.91 o                         
   4   9   6          5.84          8.24         7.92 o                         
   5   9   6       3677.97       3367.16        56.10 o                         
   6   9   6        158.61        118.68        15.48 o                         
   7   9   6       3586.56       3411.94        82.01 o                         
   8   9   6         35.18         64.50        17.87 o                         
   9   9   6        905.02        978.83        46.87 o                         
  10   9   6         66.60         63.78        23.71 o                         
  11   9   6         58.70         76.63        33.76 o                         
  12   9   6         24.37         30.59        33.99 o                         
   0  10   6      12647.00      13358.26       265.73 o                         
   1  10   6      31621.62      30948.90       487.96 o                         
   2  10   6       6971.50       6432.46       137.50 o                         
   3  10   6      11884.36      11875.61       150.53 o                         
   4  10   6        509.91        508.81        18.92 o                         
   5  10   6        696.75        723.42        25.12 o                         
   6  10   6         33.53          6.99        13.14 o                         
   7  10   6          4.66          7.26        12.67 o                         
   8  10   6        143.63        171.76        24.08 o                         
   9  10   6       4596.13       4503.78       103.76 o                         
  10  10   6        907.57       1001.31        55.91 o                         
  11  10   6       3178.71       3108.73       127.43 o                         
   1  11   6        352.44        414.76        20.65 o                         
   2  11   6        131.90        199.56        16.30 o                         
   3  11   6       3511.04       3881.92       105.95 o                         
   4  11   6        555.35        624.24        20.74 o                         
   5  11   6        219.80        323.68        19.72 o                         
   6  11   6        299.13        365.27        22.07 o                         
   7  11   6       2538.85       2458.91        53.63 o                         
   8  11   6        354.92        379.16        31.78 o                         
   9  11   6        978.99       1059.05        42.92 o                         
  10  11   6         29.14         43.02        32.35 o                         
  11  11   6        328.40        332.45        52.78 o                         
   0  12   6       4740.40       4910.25       119.08 o                         
   1  12   6      14629.72      14543.33       238.48 o                         
   2  12   6       6853.46       6876.69       124.72 o                         
   3  12   6       5195.99       5192.55        81.11 o                         
   4  12   6         48.49         36.79        11.12 o                         
   5  12   6       1097.47       1131.59        34.34 o                         
   6  12   6         51.66         41.24        15.88 o                         
   7  12   6        321.59        329.56        23.35 o                         
   8  12   6          6.32         11.59        15.99 o                         
   9  12   6       1411.05       1370.25        45.37 o                         
  10  12   6        651.39        687.85        52.78 o                         
   1  13   6          4.09         -9.99        15.86 o                         
   2  13   6         26.83         41.16        23.73 o                         
   3  13   6       1312.29       1581.69        69.58 o                         
   4  13   6        373.90        310.53        20.52 o                         
   5  13   6        513.91        641.94        28.40 o                         
   6  13   6        365.09        334.89        24.15 o                         
   7  13   6       2146.85       2190.82        51.55 o                         
   8  13   6        631.54        585.37        26.97 o                         
   9  13   6        581.57        610.66        44.24 o                         
  10  13   6         88.32        113.36        31.98 o                         
   0  14   6        793.22        865.35        42.15 o                         
   1  14   6      11147.37      11680.34       186.65 o                         
   2  14   6       2441.74       2558.17        65.26 o                         
   3  14   6       2384.54       2434.60        62.91 o                         
   4  14   6        318.08        329.87        21.83 o                         
   5  14   6         10.05         18.66        14.88 o                         
   6  14   6          0.41         28.66        23.69 o                         
   7  14   6         13.02         32.54        24.71 o                         
   8  14   6        133.22        154.69        28.59 o                         
   9  14   6         73.07         82.61        25.14 o                         
   1  15   6         30.10         15.65        16.55 o                         
   2  15   6        451.64        458.57        29.42 o                         
   3  15   6       1405.81       1341.99        43.28 o                         
   4  15   6        652.34        703.03        34.16 o                         
   5  15   6       2609.43       2620.49        65.97 o                         
   6  15   6        265.69        268.21        30.66 o                         
   7  15   6       1055.95       1160.07        56.87 o                         
   8  15   6        185.62        158.02        34.73 o                         
   9  15   6       1317.85       1588.73        67.85 o                         
   0  16   6        770.16        827.56        56.27 o                         
   1  16   6       5046.26       5293.34       101.17 o                         
   2  16   6        717.21        773.96        39.99 o                         
   3  16   6        648.45        658.73        31.93 o                         
   4  16   6        546.74        603.74        37.52 o                         
   5  16   6         37.97         45.45        20.46 o                         
   6  16   6         23.84         -2.12        19.24 o                         
   7  16   6         77.95         84.91        27.70 o                         
   8  16   6         65.74         43.82        29.62 o                         
   1  17   6         84.87        100.97        22.74 o                         
   2  17   6        302.48        317.40        26.02 o                         
   3  17   6        619.45        486.53        34.44 o                         
   4  17   6        254.48        268.50        28.10 o                         
   5  17   6       1990.02       2049.11        69.20 o                         
   6  17   6        232.15        207.80        32.89 o                         
   7  17   6        603.87        617.37        40.25 o                         
   0  18   6       1686.05       1577.84        81.11 o                         
   1  18   6       2608.70       2637.63        65.85 o                         
   2  18   6        199.86        222.98        28.34 o                         
   3  18   6        312.91        303.67        32.54 o                         
   4  18   6        671.70        796.85        49.55 o                         
   5  18   6        388.68        435.24        43.43 o                         
   1  19   6        141.24        139.80        23.79 o                         
   2  19   6         29.18          5.64        19.82 o                         
   3  19   6        950.14       1043.83        42.95 o                         
   4  19   6        675.35        707.38        41.37 o                         
   1   1   7        500.70        693.59        13.78 o                         
   2   1   7        197.58        101.72         6.30 o                         
   3   1   7      35579.00      37034.52       494.45 o                         
   4   1   7      15052.72      14489.34       163.21 o                         
   5   1   7      40965.04      38190.63       584.39 o                         
   6   1   7        115.92        122.53         9.40 o                         
   7   1   7      35805.91      34901.32       599.62 o                         
   8   1   7       4806.67       4790.05        75.94 o                         
   9   1   7      19291.44      18547.21       290.65 o                         
  10   1   7        275.81        222.85        24.43 o                         
  11   1   7        278.20        287.33        33.13 o                         
  12   1   7        145.25        115.29        25.07 o                         
  13   1   7         79.16         90.83        36.66 o                         
   0   2   7     241208.30     290004.53     16239.09 o                         
   1   2   7       9018.84       8961.64        79.23 o                         
   2   2   7       4069.80       3917.85        49.15 o                         
   3   2   7       1615.56       1928.44        26.09 o                         
   4   2   7      11170.81      12446.67       143.29 o                         
   5   2   7        888.28       1030.28        23.34 o                         
   6   2   7       2555.39       2346.26        31.27 o                         
   7   2   7       1074.42       1269.07        29.31 o                         
   8   2   7          3.06         14.52        12.56 o                         
   9   2   7        580.18        476.61        23.13 o                         
  10   2   7         18.53         27.43        13.08 o                         
  11   2   7         12.64        -10.50        19.77 o                         
  12   2   7          1.63        -12.21        19.01 o                         
  13   2   7         15.64         10.09        24.01 o                         
   1   3   7      30069.07      35315.91       457.67 o                         
   2   3   7       8079.98       7778.12        89.52 o                         
   3   3   7      29284.80      26471.94       352.10 o                         
   4   3   7       3637.78       3639.91        52.87 o                         
   5   3   7      14550.97      13328.37       170.91 o                         
   6   3   7         27.56         31.13         7.45 o                         
   7   3   7      20731.81      20875.71       312.22 o                         
   8   3   7         54.39         58.02        13.05 o                         
   9   3   7      11018.24      10751.44       164.81 o                         
  10   3   7        814.98        793.55        32.46 o                         
  11   3   7        959.37       1008.88        35.16 o                         
  12   3   7         73.74         49.83        26.82 o                         
  13   3   7        131.79        162.81        39.51 o                         
   0   4   7       2350.10       1882.42        26.42 o                         
   1   4   7       2812.67       2259.65        29.85 o                         
   2   4   7         79.05        126.76         9.29 o                         
   3   4   7       6868.34       6829.05        87.15 o                         
   4   4   7       8794.73       9203.61       117.75 o                         
   5   4   7         55.07         72.45        12.79 o                         
   6   4   7        452.34        414.55        19.88 o                         
   7   4   7        803.79        951.17        32.82 o                         
   8   4   7        494.84        590.43        18.90 o                         
   9   4   7        481.92        598.58        36.04 o                         
  10   4   7         27.76         48.58        16.56 o                         
  11   4   7       1406.68       1427.63        77.19 o                         
  12   4   7         13.61         30.69        27.30 o                         
  13   4   7         87.73         88.41        33.34 o                         
   1   5   7         24.90         19.09         6.06 o                         
   2   5   7        269.15        363.96        13.09 o                         
   3   5   7      33203.54      33529.12       495.19 o                         
   4   5   7       8493.27       8096.29       104.90 o                         
   5   5   7      28105.73      27078.59       442.72 o                         
   6   5   7        658.88        643.91        22.68 o                         
   7   5   7      26028.46      25538.81       495.76 o                         
   8   5   7       1889.34       1670.37        54.99 o                         
   9   5   7       6139.16       6074.25       133.10 o                         
  10   5   7        188.22        163.87        34.16 o                         
  11   5   7       1172.88       1310.32        93.77 o                         
  12   5   7        168.99        154.58        35.31 o                         
  13   5   7         24.32         17.70        29.78 o                         
   0   6   7         61.19         96.64        11.06 o                         
   1   6   7       2257.12       2176.29        30.95 o                         
   2   6   7       1865.38       2106.79        51.25 o                         
   3   6   7       1224.53       1123.68        22.35 o                         
   4   6   7        199.28         69.09        11.25 o                         
   5   6   7       1624.74       1758.14        39.06 o                         
   6   6   7          0.89         -1.66         9.34 o                         
   7   6   7        280.22        276.60        19.84 o                         
   8   6   7        621.65        666.76        31.13 o                         
   9   6   7        259.78        241.19        26.50 o                         
  10   6   7         74.14         68.36        18.28 o                         
  11   6   7       1240.85       1196.64        54.13 o                         
  12   6   7        161.04        169.75        32.27 o                         
  13   6   7        162.08        158.89        51.99 o                         
   1   7   7       8215.15       8757.73       100.18 o                         
   2   7   7        752.75        661.50        15.24 o                         
   3   7   7      32529.39      32924.13       481.47 o                         
   4   7   7        291.52        238.52        14.68 o                         
   5   7   7      49397.52      48910.34      1040.58 o                         
   6   7   7        402.02        390.66        21.07 o                         
   7   7   7      28929.14      28325.16       553.03 o                         
   8   7   7       1698.64       1731.78        59.69 o                         
   9   7   7       8850.00       8667.53       163.98 o                         
  10   7   7        655.31        671.70        62.80 o                         
  11   7   7       1346.58       1482.88        81.74 o                         
  12   7   7         85.06         83.27        30.24 o                         
   0   8   7       1914.40       2267.05        66.00 o                         
   1   8   7       1269.38       1078.10        32.40 o                         
   2   8   7       2311.93       2265.24        40.44 o                         
   3   8   7        815.01        883.98        21.15 o                         
   4   8   7         67.85        123.36        13.41 o                         
   5   8   7        589.74        578.42        23.38 o                         
   6   8   7       1242.24       1360.28        38.48 o                         
   7   8   7         83.19        150.68        20.01 o                         
   8   8   7          5.63          4.62        19.53 o                         
   9   8   7         63.68         49.35        17.03 o                         
  10   8   7        219.23        205.41        22.86 o                         
  11   8   7        578.62        574.69        34.06 o                         
  12   8   7        270.49        311.71        46.35 o                         
   1   9   7       7331.79       6965.48       102.77 o                         
   2   9   7       1500.08       1645.02        33.68 o                         
   3   9   7      14476.32      13853.38       173.85 o                         
   4   9   7          2.90          2.26         9.11 o                         
   5   9   7      30437.61      29418.81       514.49 o                         
   6   9   7       1662.22       1911.56        56.04 o                         
   7   9   7      15057.78      14816.92       269.09 o                         
   8   9   7        843.57        770.79        37.73 o                         
   9   9   7       7716.21       7400.87       153.38 o                         
  10   9   7        168.82        134.32        20.00 o                         
  11   9   7       1734.60       1654.56        92.85 o                         
  12   9   7        183.59        261.92        53.35 o                         
   0  10   7        932.42        975.80        36.60 o                         
   1  10   7       6428.67       6143.52        83.39 o                         
   2  10   7        181.21        206.67        15.54 o                         
   3  10   7       2634.33       2794.48        49.31 o                         
   4  10   7        703.83        635.69        18.63 o                         
   5  10   7       3372.51       3383.63        67.22 o                         
   6  10   7          0.91          8.47        11.23 o                         
   7  10   7         60.67         59.52        17.41 o                         
   8  10   7         33.81         13.82        14.50 o                         
   9  10   7        305.52        389.40        25.32 o                         
  10  10   7        217.12        220.11        22.79 o                         
  11  10   7        451.97        428.05        52.83 o                         
   1  11   7       3414.07       3402.07        65.76 o                         
   2  11   7        980.50       1051.83        31.45 o                         
   3  11   7       5479.04       5054.53        64.72 o                         
   4  11   7       1028.17       1138.62        32.84 o                         
   5  11   7       8581.89       8040.45       127.17 o                         
   6  11   7        712.39        674.27        32.18 o                         
   7  11   7       6292.96       5821.81        97.77 o                         
   8  11   7        680.64        547.65        29.01 o                         
   9  11   7       4834.05       4576.63        96.00 o                         
  10  11   7         23.25         26.58        24.16 o                         
  11  11   7       1606.46       1612.49        84.33 o                         
   0  12   7        103.95        156.66        27.49 o                         
   1  12   7       2992.13       3138.72        59.84 o                         
   2  12   7         42.56         63.44        13.68 o                         
   3  12   7        484.95        501.70        21.17 o                         
   4  12   7       3076.32       3214.87        54.97 o                         
   5  12   7       1226.11       1084.69        35.89 o                         
   6  12   7        450.33        457.16        29.35 o                         
   7  12   7        314.53        321.09        21.47 o                         
   8  12   7         14.29         19.46        21.65 o                         
   9  12   7        551.86        591.32        33.14 o                         
  10  12   7          0.94         19.53        31.36 o                         
   1  13   7        814.29        899.75        34.03 o                         
   2  13   7        279.67        285.19        20.70 o                         
   3  13   7       5723.64       6186.24       105.51 o                         
   4  13   7        238.95        292.87        15.85 o                         
   5  13   7       4183.52       4467.56        70.64 o                         
   6  13   7        224.51        267.31        25.20 o                         
   7  13   7       5130.71       5300.33        94.50 o                         
   8  13   7         74.26         70.79        15.37 o                         
   9  13   7       3253.87       3331.26        93.44 o                         
  10  13   7         16.26          1.50        29.77 o                         
   0  14   7        965.29       1002.32        61.53 o                         
   1  14   7       1010.44       1126.96        47.27 o                         
   2  14   7       1853.84       1914.69        49.46 o                         
   3  14   7        209.18        148.98        19.61 o                         
   4  14   7          2.36         22.85        12.03 o                         
   5  14   7        924.28        856.12        32.08 o                         
   6  14   7         49.46         34.17        14.92 o                         
   7  14   7        426.01        416.51        32.54 o                         
   8  14   7        221.86        218.22        27.61 o                         
   9  14   7        186.63        128.96        27.43 o                         
   1  15   7       1264.11       1309.96        35.97 o                         
   2  15   7        448.77        382.20        24.59 o                         
   3  15   7       2150.71       2461.29        66.23 o                         
   4  15   7        230.68        187.12        19.69 o                         
   5  15   7       4775.11       5343.06       106.95 o                         
   6  15   7        502.42        472.66        37.41 o                         
   7  15   7       4445.07       4883.03       132.00 o                         
   8  15   7         77.54         66.52        24.05 o                         
   9  15   7       1855.31       2029.69       197.71 o                         
   0  16   7         25.14         33.77        22.21 o                         
   1  16   7       2576.14       2764.34       118.43 o                         
   2  16   7        504.86        612.39        42.60 o                         
   3  16   7       1785.20       1860.04        50.41 o                         
   4  16   7        216.35        190.48        20.94 o                         
   5  16   7        668.39        712.61        39.89 o                         
   6  16   7         66.22         64.52        27.42 o                         
   7  16   7         44.75         83.50        27.90 o                         
   8  16   7         76.14        128.10        31.51 o                         
   1  17   7        663.38        679.92        29.83 o                         
   2  17   7          7.54         23.14        19.34 o                         
   3  17   7        606.44        452.83        37.15 o                         
   4  17   7        448.74        364.57        27.98 o                         
   5  17   7       3730.74       3764.95       106.30 o                         
   6  17   7         61.72         65.91        29.10 o                         
   7  17   7       2043.12       2075.20        85.15 o                         
   0  18   7         81.30         31.54        38.47 o                         
   1  18   7       2332.01       2269.90        94.04 o                         
   2  18   7         87.89         68.34        22.60 o                         
   3  18   7       2545.13       2548.80        67.19 o                         
   4  18   7         82.39         85.18        25.21 o                         
   5  18   7          3.60         37.11        24.94 o                         
   1  19   7        441.20        394.77        32.94 o                         
   2  19   7         44.67         17.57        31.90 o                         
   3  19   7       1188.44       1180.68        45.86 o                         
   4  19   7        110.37         39.71        22.49 o                         
   0   0   8      32033.76      36005.41      1002.54 o                         
   1   0   8      37047.50      37165.71       781.39 o                         
   2   0   8       3480.81       4032.37        97.65 o                         
   3   0   8       5192.88       4875.99        67.38 o                         
   4   0   8        337.61        534.59        49.93 o                         
   5   0   8       3707.75       3863.80        68.62 o                         
   6   0   8        268.04        290.82        19.57 o                         
   7   0   8        961.04        924.09        36.14 o                         
   8   0   8        106.78         57.08        15.80 o                         
   9   0   8       1486.89       1468.04        68.86 o                         
  10   0   8       6720.30       6435.11       265.42 o                         
  11   0   8       2567.83       2703.09        89.04 o                         
  12   0   8       5278.99       4684.18       176.34 o                         
  13   0   8       2651.87       2550.10       242.93 o                         
   1   1   8      32327.48      37842.62       525.92 o                         
   2   1   8       4926.88       4157.80        41.77 o                         
   3   1   8      15099.48      15996.89       159.58 o                         
   4   1   8       5169.10       4995.81        57.23 o                         
   5   1   8       4903.33       5276.04        61.13 o                         
   6   1   8          1.12          7.06         8.14 o                         
   7   1   8        741.83        772.38        25.76 o                         
   8   1   8         88.50        180.99        20.30 o                         
   9   1   8        426.21        462.34        29.36 o                         
  10   1   8         13.64         14.35        17.92 o                         
  11   1   8        316.66        295.27        27.81 o                         
  12   1   8         10.89          4.87        20.28 o                         
  13   1   8        119.06         70.59        28.82 o                         
   0   2   8     119389.92     135119.08      5202.51 o                         
   1   2   8      30560.31      33681.30       427.07 o                         
   2   2   8      10715.83       9859.10       148.64 o                         
   3   2   8       2045.75       1750.03        20.10 o                         
   4   2   8       4594.73       3962.73        77.37 o                         
   5   2   8       5947.33       5993.07        70.42 o                         
   6   2   8        407.98        334.81        11.64 o                         
   7   2   8       2624.29       2559.12        39.99 o                         
   8   2   8        643.02        674.37        31.06 o                         
   9   2   8       2275.42       2220.53        50.65 o                         
  10   2   8       3933.72       4044.56        77.77 o                         
  11   2   8       2769.13       2744.36        76.71 o                         
  12   2   8       4103.40       4081.73       121.73 o                         
  13   2   8       1575.18       1481.77        86.99 o                         
   1   3   8       3057.89       3576.13        30.56 o                         
   2   3   8        938.51        883.66        12.49 o                         
   3   3   8       1014.53       1169.79        15.93 o                         
   4   3   8       1296.07       1687.16        35.92 o                         
   5   3   8       1512.45       1717.67        39.13 o                         
   6   3   8        755.25        797.02        28.37 o                         
   7   3   8        819.00        869.57        27.21 o                         
   8   3   8       1289.04       1084.51        47.67 o                         
   9   3   8       1300.64       1301.20        34.81 o                         
  10   3   8       1337.34       1394.90        40.64 o                         
  11   3   8        268.92        263.66        20.87 o                         
  12   3   8          1.73          7.06        22.52 o                         
  13   3   8         31.17         29.64        30.45 o                         
   0   4   8      28171.02      29835.61       482.97 o                         
   1   4   8      31856.64      31919.88       383.99 o                         
   2   4   8      80305.74      85696.85      1809.12 o                         
   3   4   8       2428.27       2194.43        23.31 o                         
   4   4   8      14647.93      13068.12       172.86 o                         
   5   4   8       4436.34       4241.87        63.09 o                         
   6   4   8         79.56        179.56        16.47 o                         
   7   4   8        889.52       1016.10        38.10 o                         
   8   4   8        529.35        470.61        22.49 o                         
   9   4   8       2227.04       2035.96        38.20 o                         
  10   4   8       4917.74       4699.14       127.00 o                         
  11   4   8       2938.92       2624.10       120.60 o                         
  12   4   8       3877.89       4143.04       129.45 o                         
  13   4   8       2151.46       2230.27       138.01 o                         
   1   5   8        299.61        375.59        11.37 o                         
   2   5   8      12372.40      11652.38       170.98 o                         
   3   5   8       2424.41       2646.39        51.53 o                         
   4   5   8       4551.62       3862.26        47.86 o                         
   5   5   8        270.01        302.14        16.76 o                         
   6   5   8       1862.67       2056.77        50.28 o                         
   7   5   8         36.04         12.38        14.95 o                         
   8   5   8       1146.02       1244.23        42.95 o                         
   9   5   8         31.84         10.09        19.89 o                         
  10   5   8         21.48         26.26        24.49 o                         
  11   5   8         14.52         -2.76        25.81 o                         
  12   5   8        105.80         72.32        31.57 o                         
  13   5   8         41.43         44.37        31.64 o                         
   0   6   8       3207.80       2417.04        49.45 o                         
   1   6   8      16376.78      15040.03       173.49 o                         
   2   6   8      57665.64      61405.21      1047.77 o                         
   3   6   8      25784.47      25445.19       441.36 o                         
   4   6   8      22544.04      22709.21       350.04 o                         
   5   6   8       6281.97       6297.54        98.67 o                         
   6   6   8         78.93         69.15        14.30 o                         
   7   6   8         74.03         82.95        15.20 o                         
   8   6   8       3012.16       2747.93        69.04 o                         
   9   6   8       4887.54       4759.50       107.22 o                         
  10   6   8       7700.29       7389.07       176.05 o                         
  11   6   8       2573.50       2718.04        80.19 o                         
  12   6   8       3523.52       3590.70       142.01 o                         
  13   6   8       2006.19       1880.54       280.90 o                         
   1   7   8       2698.21       2820.67        40.89 o                         
   2   7   8          9.77         19.15         7.14 o                         
   3   7   8        830.59        937.63        27.89 o                         
   4   7   8         53.08         79.18        14.16 o                         
   5   7   8       7209.00       7273.21       122.88 o                         
   6   7   8        104.02        119.71        21.05 o                         
   7   7   8       2156.47       2251.57        55.76 o                         
   8   7   8         15.80         21.49        17.54 o                         
   9   7   8         30.49         25.17        14.97 o                         
  10   7   8       1152.97       1255.26        43.45 o                         
  11   7   8          0.18         12.23        17.39 o                         
  12   7   8        157.78        134.31        23.80 o                         
   0   8   8      28585.32      27886.06       562.98 o                         
   1   8   8      14021.77      12770.63       162.59 o                         
   2   8   8      14712.82      14055.87       276.67 o                         
   3   8   8      14761.04      14882.92       180.61 o                         
   4   8   8      14510.20      15493.97       200.59 o                         
   5   8   8         60.20        108.80        15.00 o                         
   6   8   8        966.34        971.12        39.75 o                         
   7   8   8         64.05         79.88        19.67 o                         
   8   8   8       3469.57       3192.39        71.24 o                         
   9   8   8       1434.24       1439.63        46.12 o                         
  10   8   8       3681.01       3592.00        96.82 o                         
  11   8   8       4233.88       4241.04       102.22 o                         
  12   8   8       2710.27       2639.78       115.37 o                         
   1   9   8         59.17         66.26         9.57 o                         
   2   9   8         52.88        102.96        11.06 o                         
   3   9   8          0.49          3.94         6.80 o                         
   4   9   8       1924.67       2004.57        32.49 o                         
   5   9   8          1.29         38.72        13.15 o                         
   6   9   8        132.41         94.62        17.35 o                         
   7   9   8        973.78        995.43        38.54 o                         
   8   9   8       1280.02       1182.00        40.28 o                         
   9   9   8        284.15        254.75        29.59 o                         
  10   9   8        377.38        378.79        37.16 o                         
  11   9   8         99.75        101.78        28.19 o                         
  12   9   8        274.11        254.17        53.14 o                         
   0  10   8      21401.56      22510.85       544.60 o                         
   1  10   8       3772.13       3637.54        52.77 o                         
   2  10   8      13831.22      13264.84       186.77 o                         
   3  10   8      13863.20      13686.82       188.19 o                         
   4  10   8       2288.95       2045.02        40.51 o                         
   5  10   8        191.18        227.00        19.62 o                         
   6  10   8       1108.54        841.75        30.58 o                         
   7  10   8        113.66        102.41        18.94 o                         
   8  10   8        698.77        725.66        34.46 o                         
   9  10   8        323.86        272.38        29.69 o                         
  10  10   8       2793.49       2853.98        84.13 o                         
  11  10   8       2519.67       2419.28       105.34 o                         
   1  11   8        245.49        271.80        15.40 o                         
   2  11   8       1599.11       1397.85        34.92 o                         
   3  11   8         50.62         70.70        14.70 o                         
   4  11   8       8529.54       8516.82       121.32 o                         
   5  11   8       1336.88       1303.93        32.71 o                         
   6  11   8        824.07        837.18        27.06 o                         
   7  11   8       3160.45       2712.29        57.49 o                         
   8  11   8       1708.71       1711.14        57.59 o                         
   9  11   8         48.64         41.91        17.03 o                         
  10  11   8        218.02        216.61        23.95 o                         
  11  11   8         95.38         95.10        33.91 o                         
   0  12   8      15828.77      16481.62       351.48 o                         
   1  12   8       9920.41       9719.38       153.35 o                         
   2  12   8      10349.24      10272.27       152.29 o                         
   3  12   8       3570.92       3598.23        54.77 o                         
   4  12   8        209.33        208.11        16.09 o                         
   5  12   8         15.41         22.01        12.84 o                         
   6  12   8        566.47        534.54        29.62 o                         
   7  12   8        307.32        326.96        21.42 o                         
   8  12   8        718.57        697.76        29.01 o                         
   9  12   8        663.49        745.65        29.15 o                         
  10  12   8       2382.47       2291.92        89.64 o                         
   1  13   8         46.09         47.72        13.80 o                         
   2  13   8        323.88        290.53        25.28 o                         
   3  13   8          0.68         -1.06         9.05 o                         
   4  13   8        712.06        618.56        36.61 o                         
   5  13   8        996.85        896.87        26.69 o                         
   6  13   8       1264.88       1155.75        39.57 o                         
   7  13   8       1853.07       1792.67        54.31 o                         
   8  13   8       1124.90       1138.41        44.74 o                         
   9  13   8        133.69        146.89        23.09 o                         
  10  13   8        374.83        392.17        48.90 o                         
   0  14   8       6325.71       6419.79       158.08 o                         
   1  14   8       3676.91       3622.83        99.82 o                         
   2  14   8       4249.35       4368.11        97.23 o                         
   3  14   8        203.00        172.03        17.28 o                         
   4  14   8        464.12        530.96        27.27 o                         
   5  14   8       1301.39       1240.05        31.18 o                         
   6  14   8          5.14         49.45        16.24 o                         
   7  14   8        600.12        602.54        31.58 o                         
   8  14   8        224.10        216.17        22.01 o                         
   9  14   8        692.02        816.02        51.63 o                         
   1  15   8         96.64        110.41        19.24 o                         
   2  15   8        360.64        257.60        29.29 o                         
   3  15   8        283.75        280.11        21.30 o                         
   4  15   8        822.79       1044.74        33.67 o                         
   5  15   8        141.18        116.15        14.93 o                         
   6  15   8        582.83        702.73        39.86 o                         
   7  15   8        275.28        241.09        33.33 o                         
   8  15   8        999.50       1018.67        47.15 o                         
   0  16   8       2250.78       2423.04        89.04 o                         
   1  16   8       2466.53       2497.36        59.19 o                         
   2  16   8       1471.54       1568.46        46.40 o                         
   3  16   8        268.01        297.79        24.81 o                         
   4  16   8        147.03        149.79        21.41 o                         
   5  16   8        252.82        275.43        30.83 o                         
   6  16   8         87.09         86.58        25.36 o                         
   7  16   8         52.95         77.18        27.60 o                         
   8  16   8         37.71         24.02        21.36 o                         
   1  17   8        991.39       1024.68        46.42 o                         
   2  17   8        299.57        367.21        34.57 o                         
   3  17   8       1721.72       1812.14        49.52 o                         
   4  17   8       1814.27       2042.64        59.75 o                         
   5  17   8        510.21        507.69        43.32 o                         
   6  17   8       1556.67       1792.99        68.35 o                         
   7  17   8        162.24        123.41        45.39 o                         
   0  18   8       2615.78       2676.91       129.55 o                         
   1  18   8       1547.30       1700.23        62.96 o                         
   2  18   8       1241.81       1417.13        50.87 o                         
   3  18   8        619.90        688.80        38.26 o                         
   4  18   8        681.25        786.78        49.24 o                         
   5  18   8        207.30        200.62        32.95 o                         
   1  19   8         43.83         29.79        17.02 o                         
   2  19   8        511.29        514.36        46.41 o                         
   3  19   8        822.02        958.22        54.84 o                         
   1   1   9        939.99       1061.95        15.74 o                         
   2   1   9      18655.38      19034.18       208.91 o                         
   3   1   9         48.63         97.68         6.15 o                         
   4   1   9      44837.67      44600.17       709.99 o                         
   5   1   9         16.15         19.19         8.16 o                         
   6   1   9       9616.17       7816.47        96.79 o                         
   7   1   9        171.92        119.94        12.43 o                         
   8   1   9      26312.61      25092.87       393.52 o                         
   9   1   9        564.03        624.07        33.37 o                         
  10   1   9       4722.06       4723.72        95.15 o                         
  11   1   9        287.37        252.78        23.04 o                         
  12   1   9        673.62        680.04        77.76 o                         
  13   1   9          7.60         -9.12        24.72 o                         
   0   2   9       6108.33       5686.55        71.36 o                         
   1   2   9        209.45        339.76        15.34 o                         
   2   2   9       6668.08       6199.37       105.01 o                         
   3   2   9        174.78        119.25         6.25 o                         
   4   2   9          0.16         55.27        13.95 o                         
   5   2   9       3162.08       3156.86        46.42 o                         
   6   2   9          4.09         17.39         6.76 o                         
   7   2   9        550.22        396.49        20.53 o                         
   8   2   9       1391.71       1492.40        30.36 o                         
   9   2   9        139.02        176.53        17.86 o                         
  10   2   9         22.25         43.28        19.17 o                         
  11   2   9        166.51        193.06        22.34 o                         
  12   2   9        189.05        209.03        36.22 o                         
  13   2   9         16.95          8.00        35.99 o                         
   1   3   9       6258.16       7335.50        91.75 o                         
   2   3   9       7652.22       7525.09       106.07 o                         
   3   3   9       1372.68       1109.45        19.57 o                         
   4   3   9      42001.03      42840.72       764.56 o                         
   5   3   9         61.74         69.84        11.76 o                         
   6   3   9      32380.26      30581.46       482.63 o                         
   7   3   9        536.67        396.29        15.61 o                         
   8   3   9      24116.47      23097.75       355.10 o                         
   9   3   9        344.51        388.05        20.02 o                         
  10   3   9       3846.89       3561.90        68.81 o                         
  11   3   9          4.68         -3.05        16.56 o                         
  12   3   9        257.41        634.14       179.32 o                         
  13   3   9         22.25         32.81        28.24 o                         
   0   4   9        662.59        572.03        16.78 o                         
   1   4   9       2488.70       2466.66        31.53 o                         
   2   4   9        223.59        170.84        12.06 o                         
   3   4   9       4044.59       4400.54        42.84 o                         
   4   4   9        373.51        253.64        15.25 o                         
   5   4   9          0.94         40.05        10.77 o                         
   6   4   9         29.92         27.75        14.34 o                         
   7   4   9        258.09        363.45        28.36 o                         
   8   4   9         25.27         34.94        15.26 o                         
   9   4   9        141.37         82.10        18.97 o                         
  10   4   9        171.22        136.19        11.26 o                         
  11   4   9          1.17        -25.75        25.75 o                         
  12   4   9        396.31        504.63        90.21 o                         
  13   4   9         78.45         78.66        42.49 o                         
   1   5   9       3920.72       3808.67        42.61 o                         
   2   5   9       4350.61       3415.15        41.28 o                         
   3   5   9        557.34        627.10        16.96 o                         
   4   5   9      15385.71      14424.70       185.62 o                         
   5   5   9       1277.72       1273.03        29.25 o                         
   6   5   9      31665.54      31070.09       583.31 o                         
   7   5   9         17.50          9.72        15.37 o                         
   8   5   9      12689.81      12661.23       219.26 o                         
   9   5   9        425.21        452.25        29.54 o                         
  10   5   9       4458.22       4524.97       127.75 o                         
  11   5   9          6.21          6.09        28.69 o                         
  12   5   9        435.46        501.32        85.01 o                         
  13   5   9          0.01          9.95        26.22 o                         
   0   6   9      10742.86      11030.46       203.63 o                         
   1   6   9       1500.63       1723.71        30.67 o                         
   2   6   9        347.73        294.31        13.22 o                         
   3   6   9         86.40        183.14        13.61 o                         
   4   6   9         18.65         46.83        13.33 o                         
   5   6   9          9.19         -0.63         9.85 o                         
   6   6   9        340.30        322.05        19.01 o                         
   7   6   9          3.90         24.44        14.67 o                         
   8   6   9       1044.81       1037.05        41.72 o                         
   9   6   9        130.51         93.57        19.21 o                         
  10   6   9        985.46       1007.04        41.76 o                         
  11   6   9        115.81        109.68        25.57 o                         
  12   6   9         17.81          2.81        23.83 o                         
   1   7   9        372.83        358.22        12.31 o                         
   2   7   9      17991.83      18216.95       216.18 o                         
   3   7   9       1660.23       2108.03        36.18 o                         
   4   7   9      51505.60      52151.17      1055.89 o                         
   5   7   9         25.62         27.05        11.88 o                         
   6   7   9      32356.99      31218.71       612.00 o                         
   7   7   9        144.42        204.21        22.12 o                         
   8   7   9      13172.06      13004.06       231.50 o                         
   9   7   9        136.58         95.65        18.62 o                         
  10   7   9       5615.07       5720.33       112.74 o                         
  11   7   9          2.93          5.39        15.39 o                         
  12   7   9        329.94        417.06        38.25 o                         
   0   8   9       7882.01       7881.54       209.29 o                         
   1   8   9        295.79        290.35        14.73 o                         
   2   8   9       2384.15       2157.10        52.19 o                         
   3   8   9        141.57        174.18        11.12 o                         
   4   8   9       3073.30       3053.24        36.98 o                         
   5   8   9       1028.98        900.12        26.02 o                         
   6   8   9         88.03        103.48        16.27 o                         
   7   8   9        214.00        378.61        28.01 o                         
   8   8   9        287.43        334.08        25.13 o                         
   9   8   9        623.11        608.57        39.71 o                         
  10   8   9        490.35        550.28        39.74 o                         
  11   8   9        131.06        135.79        30.35 o                         
  12   8   9        479.17        456.47        51.61 o                         
   1   9   9       2413.43       2268.74        50.27 o                         
   2   9   9      14245.71      13870.46       186.52 o                         
   3   9   9        745.85        685.42        20.04 o                         
   4   9   9      20256.79      20665.62       296.07 o                         
   5   9   9       4433.57       4422.31        70.95 o                         
   6   9   9      32084.46      30541.79       585.13 o                         
   7   9   9        503.81        516.63        28.77 o                         
   8   9   9      14013.58      13622.19       274.70 o                         
   9   9   9        142.69        146.36        26.62 o                         
  10   9   9       3128.89       3061.24        84.99 o                         
  11   9   9          3.53         24.85        24.50 o                         
  12   9   9        485.38        538.92        61.83 o                         
   0  10   9       5858.23       5820.74       101.95 o                         
   1  10   9        301.90        241.24        13.09 o                         
   2  10   9        863.89        943.83        60.56 o                         
   3  10   9        100.85         49.03        11.68 o                         
   4  10   9       3567.43       3353.84        70.73 o                         
   5  10   9        285.65        262.28        20.76 o                         
   6  10   9        659.67        641.77        27.50 o                         
   7  10   9        995.26        860.77        35.85 o                         
   8  10   9         80.78         77.84        20.12 o                         
   9  10   9         22.19         10.55        15.62 o                         
  10  10   9          2.40         28.89        17.94 o                         
  11  10   9        205.40        213.00        41.67 o                         
   1  11   9       1553.58       1427.50        36.11 o                         
   2  11   9       3156.43       3048.38        59.13 o                         
   3  11   9         83.14         65.44        12.79 o                         
   4  11   9       3158.88       3169.42        52.56 o                         
   5  11   9        381.81        561.00        25.90 o                         
   6  11   9      14015.59      13675.13       227.00 o                         
   7  11   9        315.22        323.08        23.10 o                         
   8  11   9       5641.55       5733.02       115.61 o                         
   9  11   9          7.96          3.87        20.42 o                         
  10  11   9       2488.03       2484.15        77.66 o                         
  11  11   9          5.70         21.69        32.65 o                         
   0  12   9       4092.68       4165.32        98.12 o                         
   1  12   9         53.12         18.88        12.89 o                         
   2  12   9        694.76        764.78        27.79 o                         
   3  12   9        322.22        324.53        16.88 o                         
   4  12   9       1011.02       1140.71        46.45 o                         
   5  12   9        156.02        152.62        16.55 o                         
   6  12   9        314.77        292.97        20.42 o                         
   7  12   9        862.07        871.62        33.85 o                         
   8  12   9        643.90        723.66        35.26 o                         
   9  12   9        323.60        287.21        26.22 o                         
  10  12   9         56.29         56.02        30.67 o                         
   1  13   9        219.79        185.97        18.84 o                         
   2  13   9       2589.89       2545.41        54.19 o                         
   3  13   9         35.50         64.17        15.26 o                         
   4  13   9       6759.61       6570.96       101.47 o                         
   5  13   9       1535.20       1555.43        32.98 o                         
   6  13   9       8191.44       8314.73       146.56 o                         
   7  13   9          3.00         -7.70        13.30 o                         
   8  13   9       2605.95       2747.00        61.80 o                         
   9  13   9          3.23          2.58        13.28 o                         
  10  13   9       2723.75       2829.16        92.79 o                         
   0  14   9       3259.14       3373.74        96.46 o                         
   1  14   9        786.94        876.49        30.91 o                         
   2  14   9       1551.65       1694.20        44.85 o                         
   3  14   9        800.36        801.28        33.21 o                         
   4  14   9       2240.33       2272.39        46.66 o                         
   5  14   9        262.91        279.71        21.05 o                         
   6  14   9         37.31         48.95        18.20 o                         
   7  14   9          2.33          7.43        19.74 o                         
   8  14   9        291.19        255.59        25.87 o                         
   9  14   9         51.50         15.59        20.50 o                         
   1  15   9        360.19        321.63        23.02 o                         
   2  15   9       1628.83       1650.58        49.15 o                         
   3  15   9        231.22        136.84        17.78 o                         
   4  15   9       2487.11       2495.47        56.82 o                         
   5  15   9        110.86        146.16        21.86 o                         
   6  15   9       5502.35       5609.17       123.19 o                         
   7  15   9         19.27         28.89        16.09 o                         
   8  15   9       2712.71       2721.54        90.24 o                         
   0  16   9       4881.59       4617.16       170.00 o                         
   1  16   9          3.44         -1.76        14.03 o                         
   2  16   9       1813.35       1912.96        58.29 o                         
   3  16   9        203.79        178.36        26.17 o                         
   4  16   9       1218.48       1144.96        38.73 o                         
   5  16   9         62.73         41.54        18.49 o                         
   6  16   9         27.14         23.89        17.84 o                         
   7  16   9         97.69         97.30        27.60 o                         
   1  17   9         12.78          6.69        17.40 o                         
   2  17   9        273.16        379.55        52.28 o                         
   3  17   9        201.30        184.49        24.56 o                         
   4  17   9       2420.85       2662.12        70.87 o                         
   5  17   9         10.22         15.30        18.60 o                         
   6  17   9       2355.57       2486.36        82.98 o                         
   0  18   9       1646.61       2181.54       252.74 o                         
   1  18   9        113.34        112.08        21.83 o                         
   2  18   9       1107.04       1126.14        48.38 o                         
   3  18   9        141.09        122.94        22.93 o                         
   4  18   9        112.97         76.02        21.06 o                         
   5  18   9         12.64         17.71        21.44 o                         
   1  19   9          6.80        -16.28        20.28 o                         
   2  19   9        554.48        592.28        66.76 o                         
   3  19   9          0.21        -11.55        21.09 o                         
   0   0  10      47982.98      57750.79      2016.16 o                         
   1   0  10      20866.59      18657.97       272.26 o                         
   2   0  10      23006.60      23752.41       454.43 o                         
   3   0  10       2533.52       1935.86        40.26 o                         
   4   0  10      31438.81      33035.90       657.62 o                         
   5   0  10        362.43        446.45        47.18 o                         
   6   0  10        509.64        733.95        24.37 o                         
   7   0  10       1487.27       1217.73        49.75 o                         
   8   0  10       1909.38       1912.85        70.63 o                         
   9   0  10        341.41        355.03        25.54 o                         
  10   0  10       2561.37       2388.19        71.16 o                         
  11   0  10       6135.63       5985.38       140.88 o                         
  12   0  10       4441.90       4513.13       327.50 o                         
  13   0  10       3391.99       3459.11       308.61 o                         
   1   1  10        549.07        567.68        10.42 o                         
   2   1  10         15.46         15.25         4.79 o                         
   3   1  10        319.48        307.66        14.87 o                         
   4   1  10       4086.16       4224.56        54.33 o                         
   5   1  10         11.54         22.63         8.30 o                         
   6   1  10         22.75         73.20        10.60 o                         
   7   1  10        138.94        240.79        22.22 o                         
   8   1  10        626.52        520.99        22.26 o                         
   9   1  10         68.20         69.65        17.05 o                         
  10   1  10       1209.27       1273.13        57.24 o                         
  11   1  10         95.25         76.06        19.98 o                         
  12   1  10         20.05         15.31        18.45 o                         
  13   1  10         16.02         41.90        46.57 o                         
   0   2  10      84259.98      94089.82      2415.26 o                         
   1   2  10      23095.58      24979.93       289.86 o                         
   2   2  10       7263.11       6222.30        57.90 o                         
   3   2  10      12818.95      11759.87       123.72 o                         
   4   2  10       8208.20       8302.52        87.19 o                         
   5   2  10        876.15        833.48        30.50 o                         
   6   2  10        299.91        400.17        15.17 o                         
   7   2  10        814.73        843.76        23.17 o                         
   8   2  10       2482.36       2312.57        42.87 o                         
   9   2  10        771.95        724.82        30.59 o                         
  10   2  10       2588.71       2555.82        53.29 o                         
  11   2  10       4677.24       4519.27        89.91 o                         
  12   2  10       4182.13       4389.74       189.87 o                         
  13   2  10       2180.44       2005.92       138.43 o                         
   1   3  10       4980.39       4930.19        50.69 o                         
   2   3  10       2356.10       2446.62        45.49 o                         
   3   3  10       4129.42       3960.76        78.19 o                         
   4   3  10       3257.13       3249.96        47.43 o                         
   5   3  10         18.19         28.96         9.96 o                         
   6   3  10        172.54        158.27        14.32 o                         
   7   3  10       2471.54       2390.58        37.31 o                         
   8   3  10       1242.21       1048.47        26.53 o                         
   9   3  10        191.87        149.52        28.75 o                         
  10   3  10        357.93        366.95        21.23 o                         
  11   3  10        337.90        298.13        18.57 o                         
  12   3  10         68.02         77.57        27.60 o                         
  13   3  10          2.49          3.59        22.88 o                         
   0   4  10      64911.35      67131.67      1506.35 o                         
   1   4  10      46369.87      48572.23       687.21 o                         
   2   4  10      27222.02      26465.48       360.80 o                         
   3   4  10      20096.85      19652.24       228.17 o                         
   4   4  10        176.11        175.43        12.08 o                         
   5   4  10        965.00        853.48        23.94 o                         
   6   4  10        395.69        536.57        23.65 o                         
   7   4  10        737.67        666.58        29.20 o                         
   8   4  10       1558.45       1517.95        56.81 o                         
   9   4  10         74.34         66.37        21.96 o                         
  10   4  10       4532.98       4610.39       144.80 o                         
  11   4  10       5263.60       5045.10       132.07 o                         
  12   4  10       5075.42       5001.52       170.97 o                         
  13   4  10       3042.37       3115.07       138.97 o                         
   1   5  10       1228.55       1231.53        16.42 o                         
   2   5  10       1715.81       2223.50        27.88 o                         
   3   5  10       3271.44       3591.91       125.89 o                         
   4   5  10        809.45        781.05        21.26 o                         
   5   5  10       3241.03       3399.54        55.95 o                         
   6   5  10        755.08        665.77        30.78 o                         
   7   5  10       1511.58       1512.25        47.43 o                         
   8   5  10        636.47        633.38        36.50 o                         
   9   5  10         53.88         56.19        21.28 o                         
  10   5  10          1.38         24.92        22.55 o                         
  11   5  10          1.79          6.11        23.40 o                         
  12   5  10          0.96         -4.30        23.13 o                         
  13   5  10          8.67         55.72        41.71 o                         
   0   6  10      18911.60      18790.92       298.08 o                         
   1   6  10      30434.52      30113.85       403.36 o                         
   2   6  10      27218.03      28633.86       373.99 o                         
   3   6  10      11181.98      10860.12       142.90 o                         
   4   6  10       6211.58       5686.70        84.06 o                         
   5   6  10       8472.14       8498.85       139.46 o                         
   6   6  10        878.57        769.25        27.78 o                         
   7   6  10        837.75        966.80        31.58 o                         
   8   6  10        916.72       1107.29        39.80 o                         
   9   6  10       3313.33       3464.86        81.74 o                         
  10   6  10       5716.71       5727.77       114.71 o                         
  11   6  10       3071.80       3238.39        87.93 o                         
  12   6  10       3898.94       3698.99       126.84 o                         
   1   7  10          0.15          3.91         6.24 o                         
   2   7  10       1141.32       1053.31        20.88 o                         
   3   7  10       7905.33       7669.39       121.96 o                         
   4   7  10       1946.18       2055.33        39.46 o                         
   5   7  10       2779.01       2868.58        54.41 o                         
   6   7  10       5724.37       5032.85        96.54 o                         
   7   7  10       1417.04       1425.45        46.03 o                         
   8   7  10          7.33         -5.83        13.73 o                         
   9   7  10       1328.74       1324.72        45.24 o                         
  10   7  10        115.96         93.89        24.46 o                         
  11   7  10         42.24         36.83        17.99 o                         
  12   7  10        229.71        199.77        28.86 o                         
   0   8  10      14236.78      13815.69       348.08 o                         
   1   8  10      22070.56      21436.84       363.85 o                         
   2   8  10       7770.96       7319.91        99.49 o                         
   3   8  10       1529.80       1245.46        34.35 o                         
   4   8  10      14153.13      14137.58       177.95 o                         
   5   8  10       1871.16       1779.65        43.02 o                         
   6   8  10        497.81        406.99        22.94 o                         
   7   8  10        646.43        632.08        29.51 o                         
   8   8  10        432.41        561.17        30.34 o                         
   9   8  10       5861.99       5720.11       138.42 o                         
  10   8  10       2993.19       3111.50        92.62 o                         
  11   8  10       1470.48       1465.53        65.69 o                         
  12   8  10       2444.27       2457.77        95.41 o                         
   1   9  10       1146.88       1254.04        28.05 o                         
   2   9  10        415.48        272.65        12.94 o                         
   3   9  10        503.72        501.56        16.22 o                         
   4   9  10         41.89         19.78         7.86 o                         
   5   9  10       2774.08       2629.61        49.14 o                         
   6   9  10       6487.04       6278.97       110.59 o                         
   7   9  10         13.52         14.80        14.86 o                         
   8   9  10        881.61        802.07        39.66 o                         
   9   9  10        227.53        282.49        24.61 o                         
  10   9  10          9.71         49.19        19.07 o                         
  11   9  10        428.66        457.90        33.52 o                         
   0  10  10      15131.50      14410.40       262.15 o                         
   1  10  10      12491.24      11932.30       178.89 o                         
   2  10  10      16127.79      15377.42       270.58 o                         
   3  10  10       6155.84       6020.40        77.10 o                         
   4  10  10       5374.34       5498.26        72.81 o                         
   5  10  10       2285.74       2354.59        50.05 o                         
   6  10  10         33.09         19.60        13.15 o                         
   7  10  10         86.71         70.98        20.30 o                         
   8  10  10        853.08        868.79        45.98 o                         
   9  10  10       2546.29       2643.54        66.60 o                         
  10  10  10       2133.01       2287.59        75.44 o                         
  11  10  10        892.28        731.47        64.03 o                         
   1  11  10        319.54        356.14        16.27 o                         
   2  11  10        200.32        135.68        12.67 o                         
   3  11  10       1846.72       1866.21        38.82 o                         
   4  11  10        274.62        363.45        14.68 o                         
   5  11  10        638.16        698.84        25.79 o                         
   6  11  10       4457.64       4327.00        94.78 o                         
   7  11  10        143.89        171.12        19.36 o                         
   8  11  10       1198.83       1187.55        43.14 o                         
   9  11  10          2.98          8.33        18.61 o                         
  10  11  10        104.56        139.44        27.86 o                         
  11  11  10        205.83        227.41        45.63 o                         
   0  12  10       7480.05       7434.90       148.78 o                         
   1  12  10      13107.51      13014.33       192.72 o                         
   2  12  10      10479.61      10347.08       184.28 o                         
   3  12  10       3939.91       4075.28        61.85 o                         
   4  12  10       1711.71       1777.31        35.01 o                         
   5  12  10       1418.34       1495.24        35.54 o                         
   6  12  10          0.42         22.12        16.32 o                         
   7  12  10         37.54         46.84        21.44 o                         
   8  12  10       1169.01       1119.04        35.15 o                         
   9  12  10       1248.91       1273.73        40.35 o                         
  10  12  10       1257.30       1226.63        58.82 o                         
   1  13  10        343.92        407.73        20.58 o                         
   2  13  10        427.90        500.85        22.15 o                         
   3  13  10       2443.99       2507.61        44.16 o                         
   4  13  10        254.04        396.64        20.76 o                         
   5  13  10        850.84        980.63        26.00 o                         
   6  13  10       1544.61       1485.62        40.81 o                         
   7  13  10       1084.27       1168.20        42.39 o                         
   8  13  10       1262.63       1272.48        48.53 o                         
   9  13  10       1339.35       1422.73        48.85 o                         
  10  13  10        427.86        418.84        38.83 o                         
   0  14  10       1785.55       2154.31        85.84 o                         
   1  14  10        253.97        222.52        22.71 o                         
   2  14  10       3741.22       3823.91        74.94 o                         
   3  14  10       4164.77       4126.58        76.10 o                         
   4  14  10       1775.15       1755.72        41.22 o                         
   5  14  10         11.09         21.46        11.98 o                         
   6  14  10          8.91         10.27        13.31 o                         
   7  14  10          0.24         23.18        14.14 o                         
   8  14  10        542.53        549.41        34.79 o                         
   9  14  10        414.05        316.09        31.62 o                         
   1  15  10        256.88        224.96        21.73 o                         
   2  15  10       1234.33       1247.65        57.25 o                         
   3  15  10        173.28        141.24        17.78 o                         
   4  15  10       1058.26       1033.26        36.97 o                         
   5  15  10        618.86        702.67        34.94 o                         
   6  15  10        222.89        226.01        21.12 o                         
   7  15  10        578.09        551.20        29.23 o                         
   8  15  10        454.57        431.25        27.45 o                         
   0  16  10       3868.40       3548.01       100.80 o                         
   1  16  10        312.69        298.46        27.76 o                         
   2  16  10       1482.92       1451.72        42.13 o                         
   3  16  10       2580.35       2620.95        61.17 o                         
   4  16  10        669.78        673.32        31.91 o                         
   5  16  10         36.43         31.91        20.27 o                         
   6  16  10          2.40          0.81        16.39 o                         
   7  16  10          0.07         24.21        20.46 o                         
   1  17  10          3.46         23.12        18.56 o                         
   2  17  10       1293.36       1355.43        49.55 o                         
   3  17  10        333.42        266.76        26.88 o                         
   4  17  10        788.77        700.98        34.26 o                         
   5  17  10       1574.73       1602.19        63.19 o                         
   6  17  10        518.50        476.67        37.39 o                         
   0  18  10       3051.01       2890.25       103.37 o                         
   1  18  10       1581.05       1713.68        58.10 o                         
   2  18  10        314.40        279.12        30.27 o                         
   3  18  10       1501.29       1588.76        50.22 o                         
   4  18  10        386.93        432.95        32.29 o                         
   5  18  10        166.92        115.28        29.47 o                         
   1  19  10          2.81          9.07        21.98 o                         
   2  19  10        420.36        461.98        32.67 o                         
   3  19  10         63.34         39.92        19.94 o                         
   1   1  11      24761.50      25945.25       338.66 o                         
   2   1  11         16.31         27.67         4.81 o                         
   3   1  11      12867.99      11791.63       121.76 o                         
   4   1  11       2225.52       2212.52        24.90 o                         
   5   1  11      25282.07      23191.20       322.42 o                         
   6   1  11         94.08        105.59        12.01 o                         
   7   1  11      20634.29      19621.83       285.23 o                         
   8   1  11          0.77         11.20        11.35 o                         
   9   1  11       5481.69       5725.85        93.66 o                         
  10   1  11         54.03         87.01        21.73 o                         
  11   1  11       2808.54       2775.32        82.31 o                         
  12   1  11          4.92          1.00        18.01 o                         
  13   1  11         24.53         68.11        34.08 o                         
   0   2  11      93165.92     107732.25      3208.70 o                         
   1   2  11       1653.55       1946.29        32.57 o                         
   2   2  11        413.87        426.62        10.09 o                         
   3   2  11         11.92        102.23        11.69 o                         
   4   2  11         79.48         91.09         8.88 o                         
   5   2  11        256.13        407.05        14.25 o                         
   6   2  11        380.27        359.64        14.44 o                         
   7   2  11        231.87        347.72        16.11 o                         
   8   2  11       1645.55       1809.00        36.91 o                         
   9   2  11       1746.95       1811.75        46.47 o                         
  10   2  11          7.97         27.07        12.42 o                         
  11   2  11         31.96         22.80        21.25 o                         
  12   2  11        526.67        531.58        45.69 o                         
  13   2  11          1.27        -35.22        35.22 o                         
   1   3  11        717.53        659.80        12.51 o                         
   2   3  11        586.60        361.05        14.92 o                         
   3   3  11      34481.34      37434.32       575.15 o                         
   4   3  11        474.86        391.97        13.70 o                         
   5   3  11      29938.66      28122.05       449.52 o                         
   6   3  11        438.34        553.64        20.25 o                         
   7   3  11      30232.17      28784.14       465.88 o                         
   8   3  11        863.11        882.80        25.39 o                         
   9   3  11      17622.40      18073.84       293.91 o                         
  10   3  11         81.13        106.84        19.02 o                         
  11   3  11       2588.85       2529.23        58.24 o                         
  12   3  11         77.16         86.42        32.46 o                         
  13   3  11         46.21          4.31        25.38 o                         
   0   4  11      23322.72      26736.56       592.01 o                         
   1   4  11       5595.82       5114.11        69.85 o                         
   2   4  11       1343.62       1216.43        20.46 o                         
   3   4  11         25.30         87.59         7.80 o                         
   4   4  11         37.30         46.73         5.24 o                         
   5   4  11       1831.85       2218.44        46.26 o                         
   6   4  11        483.05        552.56        24.39 o                         
   7   4  11        868.51        807.51        36.68 o                         
   8   4  11        512.76        421.86        32.21 o                         
   9   4  11         42.97         29.05        22.91 o                         
  10   4  11          9.34         13.06        23.37 o                         
  11   4  11        346.44        330.66        39.04 o                         
  12   4  11         39.78         49.50        28.10 o                         
  13   4  11        400.28        355.92        55.09 o                         
   1   5  11      17365.75      18077.39       192.49 o                         
   2   5  11        702.41        774.95        17.09 o                         
   3   5  11      33097.46      34256.92       536.06 o                         
   4   5  11         93.83         81.64        10.29 o                         
   5   5  11      24789.15      24153.22       391.51 o                         
   6   5  11       1238.46       1324.35        29.56 o                         
   7   5  11      24551.72      23292.05       443.99 o                         
   8   5  11       1736.12       1759.12        50.78 o                         
   9   5  11       8282.73       8231.11       186.80 o                         
  10   5  11         23.57        -13.56        19.98 o                         
  11   5  11       2518.13       2370.11        87.73 o                         
  12   5  11         25.03         17.97        24.84 o                         
   0   6  11          2.76         -6.21        16.75 o                         
   1   6  11       1072.49        916.07        27.59 o                         
   2   6  11        265.08        312.19        19.57 o                         
   3   6  11          4.19         11.21         8.86 o                         
   4   6  11       1012.58        945.31        26.97 o                         
   5   6  11       1684.69       1946.35        44.07 o                         
   6   6  11        949.31        910.89        28.99 o                         
   7   6  11         87.97        111.73        17.85 o                         
   8   6  11         50.13         72.51        18.06 o                         
   9   6  11         94.08         72.00        18.17 o                         
  10   6  11         28.54         17.68        19.28 o                         
  11   6  11          8.98          6.70        19.05 o                         
  12   6  11         37.82         35.83        30.48 o                         
   1   7  11       9113.47       9020.04       102.85 o                         
   2   7  11        198.26        189.53         9.22 o                         
   3   7  11      22492.57      21356.03       294.76 o                         
   4   7  11         11.88         31.88        10.36 o                         
   5   7  11      20460.92      19329.84       308.56 o                         
   6   7  11         17.92         35.02        14.17 o                         
   7   7  11      11550.80      11337.19       202.60 o                         
   8   7  11         23.04         17.19        14.48 o                         
   9   7  11       7657.11       7864.65       142.71 o                         
  10   7  11        139.50        137.66        25.45 o                         
  11   7  11       2384.97       2377.39        93.51 o                         
  12   7  11          0.16          2.74        18.03 o                         
   0   8  11        794.94        710.64        27.73 o                         
   1   8  11       2958.27       3086.73        61.97 o                         
   2   8  11          2.29          5.24         8.31 o                         
   3   8  11       2150.18       2333.34        62.97 o                         
   4   8  11        220.60        285.55         9.63 o                         
   5   8  11        341.14        291.80        20.59 o                         
   6   8  11          1.96         14.49        15.00 o                         
   7   8  11       1590.70       1754.56        46.33 o                         
   8   8  11       1347.54       1085.02        44.90 o                         
   9   8  11       1049.97       1062.64        46.68 o                         
  10   8  11          7.69         30.76        28.17 o                         
  11   8  11        240.52        254.00        34.31 o                         
  12   8  11         18.98         47.50        27.22 o                         
   1   9  11       4311.65       4128.42        50.82 o                         
   2   9  11        103.78         74.28        10.07 o                         
   3   9  11       9310.52       9454.19       130.77 o                         
   4   9  11        676.26        660.93        15.88 o                         
   5   9  11      23147.85      23651.77       381.49 o                         
   6   9  11       1114.20       1153.56        37.48 o                         
   7   9  11      16160.62      16617.71       320.47 o                         
   8   9  11          1.09         24.64        17.16 o                         
   9   9  11       7431.12       7536.81       155.98 o                         
  10   9  11          3.15         13.58        17.14 o                         
  11   9  11       1206.29       1271.10        53.28 o                         
   0  10  11        738.03        640.02        31.30 o                         
   1  10  11       3091.87       3106.44        48.55 o                         
   2  10  11          0.52          3.93         8.01 o                         
   3  10  11        573.28        622.46        47.25 o                         
   4  10  11        651.62        571.01        24.68 o                         
   5  10  11       1089.14       1083.88        31.76 o                         
   6  10  11         38.65         27.90        13.92 o                         
   7  10  11         78.28         77.18        16.66 o                         
   8  10  11        228.13        246.92        26.49 o                         
   9  10  11         72.76         75.47        22.98 o                         
  10  10  11        165.82        169.38        33.17 o                         
  11  10  11        584.62        528.25        47.93 o                         
   1  11  11       1180.16       1394.30        37.43 o                         
   2  11  11         17.08         42.75        13.44 o                         
   3  11  11       1946.88       2245.16        43.26 o                         
   4  11  11        593.18        516.56        17.38 o                         
   5  11  11      20248.63      20849.17       352.98 o                         
   6  11  11       1435.71       1316.54        40.73 o                         
   7  11  11      13027.98      13139.46       230.96 o                         
   8  11  11        133.99        163.43        22.42 o                         
   9  11  11       2713.85       2820.71        70.61 o                         
  10  11  11        191.52        189.49        28.91 o                         
  11  11  11        836.08        940.87        70.16 o                         
   0  12  11       1450.36       1465.91        52.37 o                         
   1  12  11       1725.49       1775.33        39.67 o                         
   2  12  11        341.80        353.92        27.95 o                         
   3  12  11       1020.67        960.69        31.07 o                         
   4  12  11          0.43        -10.02        13.55 o                         
   5  12  11         26.43         43.30        12.93 o                         
   6  12  11         27.56         -7.49        13.82 o                         
   7  12  11        481.04        435.29        28.12 o                         
   8  12  11         13.34         11.89        15.09 o                         
   9  12  11         33.65         30.26        16.61 o                         
  10  12  11         43.75         45.66        18.01 o                         
   1  13  11          0.98         -6.87        11.50 o                         
   2  13  11         86.65         83.13        12.45 o                         
   3  13  11       2981.17       2816.44        59.77 o                         
   4  13  11        160.72        103.27        12.16 o                         
   5  13  11       8666.85       8277.39       135.58 o                         
   6  13  11          0.98          3.32        13.26 o                         
   7  13  11       7126.58       6940.91       127.58 o                         
   8  13  11          1.80         -0.05        12.91 o                         
   9  13  11       1995.78       2001.41        54.50 o                         
   0  14  11       1771.89       1735.66        69.97 o                         
   1  14  11       7079.34       7379.53       204.66 o                         
   2  14  11        208.23        172.23        16.12 o                         
   3  14  11       1841.02       2000.98        44.02 o                         
   4  14  11        386.05        445.33        30.25 o                         
   5  14  11        397.31        414.72        22.52 o                         
   6  14  11         54.71         54.09        15.34 o                         
   7  14  11        558.86        570.79        33.14 o                         
   8  14  11        203.23        179.93        27.06 o                         
   9  14  11         95.51         76.84        25.53 o                         
   1  15  11        431.99        405.50        23.22 o                         
   2  15  11       1264.35       1289.51        42.54 o                         
   3  15  11       1591.91       1428.35        35.99 o                         
   4  15  11        133.02        192.80        19.76 o                         
   5  15  11       5565.02       5516.90        99.80 o                         
   6  15  11         15.92         30.97        15.51 o                         
   7  15  11       4378.74       4350.61        90.73 o                         
   8  15  11          4.55         -8.31        17.78 o                         
   0  16  11        101.08        138.37        32.57 o                         
   1  16  11       3130.87       3539.70       129.66 o                         
   2  16  11        538.42        559.01        30.42 o                         
   3  16  11        447.66        561.78        31.69 o                         
   4  16  11         38.89         48.86        20.92 o                         
   5  16  11       1008.18        968.45        41.48 o                         
   6  16  11        119.03        121.87        22.70 o                         
   7  16  11        137.78        104.38        23.50 o                         
   1  17  11         70.92         84.27        20.16 o                         
   2  17  11        530.81        395.17        28.22 o                         
   3  17  11        296.63        305.40        24.75 o                         
   4  17  11        193.97        122.82        29.40 o                         
   5  17  11       3367.53       3490.72        86.98 o                         
   6  17  11         43.23         27.36        20.13 o                         
   0  18  11         33.26         39.84        24.36 o                         
   1  18  11        591.05        703.92        87.36 o                         
   2  18  11        140.65        115.46        19.23 o                         
   3  18  11        635.32        643.95        34.72 o                         
   4  18  11          2.65        -14.44        22.87 o                         
   5  18  11         23.72         21.21        21.33 o                         
   1  19  11         21.17          9.34        15.54 o                         
   2  19  11          0.46        -14.13        17.85 o                         
   0   0  12      20942.19      23739.14       589.59 o                         
   1   0  12       5267.18       5460.49       143.48 o                         
   2   0  12       7908.19       8633.64       213.96 o                         
   3   0  12      27233.54      27284.49       509.83 o                         
   4   0  12       4702.17       5280.10        77.07 o                         
   5   0  12       3526.08       3577.55        68.98 o                         
   6   0  12        747.39        836.34        45.64 o                         
   7   0  12       2889.08       2494.49        60.21 o                         
   8   0  12          1.16         21.21        15.37 o                         
   9   0  12       5119.68       4957.65       109.65 o                         
  10   0  12       1463.58       1376.67        55.19 o                         
  11   0  12       6888.54       6962.73       200.41 o                         
  12   0  12       4495.00       4283.89       204.15 o                         
  13   0  12       2276.79       2369.41       161.67 o                         
   1   1  12       3585.89       3459.71        35.10 o                         
   2   1  12       1361.38       1287.72        17.85 o                         
   3   1  12        736.82        622.45        13.33 o                         
   4   1  12        940.67        983.89        26.52 o                         
   5   1  12       1755.35       2102.33        32.59 o                         
   6   1  12        552.68        631.76        22.13 o                         
   7   1  12        517.60        667.91        26.77 o                         
   8   1  12        441.23        436.80        28.05 o                         
   9   1  12         16.18         42.60        12.00 o                         
  10   1  12        127.84        105.30        16.91 o                         
  11   1  12        119.35        107.93        19.63 o                         
  12   1  12        132.19        145.59        30.56 o                         
  13   1  12          1.07         13.33        30.91 o                         
   0   2  12      63472.55      68363.63      1657.47 o                         
   1   2  12      54702.70      59296.50      1038.55 o                         
   2   2  12       2128.28       1503.83        20.09 o                         
   3   2  12      15911.62      14801.17       165.33 o                         
   4   2  12       7120.80       7169.85        78.80 o                         
   5   2  12       2204.21       2032.16        44.26 o                         
   6   2  12        245.05        291.05        17.70 o                         
   7   2  12        512.07        570.58        19.16 o                         
   8   2  12        349.64        342.51        17.66 o                         
   9   2  12       3196.00       3322.80        68.54 o                         
  10   2  12       1074.43       1043.88        40.78 o                         
  11   2  12       6174.82       6328.79       133.44 o                         
  12   2  12       3738.01       3939.03       124.61 o                         
  13   2  12       3581.89       3566.08       251.87 o                         
   1   3  12       5397.10       5801.49        63.25 o                         
   2   3  12        785.17        815.35        24.48 o                         
   3   3  12       3001.97       3205.92        51.10 o                         
   4   3  12        121.09        162.55        10.31 o                         
   5   3  12        858.36       1119.04        28.05 o                         
   6   3  12        972.00       1006.51        28.40 o                         
   7   3  12         54.10         96.70        19.96 o                         
   8   3  12       3113.86       3444.40       105.14 o                         
   9   3  12         60.07         75.38        14.63 o                         
  10   3  12        828.45        724.92        35.68 o                         
  11   3  12        196.50        204.24        29.15 o                         
  12   3  12        116.48        149.96        34.24 o                         
  13   3  12         40.52         31.67        23.97 o                         
   0   4  12      64326.89      68974.02      2109.92 o                         
   1   4  12      78347.72      86210.46      1853.68 o                         
   2   4  12      10108.07       9006.21       101.01 o                         
   3   4  12      12920.17      12266.60       130.26 o                         
   4   4  12       2774.05       2979.54        40.39 o                         
   5   4  12       3706.94       3309.99        53.30 o                         
   6   4  12          1.25          8.00        11.67 o                         
   7   4  12       1576.88       1713.29        46.83 o                         
   8   4  12        630.65        661.94        29.94 o                         
   9   4  12       2145.84       2125.30        72.03 o                         
  10   4  12       1675.48       1652.53        57.86 o                         
  11   4  12       6148.96       5972.61       222.11 o                         
  12   4  12       2623.94       2581.77       103.35 o                         
  13   4  12       4340.52       3941.73       214.88 o                         
   1   5  12        660.81        671.00        14.52 o                         
   2   5  12        564.07        587.59        17.26 o                         
   3   5  12        256.43        228.44        12.44 o                         
   4   5  12         35.29         26.53         6.25 o                         
   5   5  12       2711.72       2745.21        46.65 o                         
   6   5  12       1225.23       1190.06        30.27 o                         
   7   5  12         69.07        102.72        19.01 o                         
   8   5  12       2481.93       2398.59        59.25 o                         
   9   5  12         52.38         37.31        18.89 o                         
  10   5  12        779.04        648.70        47.36 o                         
  11   5  12          2.00         26.30        21.62 o                         
  12   5  12         10.88         42.60        35.25 o                         
   0   6  12       6078.89       6484.71       112.01 o                         
   1   6  12      42235.41      41593.27       686.02 o                         
   2   6  12       6510.75       6471.87        84.49 o                         
   3   6  12       2626.75       2364.91        47.33 o                         
   4   6  12       4600.99       4081.05        44.10 o                         
   5   6  12       5273.19       5444.66        79.20 o                         
   6   6  12         11.21         25.69        12.83 o                         
   7   6  12          3.59         18.07        14.37 o                         
   8   6  12        574.00        696.60        31.97 o                         
   9   6  12       1700.07       1542.68        46.94 o                         
  10   6  12        847.01        809.62        38.39 o                         
  11   6  12       5229.71       5377.68       180.27 o                         
  12   6  12       2350.26       2211.32        80.64 o                         
   1   7  12        611.65        704.79        15.49 o                         
   2   7  12        216.45        264.66        12.43 o                         
   3   7  12        182.92        173.21         9.57 o                         
   4   7  12       2316.52       2281.58        41.68 o                         
   5   7  12         82.94         54.38        13.80 o                         
   6   7  12       4935.78       4536.11        86.04 o                         
   7   7  12          2.51        -15.93        15.93 o                         
   8   7  12        337.51        339.27        24.74 o                         
   9   7  12        733.00        798.57        52.52 o                         
  10   7  12         63.16         94.37        22.60 o                         
  11   7  12         44.47         30.42        22.01 o                         
  12   7  12         52.49         45.24        21.36 o                         
   0   8  12      24233.58      24719.46       435.02 o                         
   1   8  12      17774.51      17328.94       220.89 o                         
   2   8  12       1985.92       1894.68        31.64 o                         
   3   8  12      15979.17      16020.54       287.35 o                         
   4   8  12       2528.21       2249.90        31.63 o                         
   5   8  12       2649.73       2653.67        49.56 o                         
   6   8  12          4.53         18.16        14.13 o                         
   7   8  12         76.56         95.10        19.05 o                         
   8   8  12       2002.17       2098.90        63.47 o                         
   9   8  12       1627.94       1587.98        53.64 o                         
  10   8  12        621.74        590.11        36.01 o                         
  11   8  12       3055.05       3149.57        98.67 o                         
  12   8  12       2146.47       2031.84        87.17 o                         
   1   9  12       1686.29       1798.78        44.39 o                         
   2   9  12         89.42         37.32         9.53 o                         
   3   9  12        413.94        470.11        17.48 o                         
   4   9  12       5151.00       4810.25        76.87 o                         
   5   9  12       2328.01       2373.42        44.12 o                         
   6   9  12        210.84        206.73        18.89 o                         
   7   9  12       3159.59       2927.86        67.98 o                         
   8   9  12         31.47         46.99        17.09 o                         
   9   9  12        154.65        150.69        24.41 o                         
  10   9  12          9.39         31.71        25.69 o                         
  11   9  12        539.50        578.40        43.98 o                         
   0  10  12      17408.78      17615.12       367.60 o                         
   1  10  12      15799.15      15659.31       208.73 o                         
   2  10  12      11596.17      11591.28       157.12 o                         
   3  10  12      16645.24      16528.23       216.06 o                         
   4  10  12       2385.15       2329.30        37.64 o                         
   5  10  12          3.16         13.14        11.90 o                         
   6  10  12         65.32         83.04        17.76 o                         
   7  10  12        479.90        585.91        31.98 o                         
   8  10  12       3460.02       3389.00        84.47 o                         
   9  10  12       1113.93       1302.65        51.95 o                         
  10  10  12       2129.86       2193.48        67.38 o                         
  11  10  12       2967.34       2949.59       101.53 o                         
   1  11  12         18.36          4.12         9.68 o                         
   2  11  12        207.43        241.72        15.17 o                         
   3  11  12       1389.57       1303.66        30.47 o                         
   4  11  12         19.64         -9.29         9.29 o                         
   5  11  12       3275.94       3334.22        62.47 o                         
   6  11  12        520.94        459.85        26.86 o                         
   7  11  12       1636.70       1633.26        44.19 o                         
   8  11  12         83.64        104.91        19.35 o                         
   9  11  12        274.01        316.20        30.23 o                         
  10  11  12         79.90         90.79        28.93 o                         
   0  12  12          5.92         18.67        12.32 o                         
   1  12  12       5708.56       5636.65        93.63 o                         
   2  12  12       3054.87       3129.61        85.30 o                         
   3  12  12       4244.00       3983.06        75.40 o                         
   4  12  12       2398.50       2409.28        59.13 o                         
   5  12  12       2232.39       2249.48        51.76 o                         
   6  12  12        616.06        682.54        33.37 o                         
   7  12  12        319.85        375.51        31.48 o                         
   8  12  12         30.57         15.85        15.13 o                         
   9  12  12       2917.50       2824.65        66.53 o                         
  10  12  12        639.42        578.36        32.15 o                         
   1  13  12        105.38         83.48        14.78 o                         
   2  13  12       1063.62       1191.30        40.91 o                         
   3  13  12        802.34        712.53        23.80 o                         
   4  13  12        370.68        367.12        25.35 o                         
   5  13  12       1060.42        995.49        39.47 o                         
   6  13  12        640.27        615.29        31.69 o                         
   7  13  12       1803.18       1724.56        45.79 o                         
   8  13  12        355.54        382.77        27.49 o                         
   9  13  12        550.69        527.69        36.53 o                         
   0  14  12         69.35         22.71        28.97 o                         
   1  14  12       4877.05       5008.51        91.92 o                         
   2  14  12       1043.56       1283.93        61.44 o                         
   3  14  12       3862.06       3789.61        64.53 o                         
   4  14  12       1628.46       1512.56        36.59 o                         
   5  14  12       1199.74       1233.09        39.27 o                         
   6  14  12        132.56        131.13        19.21 o                         
   7  14  12          7.96         -0.39        13.10 o                         
   8  14  12         21.52         47.42        16.76 o                         
   9  14  12       2183.57       2163.98        65.15 o                         
   1  15  12        873.24        931.22        39.64 o                         
   2  15  12         61.12         73.53        15.09 o                         
   3  15  12       1509.91       1597.01        37.78 o                         
   4  15  12       1370.70       1484.76        57.97 o                         
   5  15  12        650.20        730.11        36.39 o                         
   6  15  12        568.75        613.43        45.98 o                         
   7  15  12        735.74        710.02        41.88 o                         
   8  15  12        271.82        331.74        27.41 o                         
   0  16  12       2236.37       2353.55       107.46 o                         
   1  16  12       3330.40       3493.17        81.40 o                         
   2  16  12       4490.66       4673.85       116.64 o                         
   3  16  12       2393.84       2408.32        55.66 o                         
   4  16  12         53.31         53.30        18.57 o                         
   5  16  12        405.17        443.56        32.01 o                         
   6  16  12          0.29          9.33        16.64 o                         
   7  16  12        291.20        275.76        26.75 o                         
   1  17  12         50.83         68.03        18.88 o                         
   2  17  12         37.34         34.51        15.53 o                         
   3  17  12        848.42        949.62        40.29 o                         
   4  17  12          7.73         43.21        19.38 o                         
   5  17  12        875.13       1088.55        61.25 o                         
   6  17  12        326.29        313.66        33.71 o                         
   0  18  12        240.65        218.94        47.53 o                         
   1  18  12       1671.30       1670.65        78.01 o                         
   2  18  12       1187.84       1168.76        54.31 o                         
   3  18  12        875.68        979.25        43.85 o                         
   4  18  12        105.18         66.64        21.83 o                         
   1  19  12          0.21         18.34        21.88 o                         
   2  19  12         83.37         91.32        22.17 o                         
   1   1  13        134.11        354.47        34.90 o                         
   2   1  13      10917.19      11261.12       121.94 o                         
   3   1  13       5656.91       5579.01        57.46 o                         
   4   1  13      45929.58      45688.27       703.06 o                         
   5   1  13       4149.87       4193.23        52.58 o                         
   6   1  13      26175.71      24673.15       365.75 o                         
   7   1  13        364.68        504.66        29.53 o                         
   8   1  13      14190.78      13220.03       185.23 o                         
   9   1  13       1738.34       1612.94        35.51 o                         
  10   1  13       4788.40       4861.84        98.70 o                         
  11   1  13        104.13        114.64        17.67 o                         
  12   1  13        327.54        312.68        36.20 o                         
  13   1  13        173.18        120.12        48.24 o                         
   0   2  13        198.07        365.79        45.47 o                         
   1   2  13       4897.36       5909.18        58.15 o                         
   2   2  13        807.98        943.44        34.34 o                         
   3   2  13         96.79        122.18         7.80 o                         
   4   2  13         59.74         86.69         8.46 o                         
   5   2  13        403.62        514.10        32.84 o                         
   6   2  13        168.66        199.99        14.27 o                         
   7   2  13         88.03        118.09        12.30 o                         
   8   2  13       1296.40       1471.70        83.22 o                         
   9   2  13         55.39         91.43        21.20 o                         
  10   2  13          7.45         -0.75        19.57 o                         
  11   2  13         19.05         15.31        20.47 o                         
  12   2  13         23.38         13.03        36.52 o                         
  13   2  13        116.03         90.91        31.96 o                         
   1   3  13          0.28          6.64         7.27 o                         
   2   3  13      13220.02      12158.14       129.10 o                         
   3   3  13       2181.30       2115.58        22.70 o                         
   4   3  13      11853.49      10357.11       115.40 o                         
   5   3  13       1984.78       1707.16        30.52 o                         
   6   3  13      29665.15      29608.42       507.31 o                         
   7   3  13       1847.27       1748.28        42.79 o                         
   8   3  13      14460.86      14951.68       225.19 o                         
   9   3  13        550.27        490.54        20.94 o                         
  10   3  13       6327.83       6152.14       107.43 o                         
  11   3  13         96.71         91.37        26.49 o                         
  12   3  13        901.54        924.28       114.72 o                         
  13   3  13         32.24        -15.10        33.15 o                         
   0   4  13       8974.30       9004.50       183.44 o                         
   1   4  13      22987.03      24909.75       343.80 o                         
   2   4  13        988.16       1111.20        35.01 o                         
   3   4  13        194.29        234.66        15.97 o                         
   4   4  13          4.12         14.93         6.56 o                         
   5   4  13          0.72         26.41         9.53 o                         
   6   4  13        105.13        188.79        16.54 o                         
   7   4  13        711.29        783.53        29.78 o                         
   8   4  13        196.67        342.21        30.58 o                         
   9   4  13         13.96          1.63        17.22 o                         
  10   4  13        184.25        185.24        35.70 o                         
  11   4  13          9.95         10.30        20.53 o                         
  12   4  13         33.13         59.31        31.81 o                         
   1   5  13         29.98         49.31         8.21 o                         
   2   5  13      34901.37      37890.12       553.31 o                         
   3   5  13       2565.48       2666.49        55.57 o                         
   4   5  13      17521.58      16552.85       216.04 o                         
   5   5  13        527.72        564.91        22.07 o                         
   6   5  13      28219.50      27968.86       456.72 o                         
   7   5  13       5816.58       5734.95       103.48 o                         
   8   5  13      13909.27      14190.44       267.63 o                         
   9   5  13        736.16        767.14        42.86 o                         
  10   5  13       5152.09       5227.94       133.74 o                         
  11   5  13        433.02        401.74        38.60 o                         
  12   5  13        234.90        226.10        38.03 o                         
   0   6  13       5322.36       5117.90        86.89 o                         
   1   6  13       2952.58       2954.96        43.95 o                         
   2   6  13        353.18        375.38        31.89 o                         
   3   6  13        210.81        208.08        11.67 o                         
   4   6  13        129.77        123.35        12.27 o                         
   5   6  13          0.06          6.28         8.98 o                         
   6   6  13        518.75        537.61        23.59 o                         
   7   6  13        532.10        544.50        23.69 o                         
   8   6  13         82.67         54.71        16.30 o                         
   9   6  13        811.97        817.91        45.72 o                         
  10   6  13        120.53        153.97        23.25 o                         
  11   6  13         14.51        -14.55        22.82 o                         
  12   6  13         62.77         61.78        30.82 o                         
   1   7  13        199.08        237.96        13.27 o                         
   2   7  13      13822.22      14284.05       158.67 o                         
   3   7  13       2612.59       2582.24        37.32 o                         
   4   7  13      15937.89      15905.92       210.19 o                         
   5   7  13       5931.90       5893.38        94.01 o                         
   6   7  13      15870.98      15251.45       251.99 o                         
   7   7  13        110.22        137.33        21.14 o                         
   8   7  13       8166.30       8209.54       142.79 o                         
   9   7  13        434.44        405.16        27.26 o                         
  10   7  13       3702.33       3978.12        99.57 o                         
  11   7  13          3.42         25.06        21.31 o                         
  12   7  13        373.24        465.99        44.73 o                         
   0   8  13       1682.27       1349.78        51.89 o                         
   1   8  13       2192.89       2106.61        39.39 o                         
   2   8  13       1844.66       1740.25        30.90 o                         
   3   8  13        347.70        380.75        17.63 o                         
   4   8  13       2205.20       2372.65        40.63 o                         
   5   8  13       2615.85       2742.66        60.32 o                         
   6   8  13         91.49         55.92        17.00 o                         
   7   8  13        672.98        653.65        28.95 o                         
   8   8  13        156.21        116.37        24.35 o                         
   9   8  13         42.46         53.48        20.70 o                         
  10   8  13        416.38        440.19        32.24 o                         
  11   8  13         39.21         27.20        21.67 o                         
  12   8  13        143.68        168.31        53.48 o                         
   1   9  13        263.80        284.44        12.76 o                         
   2   9  13       2639.44       2341.31        32.53 o                         
   3   9  13         30.66         15.34         8.99 o                         
   4   9  13       6037.14       5580.47        71.70 o                         
   5   9  13       1688.06       1520.60        37.10 o                         
   6   9  13      16320.92      15815.45       272.59 o                         
   7   9  13         85.46         69.52        17.77 o                         
   8   9  13       8149.64       8155.59       151.43 o                         
   9   9  13       1071.22       1022.66        52.26 o                         
  10   9  13       2156.04       2150.66        79.10 o                         
  11   9  13         68.65         47.34        28.07 o                         
   0  10  13       3339.53       2977.66        87.73 o                         
   1  10  13        200.09        209.96        11.91 o                         
   2  10  13       1837.96       1824.63        50.87 o                         
   3  10  13         29.00         45.47        10.59 o                         
   4  10  13       2028.30       2045.46        33.42 o                         
   5  10  13       2359.46       2399.21        45.18 o                         
   6  10  13         52.48         47.88        14.65 o                         
   7  10  13         46.94         59.61        18.16 o                         
   8  10  13        527.47        522.13        28.75 o                         
   9  10  13        268.33        283.49        27.30 o                         
  10  10  13        685.62        773.80        46.09 o                         
  11  10  13         18.35         10.58        19.89 o                         
   1  11  13         20.12          5.06         8.82 o                         
   2  11  13       1721.72       1558.54        44.35 o                         
   3  11  13        714.62        657.46        19.60 o                         
   4  11  13       9126.32       8643.17       179.34 o                         
   5  11  13        926.75        955.79        38.22 o                         
   6  11  13      15522.06      15115.55       265.79 o                         
   7  11  13       1122.48       1167.35        40.84 o                         
   8  11  13       6516.90       6434.78       122.69 o                         
   9  11  13       1556.24       1639.03        57.33 o                         
  10  11  13       1753.54       1768.84        68.88 o                         
   0  12  13       5179.08       5097.94       145.65 o                         
   1  12  13       4880.23       4820.96        75.01 o                         
   2  12  13       1340.84       1448.24        34.45 o                         
   3  12  13       1151.06       1272.67        48.71 o                         
   4  12  13        515.78        511.39        18.83 o                         
   5  12  13         45.63         23.10        13.97 o                         
   6  12  13         88.65        114.34        16.54 o                         
   7  12  13        163.74        188.11        18.32 o                         
   8  12  13         35.12         59.50        16.46 o                         
   9  12  13          7.47         13.33        17.10 o                         
  10  12  13        171.65        187.22        24.80 o                         
   1  13  13       1213.48       1109.87        27.06 o                         
   2  13  13       2359.02       2394.27        44.42 o                         
   3  13  13       1132.19       1117.45        33.78 o                         
   4  13  13       7063.49       7423.55       122.80 o                         
   5  13  13        297.96        299.69        19.96 o                         
   6  13  13       8367.76       8618.35       153.40 o                         
   7  13  13       2180.94       2136.52        59.53 o                         
   8  13  13       2874.67       2789.86        74.31 o                         
   9  13  13        100.01         85.77        22.87 o                         
   0  14  13       3873.31       3578.34       100.79 o                         
   1  14  13        663.88        729.34        30.61 o                         
   2  14  13       1277.28       1306.50        34.05 o                         
   3  14  13        728.64        815.51        40.67 o                         
   4  14  13        175.27        162.48        18.28 o                         
   5  14  13        110.73         84.46        16.92 o                         
   6  14  13          0.55          5.41        13.54 o                         
   7  14  13          4.39         18.90        14.27 o                         
   8  14  13         12.73          2.64        18.69 o                         
   9  14  13         52.66         53.81        23.87 o                         
   1  15  13        614.67        634.12        32.12 o                         
   2  15  13        522.70        617.42        24.54 o                         
   3  15  13          2.41         11.08        12.36 o                         
   4  15  13       3513.32       3620.40        81.90 o                         
   5  15  13         71.77        106.86        18.68 o                         
   6  15  13       4482.92       4628.11        93.56 o                         
   7  15  13        947.06        974.67        37.07 o                         
   8  15  13       1981.47       1963.68        62.31 o                         
   0  16  13       1268.81       1362.18        79.22 o                         
   1  16  13         12.71         15.20        16.43 o                         
   2  16  13       1407.36       1430.04        38.52 o                         
   3  16  13         73.76         87.52        15.97 o                         
   4  16  13        660.06        681.28        46.86 o                         
   5  16  13        386.61        400.74        24.01 o                         
   6  16  13         26.03         42.77        18.62 o                         
   7  16  13         31.46         32.71        17.48 o                         
   1  17  13          7.84         24.54        16.69 o                         
   2  17  13         10.06         32.28        16.15 o                         
   3  17  13         65.95         87.40        18.49 o                         
   4  17  13       2394.10       2427.06        81.82 o                         
   5  17  13        393.04        441.19        32.69 o                         
   6  17  13       1933.05       1935.90        67.56 o                         
   0  18  13       2373.30       2468.78        93.79 o                         
   1  18  13         78.94         78.30        22.33 o                         
   2  18  13       1367.32       1615.70        73.62 o                         
   3  18  13         25.29         44.68        23.84 o                         
   4  18  13        800.06        751.53        41.57 o                         
   1  19  13          1.99         14.92        19.74 o                         
   0   0  14      41556.47      41768.41      1316.74 o                         
   1   0  14      15870.59      15938.01       256.55 o                         
   2   0  14      43295.41      43965.01      1054.02 o                         
   3   0  14        468.91        525.88        40.73 o                         
   4   0  14      45287.82      47080.91      1078.84 o                         
   5   0  14      11834.99      12391.24       325.66 o                         
   6   0  14        757.35        936.41        30.64 o                         
   7   0  14         54.06         67.84        17.60 o                         
   8   0  14        897.44       1075.86        40.28 o                         
   9   0  14       1537.23       1552.36        62.56 o                         
  10   0  14       5576.01       6066.49       176.41 o                         
  11   0  14       1266.88       1313.46        70.87 o                         
  12   0  14      10743.13      10843.78       413.37 o                         
  13   0  14       1494.44       1403.58       216.23 o                         
   1   1  14       5530.44       6395.70        62.90 o                         
   2   1  14        237.94        339.18        10.22 o                         
   3   1  14        735.91        637.28        24.16 o                         
   4   1  14       1734.34       1598.58        28.46 o                         
   5   1  14         85.60         88.34         9.04 o                         
   6   1  14         15.19         34.69         9.58 o                         
   7   1  14       1213.40       1066.09        26.40 o                         
   8   1  14        420.24        397.35        21.98 o                         
   9   1  14        142.69        156.49        16.83 o                         
  10   1  14        414.18        372.61        38.75 o                         
  11   1  14         10.03         26.39        14.67 o                         
  12   1  14         85.44         86.82        24.86 o                         
  13   1  14         23.40          1.91        31.69 o                         
   0   2  14     107057.49     127617.41      4219.02 o                         
   1   2  14      11538.03      11850.93       118.67 o                         
   2   2  14      39141.30      41649.82       650.21 o                         
   3   2  14       1879.18       1851.68        26.39 o                         
   4   2  14      12432.93      12146.74       144.13 o                         
   5   2  14       3124.32       3110.44        42.93 o                         
   6   2  14        121.20        169.37        12.83 o                         
   7   2  14        549.36        575.32        21.05 o                         
   8   2  14       3985.29       3841.27        63.11 o                         
   9   2  14        118.81        102.12        12.64 o                         
  10   2  14       5764.30       5815.21       104.17 o                         
  11   2  14       2845.42       2714.03        63.48 o                         
  12   2  14       8072.95       8136.92       247.34 o                         
  13   2  14       1465.17       1205.79        95.70 o                         
   1   3  14        603.32        770.02        16.32 o                         
   2   3  14         70.87         87.99         7.20 o                         
   3   3  14        124.72        175.87         9.10 o                         
   4   3  14        340.98        259.52        10.09 o                         
   5   3  14        105.42         95.44        13.04 o                         
   6   3  14        213.31        265.99        27.66 o                         
   7   3  14       1855.71       1666.29        41.08 o                         
   8   3  14         59.31         80.87        17.59 o                         
   9   3  14        602.65        616.96        40.17 o                         
  10   3  14       1443.19       1522.63        77.70 o                         
  11   3  14        113.24         89.27        22.93 o                         
  12   3  14        335.31        307.30        38.17 o                         
   0   4  14      28154.83      28548.71       697.80 o                         
   1   4  14       7521.40       7440.18        80.60 o                         
   2   4  14      19327.35      18846.61       237.18 o                         
   3   4  14       2834.41       2566.21        26.11 o                         
   4   4  14       4700.35       4120.87        47.36 o                         
   5   4  14        588.72        420.26        17.80 o                         
   6   4  14        595.84        618.84        23.88 o                         
   7   4  14        988.25       1022.70        31.98 o                         
   8   4  14       3747.23       3478.64        72.63 o                         
   9   4  14          7.62         25.72        23.51 o                         
  10   4  14       4224.69       4318.23       107.51 o                         
  11   4  14       1724.07       1609.92        61.35 o                         
  12   4  14       3860.08       3949.35       185.19 o                         
   1   5  14       2893.97       3375.12        38.50 o                         
   2   5  14        106.97        169.23         8.80 o                         
   3   5  14         26.12         87.44        10.04 o                         
   4   5  14        106.73        119.94        11.43 o                         
   5   5  14        683.48        604.45        22.26 o                         
   6   5  14        215.72        200.91        17.14 o                         
   7   5  14       2754.90       2766.47        63.87 o                         
   8   5  14         44.49         39.54        19.31 o                         
   9   5  14         30.86         22.97        20.12 o                         
  10   5  14          1.14         10.06        21.17 o                         
  11   5  14          1.94        -18.58        24.60 o                         
  12   5  14         40.73         56.33        28.74 o                         
   0   6  14      22309.73      20086.08       338.80 o                         
   1   6  14       8859.38       7730.71        91.58 o                         
   2   6  14      22903.27      21456.31       267.13 o                         
   3   6  14       1449.50       1344.31        23.52 o                         
   4   6  14       5545.30       5373.81        61.87 o                         
   5   6  14        760.43        781.42        21.36 o                         
   6   6  14       1458.50       1296.26        39.07 o                         
   7   6  14         10.83          0.98        11.41 o                         
   8   6  14        379.47        504.23        28.16 o                         
   9   6  14       1244.86       1105.06        42.34 o                         
  10   6  14       3899.46       4363.91       207.77 o                         
  11   6  14       1020.09       1077.75        47.29 o                         
  12   6  14       4044.70       4278.84       169.58 o                         
   1   7  14          1.65         13.28         4.75 o                         
   2   7  14       4746.77       4653.81        50.18 o                         
   3   7  14        239.03        340.61        21.31 o                         
   4   7  14        229.79        249.13        10.94 o                         
   5   7  14        160.42        246.98        21.98 o                         
   6   7  14        159.75        257.13        21.95 o                         
   7   7  14       1666.79       1733.43        44.46 o                         
   8   7  14         86.24         66.48        16.61 o                         
   9   7  14        102.54         59.48        18.96 o                         
  10   7  14         50.40         33.02        19.99 o                         
  11   7  14         10.61         20.16        25.20 o                         
  12   7  14          0.03          2.45        17.67 o                         
   0   8  14      53609.16      54107.77      1383.69 o                         
   1   8  14       5469.99       5092.11        55.88 o                         
   2   8  14      24448.11      24351.04       322.89 o                         
   3   8  14       2308.65       2389.24        55.89 o                         
   4   8  14       8897.15       8764.15       122.09 o                         
   5   8  14       2498.78       2715.25        51.86 o                         
   6   8  14        491.48        533.02        25.21 o                         
   7   8  14        809.15        768.91        35.42 o                         
   8   8  14       1281.12       1218.21        43.38 o                         
   9   8  14       2222.95       2068.98        59.86 o                         
  10   8  14       4324.78       4288.12       107.62 o                         
  11   8  14        644.80        628.02        50.87 o                         
   1   9  14        163.70        136.37         9.43 o                         
   2   9  14        881.99        960.11        26.79 o                         
   3   9  14        844.54       1010.91        22.67 o                         
   4   9  14        993.27       1033.95        32.19 o                         
   5   9  14        373.78        449.28        21.32 o                         
   6   9  14        304.59        334.94        26.38 o                         
   7   9  14        779.64        833.84        32.93 o                         
   8   9  14       2683.37       2603.03        63.59 o                         
   9   9  14          0.31         21.87        22.33 o                         
  10   9  14       1286.21       1264.59        54.79 o                         
  11   9  14         20.00         -2.17        23.22 o                         
   0  10  14      15768.47      15191.55       498.73 o                         
   1  10  14       3402.34       3513.50        60.87 o                         
   2  10  14      10673.50      10237.34       176.73 o                         
   3  10  14        755.35        775.97        21.23 o                         
   4  10  14       1042.16        981.90        23.09 o                         
   5  10  14        277.70        270.85        18.98 o                         
   6  10  14         22.84         28.59        14.66 o                         
   7  10  14        605.70        703.51        36.92 o                         
   8  10  14        120.41         94.49        19.92 o                         
   9  10  14       1074.04       1110.08        46.38 o                         
  10  10  14       2872.50       2883.90        90.36 o                         
  11  10  14         76.73         85.78        25.72 o                         
   1  11  14          1.72         -9.86         9.86 o                         
   2  11  14       1147.90       1149.81        28.29 o                         
   3  11  14          3.40          6.35         8.89 o                         
   4  11  14       7029.59       6849.99       138.11 o                         
   5  11  14         72.81         29.12        13.71 o                         
   6  11  14        579.42        601.46        27.35 o                         
   7  11  14         21.18         26.97        14.93 o                         
   8  11  14       2017.87       2020.94        51.94 o                         
   9  11  14         69.61         79.72        21.64 o                         
  10  11  14        786.81        894.67        54.36 o                         
   0  12  14       4211.74       4277.75       113.47 o                         
   1  12  14        101.83        119.72        11.74 o                         
   2  12  14       8505.21       8336.60       112.67 o                         
   3  12  14        766.11        693.02        31.50 o                         
   4  12  14       1846.02       1774.21        48.07 o                         
   5  12  14        394.49        339.98        19.82 o                         
   6  12  14        196.39        194.25        19.84 o                         
   7  12  14         12.78         -2.52        13.99 o                         
   8  12  14       1020.93       1070.90        41.54 o                         
   9  12  14         39.21         17.94        19.12 o                         
  10  12  14       2398.43       2424.47        74.06 o                         
   1  13  14         30.78         41.42        11.89 o                         
   2  13  14          3.04          7.85        11.57 o                         
   3  13  14        110.17         63.16        14.41 o                         
   4  13  14       2562.79       2726.73        55.88 o                         
   5  13  14        307.58        225.39        18.62 o                         
   6  13  14       1422.16       1535.25        46.37 o                         
   7  13  14          3.36          4.95        12.69 o                         
   8  13  14        825.67        828.82        34.74 o                         
   9  13  14         75.70        138.52        23.62 o                         
   0  14  14       6043.89       6105.99       175.83 o                         
   1  14  14       1300.36       1324.73        43.83 o                         
   2  14  14       8450.77       8371.36       135.10 o                         
   3  14  14       1263.44       1271.64        31.08 o                         
   4  14  14       2958.45       2984.85        67.67 o                         
   5  14  14        118.77        102.10        16.38 o                         
   6  14  14        327.09        390.06        27.24 o                         
   7  14  14         88.66         71.13        20.54 o                         
   8  14  14        939.64        933.31        40.14 o                         
   1  15  14         70.51         90.15        15.56 o                         
   2  15  14         45.58         54.38        15.21 o                         
   3  15  14        629.45        769.12        42.54 o                         
   4  15  14       1943.36       1894.26        43.82 o                         
   5  15  14         16.29         36.35        16.77 o                         
   6  15  14        914.20        857.73        33.61 o                         
   7  15  14        109.78         99.55        24.64 o                         
   8  15  14       1172.92       1196.03        58.90 o                         
   0  16  14       4907.68       4733.35       137.34 o                         
   1  16  14       1557.23       1610.60        55.45 o                         
   2  16  14       3497.25       3477.88        75.58 o                         
   3  16  14       2322.82       2386.48        56.13 o                         
   4  16  14       1548.98       1526.97        46.72 o                         
   5  16  14        127.05        118.78        18.65 o                         
   6  16  14          3.10         10.21        17.22 o                         
   7  16  14         76.47         81.95        25.11 o                         
   1  17  14        105.29         84.39        20.59 o                         
   2  17  14        506.15        527.11        28.30 o                         
   3  17  14          8.60        -14.41        14.41 o                         
   4  17  14       1223.28       1229.54        50.93 o                         
   5  17  14        469.34        539.85        33.17 o                         
   0  18  14       2933.49       3038.94       160.38 o                         
   1  18  14        652.16        683.19        35.13 o                         
   2  18  14       2012.68       2031.33        72.24 o                         
   3  18  14        265.34        198.60        23.40 o                         
   4  18  14        921.73        903.07        43.26 o                         
   1   1  15       5040.36       4818.93        52.10 o                         
   2   1  15       1273.26       1226.43        20.53 o                         
   3   1  15      38053.07      39076.58       619.51 o                         
   4   1  15      20046.54      20280.69       252.61 o                         
   5   1  15      33527.43      33557.41       481.19 o                         
   6   1  15       2663.94       2553.22        40.30 o                         
   7   1  15      18134.84      18539.43       266.55 o                         
   8   1  15       3655.86       3853.31        62.05 o                         
   9   1  15       9092.79       9079.91       135.04 o                         
  10   1  15        814.89        813.05        55.90 o                         
  11   1  15       3021.99       2946.93        99.98 o                         
  12   1  15          5.25         -7.41        19.88 o                         
   0   2  15      14391.65      15297.48       230.03 o                         
   1   2  15       3044.42       3489.13        64.56 o                         
   2   2  15       1508.57       1688.32        45.26 o                         
   3   2  15       5737.94       5679.21        70.35 o                         
   4   2  15        970.40        876.40        25.41 o                         
   5   2  15        556.81        695.33        27.25 o                         
   6   2  15         55.44         73.58        12.36 o                         
   7   2  15          1.73          4.04        12.11 o                         
   8   2  15         76.02         67.72        13.88 o                         
   9   2  15        252.55        381.38        38.74 o                         
  10   2  15          4.61         -5.61        17.84 o                         
  11   2  15          0.63         -8.05        19.81 o                         
  12   2  15          0.02        -11.41        30.84 o                         
   1   3  15         72.30         83.71         9.14 o                         
   2   3  15        758.14        840.67        21.29 o                         
   3   3  15      16155.95      15961.30       177.53 o                         
   4   3  15       4877.05       4963.49        58.65 o                         
   5   3  15      21551.24      20471.07       287.09 o                         
   6   3  15       3636.97       3378.23        58.15 o                         
   7   3  15      17739.05      17055.66       283.13 o                         
   8   3  15       1257.27       1366.89        51.17 o                         
   9   3  15       8320.57       8147.53       156.84 o                         
  10   3  15       2435.86       2380.99        69.00 o                         
  11   3  15        637.98        767.53        42.00 o                         
  12   3  15         55.98         66.33        37.04 o                         
   0   4  15      40136.62      45694.16      1244.90 o                         
   1   4  15        180.24        270.57        17.04 o                         
   2   4  15       7810.37       7931.28        85.64 o                         
   3   4  15          0.51         13.08         5.85 o                         
   4   4  15         53.93         71.77         8.52 o                         
   5   4  15          2.36          4.99         7.46 o                         
   6   4  15         18.40          8.24        10.88 o                         
   7   4  15        228.48        359.54        23.76 o                         
   8   4  15        750.65        774.78        34.90 o                         
   9   4  15          5.98         10.95        17.14 o                         
  10   4  15        628.07        615.49        59.93 o                         
  11   4  15         25.77        -11.20        25.14 o                         
  12   4  15          1.09         -0.90        25.37 o                         
   1   5  15          6.37         16.76         6.23 o                         
   2   5  15       2809.33       2754.73        42.01 o                         
   3   5  15       7021.13       6557.42        71.13 o                         
   4   5  15       3858.26       3599.87        54.00 o                         
   5   5  15      22796.64      22538.04       338.43 o                         
   6   5  15       3356.73       2964.53        55.35 o                         
   7   5  15      20226.47      20443.99       373.45 o                         
   8   5  15       4228.31       4237.87        82.83 o                         
   9   5  15       7771.40       7394.57       143.91 o                         
  10   5  15         67.47         49.15        27.60 o                         
  11   5  15       1155.80       1134.36        52.23 o                         
  12   5  15         99.05        106.04        40.82 o                         
   0   6  15        164.94        149.69        21.62 o                         
   1   6  15       5021.97       4975.46        56.91 o                         
   2   6  15        129.70        159.38         8.90 o                         
   3   6  15        524.14        547.94        28.19 o                         
   4   6  15        633.11        603.75        21.16 o                         
   5   6  15        246.92        272.29        14.99 o                         
   6   6  15        256.38        338.34        20.58 o                         
   7   6  15          2.22         25.96        14.26 o                         
   8   6  15        386.07        441.78        27.10 o                         
   9   6  15         57.36         23.49        20.47 o                         
  10   6  15        287.76        268.22        26.77 o                         
  11   6  15        300.82        587.31       160.24 o                         
  12   6  15          3.31          2.72        20.81 o                         
   1   7  15       4609.63       4388.43        42.46 o                         
   2   7  15       1553.66       1452.75        17.90 o                         
   3   7  15       8151.26       7876.93        92.32 o                         
   4   7  15       3225.42       3015.60        68.65 o                         
   5   7  15      15932.96      15876.32       245.06 o                         
   6   7  15       6991.38       6292.70        94.07 o                         
   7   7  15      15269.01      15093.29       261.81 o                         
   8   7  15       2245.33       2258.67        53.39 o                         
   9   7  15       2424.76       2349.49        64.85 o                         
  10   7  15        156.68        138.80        28.80 o                         
  11   7  15        772.79        737.50        44.99 o                         
  12   7  15          4.10         30.09        28.11 o                         
   0   8  15       3343.49       3954.24       155.34 o                         
   1   8  15       1172.90       1015.35        34.27 o                         
   2   8  15        194.38        182.63         9.59 o                         
   3   8  15        207.06        245.25        16.35 o                         
   4   8  15       3336.40       3820.69        63.89 o                         
   5   8  15       1357.74       1225.69        33.17 o                         
   6   8  15         27.37         19.97        13.47 o                         
   7   8  15          0.16          9.43        13.64 o                         
   8   8  15        306.05        303.48        27.26 o                         
   9   8  15        295.91        411.57        32.49 o                         
  10   8  15        106.19        110.30        24.03 o                         
  11   8  15        236.92        182.15        31.76 o                         
   1   9  15       1679.99       1668.85        27.47 o                         
   2   9  15        213.52        285.73        11.84 o                         
   3   9  15        730.72        825.00        21.30 o                         
   4   9  15        318.85        404.23        17.80 o                         
   5   9  15       4543.32       4283.04        65.85 o                         
   6   9  15       3025.52       3038.03        63.73 o                         
   7   9  15       8164.17       7600.90       130.34 o                         
   8   9  15       1411.73       1589.71        50.22 o                         
   9   9  15       2679.27       2656.15        81.88 o                         
  10   9  15        997.29       1041.33        58.25 o                         
  11   9  15       1159.46       1296.69        60.66 o                         
   0  10  15       1893.50       2056.32        95.30 o                         
   1  10  15        596.93        651.38        27.38 o                         
   2  10  15       6411.81       6416.53       105.95 o                         
   3  10  15        964.07        990.75        27.93 o                         
   4  10  15       1598.94       1674.14        27.97 o                         
   5  10  15        100.50         83.49        13.33 o                         
   6  10  15         21.38         27.61        13.82 o                         
   7  10  15         70.07         73.44        18.12 o                         
   8  10  15         13.12         -6.58        15.55 o                         
   9  10  15        667.00        611.58        38.41 o                         
  10  10  15        270.63        346.45        34.66 o                         
  11  10  15       1197.81       1251.75       226.34 o                         
   1  11  15       2011.22       1890.83        37.52 o                         
   2  11  15        814.54        944.56        25.21 o                         
   3  11  15       4264.79       4325.97        68.82 o                         
   4  11  15       2186.40       2263.71        37.19 o                         
   5  11  15       8203.14       8264.39       132.92 o                         
   6  11  15        382.41        425.27        23.15 o                         
   7  11  15       8195.24       8289.05       147.28 o                         
   8  11  15       2062.70       2134.31        52.61 o                         
   9  11  15       3313.69       3258.22        83.79 o                         
  10  11  15        787.69        820.19        56.53 o                         
   0  12  15       1735.09       1624.12        53.68 o                         
   1  12  15       2988.15       2952.11        51.08 o                         
   2  12  15       2467.92       2321.84        50.00 o                         
   3  12  15       4593.64       4714.62       103.13 o                         
   4  12  15         90.59         67.14        11.26 o                         
   5  12  15          9.37          6.23        11.23 o                         
   6  12  15        106.18        114.83        17.05 o                         
   7  12  15        161.92        163.84        20.97 o                         
   8  12  15          3.94         29.89        16.75 o                         
   9  12  15        284.92        224.91        30.34 o                         
  10  12  15         80.01         83.02        51.78 o                         
   1  13  15       1832.28       1739.01        41.59 o                         
   2  13  15       1997.05       2029.01        43.62 o                         
   3  13  15      11044.12      10747.83       209.85 o                         
   4  13  15       1989.32       1819.86        39.99 o                         
   5  13  15       7659.17       7481.31       130.81 o                         
   6  13  15       1807.40       1844.55        50.44 o                         
   7  13  15       4075.05       4275.89        85.53 o                         
   8  13  15        761.26        652.85        34.64 o                         
   9  13  15       2186.38       2140.76        65.54 o                         
   0  14  15        103.75        147.67        33.28 o                         
   1  14  15        443.85        464.33        27.59 o                         
   2  14  15        558.90        568.32        27.50 o                         
   3  14  15       1098.10       1118.67        35.70 o                         
   4  14  15        236.42        303.60        18.81 o                         
   5  14  15        505.97        550.64        27.40 o                         
   6  14  15         29.74         40.30        14.97 o                         
   7  14  15         20.62         16.87        15.96 o                         
   8  14  15          7.96         -0.85        16.19 o                         
   1  15  15        170.01        150.52        21.13 o                         
   2  15  15        142.86        129.87        14.76 o                         
   3  15  15       2433.15       2259.11        48.94 o                         
   4  15  15        469.45        438.07        23.83 o                         
   5  15  15       2596.90       2473.38        59.17 o                         
   6  15  15        828.30        878.96        33.18 o                         
   7  15  15        834.57        786.75        35.90 o                         
   0  16  15        248.15        290.42        53.36 o                         
   1  16  15       1341.51       1314.05        47.05 o                         
   2  16  15         33.95         43.78        13.24 o                         
   3  16  15        789.99        892.14        37.68 o                         
   4  16  15        474.08        521.72        28.11 o                         
   5  16  15         82.78         66.12        17.68 o                         
   6  16  15         71.86         64.80        19.10 o                         
   1  17  15        116.80        130.15        25.22 o                         
   2  17  15         41.76         43.14        15.84 o                         
   3  17  15       1110.44       1233.40        48.73 o                         
   4  17  15       1073.45       1159.01        47.36 o                         
   5  17  15       2749.84       2997.98        88.65 o                         
   0  18  15          4.30        -10.01        30.14 o                         
   1  18  15       3003.44       2989.54        78.71 o                         
   2  18  15         27.60         52.19        15.11 o                         
   3  18  15        768.83        775.93        51.38 o                         
   0   0  16       2224.96       1817.95        52.65 o                         
   1   0  16      72399.40      84661.52      2630.15 o                         
   2   0  16       5036.31       5498.99        78.61 o                         
   3   0  16      34909.19      35168.87       797.47 o                         
   4   0  16       5022.36       5057.66       117.21 o                         
   5   0  16       9319.61       9749.31       157.73 o                         
   6   0  16        952.76        922.46        32.62 o                         
   7   0  16        936.78        976.49        39.41 o                         
   8   0  16        306.00        335.16        26.56 o                         
   9   0  16       5445.76       5179.97       145.16 o                         
  10   0  16       1257.18       1202.95        60.82 o                         
  11   0  16      12704.77      12439.10       439.45 o                         
  12   0  16        545.84        559.44        75.38 o                         
   1   1  16        563.86        690.30        13.48 o                         
   2   1  16        390.91        524.16        11.62 o                         
   3   1  16         68.66         36.31         7.50 o                         
   4   1  16          2.76         -9.59         9.59 o                         
   5   1  16        774.46        797.06        28.82 o                         
   6   1  16        210.60        245.73        14.31 o                         
   7   1  16          4.51         13.22        10.14 o                         
   8   1  16         55.40         79.07        17.33 o                         
   9   1  16        354.93        407.34        25.24 o                         
  10   1  16        702.40        756.20        80.84 o                         
  11   1  16        169.31        169.55        26.22 o                         
  12   1  16         46.45         65.25        26.24 o                         
   0   2  16       6887.37       6664.18        85.51 o                         
   1   2  16      51826.84      54598.56       933.83 o                         
   2   2  16       6166.72       6455.57        74.86 o                         
   3   2  16      45000.92      46302.91       742.54 o                         
   4   2  16       1308.90       1413.61        34.37 o                         
   5   2  16       3334.59       3581.64        44.61 o                         
   6   2  16         27.71         60.58        12.49 o                         
   7   2  16       1096.01       1131.17        35.86 o                         
   8   2  16        286.81        342.44        20.50 o                         
   9   2  16       5645.99       5706.08        93.45 o                         
  10   2  16       1331.23       1316.04        69.13 o                         
  11   2  16       8012.34       8174.44       174.51 o                         
  12   2  16        635.09        683.90        65.98 o                         
   1   3  16        315.71        320.92        12.31 o                         
   2   3  16        679.86        766.91        12.75 o                         
   3   3  16         27.52         51.46         7.06 o                         
   4   3  16          5.30         -6.42        13.21 o                         
   5   3  16          0.40          0.82         7.19 o                         
   6   3  16         49.75         56.64        15.29 o                         
   7   3  16        226.51        299.08        23.71 o                         
   8   3  16       1858.08       1808.91        46.80 o                         
   9   3  16        139.41        118.40        20.30 o                         
  10   3  16         69.80         34.82        19.46 o                         
  11   3  16       1095.59       1187.51        64.60 o                         
  12   3  16        191.37        141.79        30.51 o                         
   0   4  16       1549.84       1311.09        66.47 o                         
   1   4  16      30272.22      29262.67       547.96 o                         
   2   4  16         29.20         98.70         8.13 o                         
   3   4  16      14635.40      14587.63       178.63 o                         
   4   4  16       1239.36       1224.71        22.05 o                         
   5   4  16       2586.13       2659.61        38.49 o                         
   6   4  16         24.11         17.09        12.20 o                         
   7   4  16       1130.07       1265.57        34.95 o                         
   8   4  16          2.26          5.77        13.28 o                         
   9   4  16       3311.47       3383.94        78.97 o                         
  10   4  16        405.14        352.12        41.45 o                         
  11   4  16       4475.71       4679.58       133.50 o                         
  12   4  16         47.31         34.73        30.17 o                         
   1   5  16       3870.45       4144.02       100.20 o                         
   2   5  16        365.43        318.09        13.51 o                         
   3   5  16       1355.39       1468.88        47.79 o                         
   4   5  16         11.16         18.78         7.38 o                         
   5   5  16         67.89        102.08         9.15 o                         
   6   5  16       2236.29       2079.12        41.63 o                         
   7   5  16        136.22        167.74        19.76 o                         
   8   5  16       3095.35       2997.57        79.42 o                         
   9   5  16         90.48         93.63        28.41 o                         
  10   5  16        126.19         64.16        20.50 o                         
  11   5  16        107.42        101.90        37.98 o                         
  12   5  16          5.49         30.11        35.16 o                         
   0   6  16       2235.20       2374.18        69.66 o                         
   1   6  16      16524.89      16097.15       202.82 o                         
   2   6  16        712.58        634.69        15.51 o                         
   3   6  16      10080.83       9379.92       114.17 o                         
   4   6  16       2008.93       1975.01        28.04 o                         
   5   6  16       4608.65       4281.74        79.22 o                         
   6   6  16        498.59        689.47        24.06 o                         
   7   6  16        213.32        292.54        18.86 o                         
   8   6  16       1309.23       1429.68        51.27 o                         
   9   6  16       3528.54       3275.21        71.49 o                         
  10   6  16        121.91         97.08        24.42 o                         
  11   6  16       3704.66       3918.65       105.95 o                         
  12   6  16        164.00        123.68        37.64 o                         
   1   7  16        431.10        432.31        15.54 o                         
   2   7  16          0.18          5.47         7.20 o                         
   3   7  16       2671.74       2508.21        32.05 o                         
   4   7  16        722.91        674.32        21.06 o                         
   5   7  16         22.17         65.37        18.19 o                         
   6   7  16         64.61         45.45        13.20 o                         
   7   7  16        309.33        272.18        28.82 o                         
   8   7  16          0.19         -5.95        12.86 o                         
   9   7  16       1496.45       1435.43        47.88 o                         
  10   7  16         13.75         -4.01        16.55 o                         
  11   7  16        141.90        128.85        26.19 o                         
   0   8  16       1307.23       1311.42        42.44 o                         
   1   8  16      21841.55      21846.06       260.45 o                         
   2   8  16       1368.75       1463.71        36.62 o                         
   3   8  16      21959.43      21774.90       303.85 o                         
   4   8  16       3238.54       3233.15        51.62 o                         
   5   8  16        317.79        308.15        19.31 o                         
   6   8  16         67.16        120.52        15.58 o                         
   7   8  16         71.92         32.69        17.89 o                         
   8   8  16       1793.89       1682.06        46.78 o                         
   9   8  16       4126.82       4041.41        92.46 o                         
  10   8  16         48.82         39.27        19.43 o                         
  11   8  16       3365.60       3483.27       101.40 o                         
   1   9  16         18.49          3.62         8.75 o                         
   2   9  16        612.71        678.62        15.43 o                         
   3   9  16       1871.66       1723.95        45.90 o                         
   4   9  16        892.24        858.50        26.69 o                         
   5   9  16       1378.57       1381.37        32.83 o                         
   6   9  16         10.92         40.66        21.46 o                         
   7   9  16       1047.40       1195.69        63.15 o                         
   8   9  16         19.63         10.50        20.47 o                         
   9   9  16       2136.65       2089.76        63.64 o                         
  10   9  16         60.59         25.78        19.57 o                         
  11   9  16        116.74        102.99        29.20 o                         
   0  10  16        893.87        818.76        24.01 o                         
   1  10  16      16718.14      16415.74       208.94 o                         
   2  10  16        392.48        442.01        16.54 o                         
   3  10  16       8179.89       8254.04       136.19 o                         
   4  10  16        393.40        317.27        10.94 o                         
   5  10  16        236.39        233.04        15.96 o                         
   6  10  16       1223.90       1171.78        40.50 o                         
   7  10  16         69.65         96.19        19.80 o                         
   8  10  16         50.38         59.63        17.24 o                         
   9  10  16       2005.10       2109.52        68.26 o                         
  10  10  16         22.40         25.09        24.73 o                         
   1  11  16       2508.30       2361.65        46.81 o                         
   2  11  16       1631.11       1693.36        52.39 o                         
   3  11  16       1978.40       1985.07        62.21 o                         
   4  11  16         77.30         96.70        11.28 o                         
   5  11  16       4770.27       5005.73        78.17 o                         
   6  11  16        595.40        621.43        26.85 o                         
   7  11  16       1057.41       1142.59        39.08 o                         
   8  11  16        177.15        190.05        22.10 o                         
   9  11  16        738.45        745.27        40.61 o                         
  10  11  16        232.15        228.63        28.15 o                         
   0  12  16       2605.15       2535.44        71.05 o                         
   1  12  16      10935.95      10373.11       176.68 o                         
   2  12  16       1082.48       1152.13        30.03 o                         
   3  12  16       1246.75       1284.36        32.63 o                         
   4  12  16         62.08         64.52        11.04 o                         
   5  12  16        700.76        777.70        31.29 o                         
   6  12  16         74.93         85.40        16.37 o                         
   7  12  16        177.56        198.26        23.16 o                         
   8  12  16         14.25         14.79        15.95 o                         
   9  12  16       1335.31       1322.55        48.72 o                         
   1  13  16       1395.76       1281.49        44.92 o                         
   2  13  16          9.51         -2.72         9.89 o                         
   3  13  16       1920.57       1991.29        41.86 o                         
   4  13  16         24.61         41.48        13.37 o                         
   5  13  16       2414.15       2602.44        53.55 o                         
   6  13  16         72.29        106.58        15.19 o                         
   7  13  16        538.13        549.09        63.02 o                         
   8  13  16          4.28        -10.66        17.35 o                         
   9  13  16        715.16        687.82        45.03 o                         
   0  14  16       2505.54       2556.86        85.46 o                         
   1  14  16      10369.17      10971.25       169.64 o                         
   2  14  16       1395.11       1354.09        33.54 o                         
   3  14  16       3789.07       3892.55        76.69 o                         
   4  14  16        183.38        157.94        12.80 o                         
   5  14  16        833.74        881.72        31.52 o                         
   6  14  16         15.03         29.74        15.85 o                         
   7  14  16         59.82         42.22        14.98 o                         
   8  14  16          0.36          6.73        16.77 o                         
   1  15  16         48.14         46.85        13.00 o                         
   2  15  16         28.99         25.81        11.33 o                         
   3  15  16        888.46        938.45        30.04 o                         
   4  15  16          0.35         13.77        14.02 o                         
   5  15  16       1683.76       1855.94        50.52 o                         
   6  15  16         87.35         83.40        20.00 o                         
   7  15  16       1088.60       1119.16        41.47 o                         
   0  16  16         29.87         38.84        30.15 o                         
   1  16  16       7850.80       7645.08       166.96 o                         
   2  16  16         62.20         32.01        17.82 o                         
   3  16  16       3492.93       3378.68        64.88 o                         
   4  16  16          1.70         13.51        14.73 o                         
   5  16  16        463.44        446.85        29.03 o                         
   6  16  16        269.28        274.35        27.22 o                         
   1  17  16         96.84         71.13        17.38 o                         
   2  17  16         18.56         28.66        16.24 o                         
   3  17  16        897.33        877.15        39.37 o                         
   4  17  16        229.98        196.60        30.17 o                         
   5  17  16        764.64        784.01        42.92 o                         
   0  18  16        530.31        560.93        60.87 o                         
   1  18  16       2091.80       1761.46        97.30 o                         
   2  18  16        572.05        502.81        55.35 o                         
   3  18  16       1970.49       1901.65       100.18 o                         
   1   1  17        238.50        316.21        12.72 o                         
   2   1  17       2029.88       1887.85        24.66 o                         
   3   1  17      11063.42      11480.27       132.87 o                         
   4   1  17      46868.27      48267.91       858.12 o                         
   5   1  17      14011.64      13320.38       167.19 o                         
   6   1  17      10164.20       9690.82       133.05 o                         
   7   1  17       2639.33       2392.44        45.20 o                         
   8   1  17      10486.16      10456.12       159.39 o                         
   9   1  17       4953.53       4898.61        87.30 o                         
  10   1  17       4174.40       4109.23        82.60 o                         
  11   1  17        692.11        674.33        31.59 o                         
  12   1  17         59.85         87.29        34.78 o                         
   0   2  17        199.42        352.79        18.73 o                         
   1   2  17        200.33        281.73        36.48 o                         
   2   2  17       1871.64       2424.22        71.78 o                         
   3   2  17       1005.66       1036.91        20.93 o                         
   4   2  17        238.07        310.96        29.21 o                         
   5   2  17       1306.11       1308.92        21.79 o                         
   6   2  17         88.68        131.43        17.30 o                         
   7   2  17         84.42        132.58        17.83 o                         
   8   2  17        183.70        172.03        22.38 o                         
   9   2  17          2.15         -8.32        11.40 o                         
  10   2  17        138.06        121.06        21.22 o                         
  11   2  17        129.26         81.40        33.58 o                         
  12   2  17         35.60         41.98        41.02 o                         
   1   3  17       2279.71       2278.03        35.38 o                         
   2   3  17       3115.82       2818.67        29.82 o                         
   3   3  17       7721.94       7621.42        74.98 o                         
   4   3  17      23225.16      22989.17       311.16 o                         
   5   3  17       5694.56       5404.91        62.69 o                         
   6   3  17      27934.67      27553.78       488.67 o                         
   7   3  17       9095.07       8921.76       143.41 o                         
   8   3  17      14303.06      14124.69       249.67 o                         
   9   3  17       4668.64       4716.26       104.42 o                         
  10   3  17       1456.28       1490.53        66.17 o                         
  11   3  17        441.99        404.46        49.23 o                         
  12   3  17        314.32        309.74        42.43 o                         
   0   4  17       7352.84       7251.12       171.27 o                         
   1   4  17        621.88        777.63        23.70 o                         
   2   4  17         53.01          3.23        11.50 o                         
   3   4  17        402.91        450.52        15.07 o                         
   4   4  17        689.69        747.08        15.44 o                         
   5   4  17        162.73        215.66        12.65 o                         
   6   4  17        335.53        426.98        22.19 o                         
   7   4  17       1313.64       1023.08        34.22 o                         
   8   4  17        199.73        226.43        23.22 o                         
   9   4  17       1228.88       1398.38        69.36 o                         
  10   4  17        149.06         62.41        22.28 o                         
  11   4  17         19.28         12.04        24.47 o                         
  12   4  17          1.93         -3.44        32.07 o                         
   1   5  17       2008.49       1976.35        42.65 o                         
   2   5  17        928.11        642.52        19.91 o                         
   3   5  17       6289.64       6074.94        95.04 o                         
   4   5  17      13673.11      13530.19       165.75 o                         
   5   5  17       6226.15       6252.18        74.12 o                         
   6   5  17      20575.09      19910.22       312.09 o                         
   7   5  17      10492.72      10527.87       172.46 o                         
   8   5  17      12136.13      11796.04       212.57 o                         
   9   5  17        181.73        247.34        25.30 o                         
  10   5  17       1473.42       1625.88        64.98 o                         
  11   5  17        117.07         95.60        28.84 o                         
  12   5  17        379.88        229.88        58.40 o                         
   0   6  17       2669.99       2580.84        82.23 o                         
   1   6  17       1519.93       1774.01        31.05 o                         
   2   6  17       3291.37       3244.68        67.94 o                         
   3   6  17         67.95         77.15         9.18 o                         
   4   6  17       1062.71        989.12        21.76 o                         
   5   6  17         13.61         -4.06         5.81 o                         
   6   6  17        176.47        190.90        17.43 o                         
   7   6  17       2686.45       2408.01        53.07 o                         
   8   6  17        112.62        146.28        19.30 o                         
   9   6  17        693.52        766.74        73.37 o                         
  10   6  17        182.91        159.49        23.39 o                         
  11   6  17        119.15         32.88        22.60 o                         
  12   6  17        180.03        705.81       281.59 o                         
   1   7  17         31.77         43.39         8.09 o                         
   2   7  17       1374.93       1140.98        28.62 o                         
   3   7  17        194.32        235.80         9.87 o                         
   4   7  17       2283.82       2249.64        47.25 o                         
   5   7  17       7584.16       7637.00       123.98 o                         
   6   7  17       4941.80       4798.05        80.16 o                         
   7   7  17       4782.66       4686.68        82.82 o                         
   8   7  17       7090.55       6497.93       147.38 o                         
   9   7  17       1322.65       1364.61        41.88 o                         
  10   7  17        826.37        806.43        37.51 o                         
  11   7  17        798.02        839.58        50.04 o                         
   0   8  17        799.98        777.20        48.11 o                         
   1   8  17       1509.01       1343.23        48.02 o                         
   2   8  17        524.68        499.70        16.64 o                         
   3   8  17       3028.60       3060.35        46.58 o                         
   4   8  17         99.20         73.57        10.30 o                         
   5   8  17        724.38        628.71        23.55 o                         
   6   8  17         61.15         81.20        14.97 o                         
   7   8  17         24.29         40.15        15.06 o                         
   8   8  17          0.95         41.36        28.43 o                         
   9   8  17        548.30        573.64        63.57 o                         
  10   8  17       1731.92       1635.42        54.78 o                         
  11   8  17         31.87          8.76        20.30 o                         
   1   9  17        627.50        527.82        14.43 o                         
   2   9  17       1544.36       1562.61        29.43 o                         
   3   9  17       1027.40        868.56        24.97 o                         
   4   9  17       5939.69       6279.56        92.18 o                         
   5   9  17       6756.51       6469.58        90.94 o                         
   6   9  17       3183.00       3333.82        60.25 o                         
   7   9  17       3658.52       3468.43        73.63 o                         
   8   9  17       4263.60       4290.96        91.04 o                         
   9   9  17       2593.10       2598.66        73.68 o                         
  10   9  17       1247.15       1282.80        54.79 o                         
  11   9  17        556.81        648.13        78.93 o                         
   0  10  17        187.64        237.51        20.78 o                         
   1  10  17       3856.07       3523.17        54.27 o                         
   2  10  17        372.84        405.97        17.83 o                         
   3  10  17       2526.03       2534.34        42.47 o                         
   4  10  17        274.03        302.47        18.83 o                         
   5  10  17        119.98        109.81        14.22 o                         
   6  10  17        172.22        193.94        16.42 o                         
   7  10  17        107.80        123.84        18.67 o                         
   8  10  17         26.48         20.14        18.42 o                         
   9  10  17        171.68        152.10        26.54 o                         
  10  10  17        907.67        907.33        52.61 o                         
   1  11  17        262.96        247.93        11.52 o                         
   2  11  17       5127.09       5241.77        70.73 o                         
   3  11  17       2204.19       2141.07        69.43 o                         
   4  11  17       6338.58       6413.44       111.12 o                         
   5  11  17       2439.67       2303.38        44.58 o                         
   6  11  17       5558.38       5426.68        97.19 o                         
   7  11  17       2533.16       2529.20        52.78 o                         
   8  11  17       4419.32       4418.08        83.05 o                         
   9  11  17        485.70        567.54        34.50 o                         
  10  11  17       2052.94       2089.69        83.45 o                         
   0  12  17        921.76        805.44        73.65 o                         
   1  12  17         22.59         19.52         8.25 o                         
   2  12  17       1724.63       1756.55        52.87 o                         
   3  12  17        310.24        309.77        24.69 o                         
   4  12  17       1048.55        971.08        34.93 o                         
   5  12  17          0.47         18.06        13.85 o                         
   6  12  17         10.24         11.82        11.74 o                         
   7  12  17          7.66         25.81        16.99 o                         
   8  12  17         74.54         51.99        17.77 o                         
   9  12  17          0.22          1.17        15.94 o                         
   1  13  17         66.63         53.02         9.68 o                         
   2  13  17       6199.03       6272.29        91.44 o                         
   3  13  17       2182.37       2204.21        53.80 o                         
   4  13  17       2290.93       2079.69        66.27 o                         
   5  13  17       1163.84       1237.53        43.59 o                         
   6  13  17       3564.36       3432.40        71.95 o                         
   7  13  17       1945.28       2027.87        50.78 o                         
   8  13  17       1910.32       1729.18        54.46 o                         
   9  13  17        624.51        582.59        37.69 o                         
   0  14  17        857.94        729.64        58.35 o                         
   1  14  17        338.43        379.97        19.11 o                         
   2  14  17       2887.70       2814.18        55.76 o                         
   3  14  17        818.12        801.02        25.96 o                         
   4  14  17        842.46        850.50        28.64 o                         
   5  14  17         30.05         24.82        16.47 o                         
   6  14  17          0.11        -14.68        17.90 o                         
   7  14  17        117.37        100.95        21.19 o                         
   8  14  17        309.05        240.12        25.59 o                         
   1  15  17        282.70        343.72        17.42 o                         
   2  15  17       2861.01       2825.53        55.95 o                         
   3  15  17       3060.52       2988.00        69.89 o                         
   4  15  17       2917.55       2868.16        64.37 o                         
   5  15  17        741.33        772.10        33.44 o                         
   6  15  17       2475.84       2462.29        56.24 o                         
   7  15  17       1798.78       1815.68        69.48 o                         
   0  16  17        311.87        439.69        48.20 o                         
   1  16  17        997.34        938.03        32.72 o                         
   2  16  17       1727.20       1841.27        52.11 o                         
   3  16  17        139.42        129.25        17.55 o                         
   4  16  17        283.67        270.83        30.57 o                         
   5  16  17        298.75        283.89        30.32 o                         
   6  16  17         43.60         40.24        20.69 o                         
   1  17  17         42.99         45.91        19.93 o                         
   2  17  17        839.86        866.23        40.87 o                         
   3  17  17       1044.73       1074.74        62.53 o                         
   4  17  17       1885.78       1714.13        99.50 o                         
   0  18  17       1467.62       1869.73       325.27 o                         
   1  18  17        296.47        262.16        40.74 o                         
   2  18  17        620.40        537.14        76.07 o                         
   0   0  18      27052.01      25906.54       729.61 o                         
   1   0  18        330.01        468.36        20.24 o                         
   2   0  18      62304.06      66803.09      1731.86 o                         
   3   0  18       1623.88       1497.86        34.04 o                         
   4   0  18      34237.24      34369.99       844.02 o                         
   5   0  18        295.60        256.51        16.32 o                         
   6   0  18        970.12        966.28        46.85 o                         
   7   0  18        641.71        723.15        31.47 o                         
   8   0  18       2668.78       2736.89        80.55 o                         
   9   0  18       1391.68       1098.62        46.32 o                         
  10   0  18       9513.34       9454.15       215.85 o                         
  11   0  18         96.51         42.46        20.78 o                         
  12   0  18       7760.15       8073.79       325.01 o                         
   1   1  18        541.19        606.83        11.83 o                         
   2   1  18        386.79        388.75        12.43 o                         
   3   1  18        774.47        830.50        31.42 o                         
   4   1  18         73.83          6.89        12.14 o                         
   5   1  18        112.25         96.96        10.47 o                         
   6   1  18        267.86        305.54        18.85 o                         
   7   1  18          9.68          1.07        11.70 o                         
   8   1  18        138.62        137.61        16.20 o                         
   9   1  18         24.62         19.78        18.07 o                         
  10   1  18        165.95        143.43        29.61 o                         
  11   1  18          4.27        -18.13        19.43 o                         
  12   1  18        321.06        361.45        50.97 o                         
   0   2  18       6055.75       5379.46        93.72 o                         
   1   2  18          0.53         20.73         5.25 o                         
   2   2  18      45891.35      48244.03       818.38 o                         
   3   2  18       3282.75       3192.96        38.60 o                         
   4   2  18      23155.25      22928.33       320.75 o                         
   5   2  18          1.98         11.05         8.20 o                         
   6   2  18         43.93         43.69        14.59 o                         
   7   2  18        283.66        268.16        21.20 o                         
   8   2  18       2051.72       2148.72        55.88 o                         
   9   2  18          4.16         33.06        20.40 o                         
  10   2  18       8642.86       8213.03       174.59 o                         
  11   2  18        330.49        298.62        32.76 o                         
  12   2  18       5933.08       6089.74       157.74 o                         
   1   3  18       2148.49       2286.58        32.33 o                         
   2   3  18        558.60        569.86        23.17 o                         
   3   3  18        212.42        251.42        12.51 o                         
   4   3  18        549.78        618.95        43.91 o                         
   5   3  18        486.58        512.65        40.67 o                         
   6   3  18         71.15         35.87        14.56 o                         
   7   3  18        112.39        190.65        19.65 o                         
   8   3  18         26.20         -0.03        15.53 o                         
   9   3  18        192.93        211.98        27.34 o                         
  10   3  18        416.73        402.28        52.85 o                         
  11   3  18        104.45         76.25        26.00 o                         
  12   3  18         71.05         82.52        41.83 o                         
   0   4  18      58901.82      59021.24      2008.97 o                         
   1   4  18         55.53         78.38         7.15 o                         
   2   4  18      35193.69      35491.02       660.01 o                         
   3   4  18       2651.49       2823.11        33.48 o                         
   4   4  18       5083.22       5213.85        82.70 o                         
   5   4  18         31.52         29.22         9.54 o                         
   6   4  18       1638.76       1546.80        44.78 o                         
   7   4  18        127.31        178.48        21.58 o                         
   8   4  18       2341.36       2559.22        68.39 o                         
   9   4  18          2.93         16.40        16.61 o                         
  10   4  18       7081.47       7163.61       277.02 o                         
  11   4  18         69.87         83.49        32.36 o                         
  12   4  18       4751.13       4722.27       131.13 o                         
   1   5  18       8497.13       8561.75       135.90 o                         
   2   5  18       2894.47       2788.49        59.34 o                         
   3   5  18        154.05        148.68        11.25 o                         
   4   5  18        386.29        357.57        12.42 o                         
   5   5  18          5.94          7.74         7.49 o                         
   6   5  18         48.16         40.71        14.24 o                         
   7   5  18        601.36        665.60        28.08 o                         
   8   5  18        835.36        806.73        41.42 o                         
   9   5  18        219.72        233.26        30.92 o                         
  10   5  18        817.92        790.09        41.80 o                         
  11   5  18         59.41         17.64        22.39 o                         
  12   5  18          8.83         13.09        25.36 o                         
   0   6  18      49748.99      48678.23      1401.20 o                         
   1   6  18          0.26          0.64        13.24 o                         
   2   6  18      20399.15      18597.59       266.08 o                         
   3   6  18        503.85        528.97        11.03 o                         
   4   6  18       6674.89       6844.12        83.94 o                         
   5   6  18        164.01        136.66         9.68 o                         
   6   6  18        869.08       1032.85        29.60 o                         
   7   6  18        218.69        192.87        17.57 o                         
   8   6  18       3559.79       3461.23        75.69 o                         
   9   6  18        197.41        128.30        20.61 o                         
  10   6  18       3182.50       3243.44        79.32 o                         
  11   6  18          4.32          6.05        20.51 o                         
   1   7  18        317.11        320.57        21.79 o                         
   2   7  18        210.52        243.66        14.55 o                         
   3   7  18          2.26          9.35         5.53 o                         
   4   7  18        352.96        434.67        13.28 o                         
   5   7  18       1822.36       1873.62        29.05 o                         
   6   7  18       2473.35       2590.74        59.99 o                         
   7   7  18          0.26         27.84        18.60 o                         
   8   7  18       2536.96       2660.25        63.26 o                         
   9   7  18         44.65         22.90        16.43 o                         
  10   7  18         63.13         66.85        19.81 o                         
  11   7  18         48.93         24.07        19.38 o                         
   0   8  18      16936.32      15632.20       434.09 o                         
   1   8  18        326.29        315.39         9.92 o                         
   2   8  18       8534.36       8103.81       169.72 o                         
   3   8  18        398.78        426.75        13.83 o                         
   4   8  18        808.21        933.54        23.79 o                         
   5   8  18        440.62        420.87        21.10 o                         
   6   8  18        160.60        148.27        20.39 o                         
   7   8  18         82.14         66.06        15.95 o                         
   8   8  18        715.24        658.06        33.04 o                         
   9   8  18        170.48        176.58        23.05 o                         
  10   8  18       1901.45       1864.11        60.39 o                         
  11   8  18          2.94         18.27        22.68 o                         
   1   9  18       1256.10       1120.84        23.23 o                         
   2   9  18        183.63        216.28        11.77 o                         
   3   9  18       5069.20       4851.00        65.31 o                         
   4   9  18       1651.03       1837.34        42.54 o                         
   5   9  18          4.58        -10.69        10.69 o                         
   6   9  18       1903.93       1953.61        70.95 o                         
   7   9  18         49.94         29.48        14.60 o                         
   8   9  18        648.68        712.20        39.76 o                         
   9   9  18        110.70        145.27        23.85 o                         
  10   9  18          1.44         -2.86        19.17 o                         
   0  10  18      20655.47      20054.03       343.33 o                         
   1  10  18        563.66        558.42        14.50 o                         
   2  10  18      10723.41      10719.02       148.96 o                         
   3  10  18        952.81        949.77        27.24 o                         
   4  10  18       2565.36       2528.70        51.51 o                         
   5  10  18         31.84         32.16        12.00 o                         
   6  10  18         46.28         57.61        14.31 o                         
   7  10  18        106.36         72.96        16.45 o                         
   8  10  18       1270.04       1299.06        43.55 o                         
   9  10  18         71.07         41.13        22.48 o                         
  10  10  18       3058.86       3167.71       107.53 o                         
   1  11  18       1262.40       1273.56        24.02 o                         
   2  11  18         30.01         54.80         8.42 o                         
   3  11  18        656.42        628.53        27.02 o                         
   4  11  18       1388.65       1271.06        48.28 o                         
   5  11  18        131.61        113.30        14.52 o                         
   6  11  18       1250.45       1162.61        60.84 o                         
   7  11  18          1.04         -2.82        12.49 o                         
   8  11  18       1130.97       1198.07        50.83 o                         
   9  11  18         59.47         54.61        20.62 o                         
  10  11  18          3.28         25.05        28.18 o                         
   0  12  18       9498.85       9811.96       216.19 o                         
   1  12  18        251.93        256.62        15.88 o                         
   2  12  18      11051.56      10896.50       175.38 o                         
   3  12  18          3.88          4.76        11.44 o                         
   4  12  18       2321.46       2204.96        34.65 o                         
   5  12  18          6.59         28.77        13.32 o                         
   6  12  18        261.43        246.15        21.25 o                         
   7  12  18         48.92         36.20        15.14 o                         
   8  12  18        150.32        192.95        19.70 o                         
   9  12  18         18.92         44.50        17.46 o                         
   1  13  18         57.87         42.62        10.26 o                         
   2  13  18        279.32        246.25        17.11 o                         
   3  13  18        135.64        102.76        15.00 o                         
   4  13  18       4020.79       3812.90        81.78 o                         
   5  13  18          8.52          8.54        12.39 o                         
   6  13  18       1232.61       1226.84        70.02 o                         
   7  13  18          3.79         37.26        16.60 o                         
   8  13  18       1188.04       1248.08        41.79 o                         
   0  14  18       5860.92       5502.84       132.94 o                         
   1  14  18        298.23        309.16        20.51 o                         
   2  14  18       6588.99       6367.97       102.92 o                         
   3  14  18         67.94         65.93        11.96 o                         
   4  14  18       1510.10       1512.68        45.39 o                         
   5  14  18        206.98        205.09        16.12 o                         
   6  14  18        368.91        381.33        23.56 o                         
   7  14  18          2.15          2.09        16.16 o                         
   8  14  18        794.62        934.68        43.73 o                         
   1  15  18         60.36         44.74        11.32 o                         
   2  15  18        145.40        198.83        17.67 o                         
   3  15  18         48.21         61.90        17.03 o                         
   4  15  18       1435.81       1419.28        38.18 o                         
   5  15  18         16.95         32.41        17.89 o                         
   6  15  18       1391.26       1469.94        77.05 o                         
   7  15  18        200.95        261.55        39.75 o                         
   0  16  18       9192.70       9266.59       287.52 o                         
   1  16  18          0.72         -1.45        24.18 o                         
   2  16  18       5150.24       4998.12       150.36 o                         
   3  16  18        123.00         88.83        28.49 o                         
   4  16  18       1262.21       1399.00        65.75 o                         
   5  16  18          3.21          2.30        20.24 o                         
   6  16  18          1.44         21.90        33.41 o                         
   1  17  18          7.51         12.98        28.90 o                         
   2  17  18        249.48        258.78        36.07 o                         
   3  17  18         33.68         49.57        31.89 o                         
   4  17  18        793.78        781.93        53.49 o                         
   0  18  18       2350.53       2308.20       198.00 o                         
   1  18  18         13.43          8.68        26.38 o                         
   2  18  18       2797.03       2978.87       154.67 o                         
   1   1  19        542.39        664.42        11.88 o                         
   2   1  19       1616.31       1391.47        23.02 o                         
   3   1  19      14001.49      14812.65       185.87 o                         
   4   1  19      12977.45      12439.21       156.80 o                         
   5   1  19      18226.69      17497.04       244.27 o                         
   6   1  19      10996.68      10452.93       148.74 o                         
   7   1  19      13035.56      12331.49       191.96 o                         
   8   1  19       5795.97       5933.18        97.87 o                         
   9   1  19       2626.30       2743.00        69.51 o                         
  10   1  19       3277.67       3369.68        73.26 o                         
  11   1  19        272.07        322.49        31.10 o                         
  12   1  19        236.92        478.82       110.12 o                         
   0   2  19       7132.04       7590.53       139.23 o                         
   1   2  19       2610.12       3270.01        61.23 o                         
   2   2  19       3573.47       3999.96        60.87 o                         
   3   2  19         55.91         22.40        16.82 o                         
   4   2  19          6.49         -6.23         9.66 o                         
   5   2  19        218.86        241.87        12.27 o                         
   6   2  19          1.35          6.15        11.34 o                         
   7   2  19         53.89         62.33        15.62 o                         
   8   2  19        698.00        800.09        38.51 o                         
   9   2  19         73.87         54.82        23.28 o                         
  10   2  19         67.89         47.87        21.94 o                         
  11   2  19         10.62         46.23        29.27 o                         
  12   2  19        119.61        113.53        35.03 o                         
   1   3  19        701.01        625.85        16.18 o                         
   2   3  19       8369.85       8826.59        92.49 o                         
   3   3  19      12770.47      12562.04       139.12 o                         
   4   3  19      13660.03      13323.78       152.88 o                         
   5   3  19      16099.08      15675.73       201.49 o                         
   6   3  19      19966.23      19630.90       334.85 o                         
   7   3  19      12647.66      12155.84       202.15 o                         
   8   3  19       5220.69       4969.32        94.22 o                         
   9   3  19       5946.04       5856.44       117.51 o                         
  10   3  19       3116.08       3445.76       330.27 o                         
  11   3  19        407.07        526.35        43.06 o                         
  12   3  19        118.26         87.68        28.49 o                         
   0   4  19       4903.13       5411.88       167.75 o                         
   1   4  19        861.56       1220.27        49.46 o                         
   2   4  19        947.43       1141.74        76.26 o                         
   3   4  19          5.32         16.37        10.80 o                         
   4   4  19       1350.23       1420.76        35.14 o                         
   5   4  19         48.57         36.60         8.36 o                         
   6   4  19       1259.96       1259.91        37.41 o                         
   7   4  19          0.33         15.76        15.21 o                         
   8   4  19        138.36        125.73        20.28 o                         
   9   4  19          2.00         22.74        19.89 o                         
  10   4  19         37.49         11.61        18.94 o                         
  11   4  19          5.36          8.45        20.87 o                         
  12   4  19         27.38        -14.70        32.75 o                         
   1   5  19       1125.00       1057.64        33.77 o                         
   2   5  19       5065.77       5124.83        80.03 o                         
   3   5  19      11859.24      11992.22       139.78 o                         
   4   5  19       3386.15       3462.86        73.72 o                         
   5   5  19       7201.94       7490.64        90.31 o                         
   6   5  19       7437.98       7489.55       112.27 o                         
   7   5  19       3828.34       4093.37        83.43 o                         
   8   5  19       6806.72       6603.68       116.22 o                         
   9   5  19       7666.59       7805.51       164.89 o                         
  10   5  19        875.47        877.41        41.58 o                         
  11   5  19        192.05        150.76        33.27 o                         
   0   6  19        138.67        358.77        64.67 o                         
   1   6  19       2570.91       2456.10       125.58 o                         
   2   6  19         32.47         25.96         9.26 o                         
   3   6  19        321.69        340.29         8.85 o                         
   4   6  19       2332.58       2349.44        38.47 o                         
   5   6  19       1605.16       1509.37        28.18 o                         
   6   6  19        223.79        222.00        16.69 o                         
   7   6  19        226.14        238.49        19.14 o                         
   8   6  19        862.14        901.60        33.17 o                         
   9   6  19        223.80        166.75        21.42 o                         
  10   6  19        170.13        159.84        25.95 o                         
  11   6  19        201.43        141.15        32.23 o                         
   1   7  19          2.26         14.67        14.05 o                         
   2   7  19       4726.11       4670.22        87.95 o                         
   3   7  19       1458.57       1544.00        33.71 o                         
   4   7  19       1662.55       1628.24        23.83 o                         
   5   7  19       1391.75       1476.16        28.72 o                         
   6   7  19       9116.52       9315.24       148.96 o                         
   7   7  19       4442.93       4300.75        87.55 o                         
   8   7  19       6527.27       6605.23       119.61 o                         
   9   7  19       3759.17       3871.98        78.74 o                         
  10   7  19        455.21        610.57        42.52 o                         
  11   7  19        805.39        892.46        55.75 o                         
   0   8  19       4126.37       3681.28       116.47 o                         
   1   8  19       3032.47       2718.09        65.47 o                         
   2   8  19       1110.49       1188.24        39.92 o                         
   3   8  19          7.63          9.06         6.83 o                         
   4   8  19        135.63        139.18        11.93 o                         
   5   8  19       1753.30       1852.48        32.58 o                         
   6   8  19        357.45        285.10        21.21 o                         
   7   8  19        224.09        197.82        21.49 o                         
   8   8  19       1266.69       1291.94        44.70 o                         
   9   8  19        513.98        583.08        33.22 o                         
  10   8  19        624.60        672.31        39.77 o                         
  11   8  19        452.92        279.64        70.86 o                         
   1   9  19       1031.02        873.60        30.94 o                         
   2   9  19        590.26        588.14        27.21 o                         
   3   9  19       4636.56       4231.69       105.24 o                         
   4   9  19       6028.89       5936.77       117.67 o                         
   5   9  19       6664.15       6393.26        93.59 o                         
   6   9  19       8418.78       8335.13       128.27 o                         
   7   9  19       5597.39       5051.58        87.76 o                         
   8   9  19       2547.30       2658.76        70.57 o                         
   9   9  19       1253.55       1221.23        48.60 o                         
  10   9  19       1130.57       1257.73        85.12 o                         
   0  10  19         41.80         58.24        30.31 o                         
   1  10  19        145.12        144.73        14.04 o                         
   2  10  19       2198.39       2273.88        73.36 o                         
   3  10  19       2044.56       1980.72        46.57 o                         
   4  10  19         40.03         43.46         9.34 o                         
   5  10  19         40.21         45.91        19.55 o                         
   6  10  19         59.67         59.38        14.70 o                         
   7  10  19         48.70         62.25        14.76 o                         
   8  10  19         68.97         38.78        19.12 o                         
   9  10  19        150.26        113.82        25.92 o                         
  10  10  19        233.73        161.73        31.15 o                         
   1  11  19        955.65        865.41        20.32 o                         
   2  11  19        425.23        380.90        14.39 o                         
   3  11  19       4340.36       4332.45        78.95 o                         
   4  11  19       5185.26       5486.99        98.01 o                         
   5  11  19       2672.37       2684.17        52.98 o                         
   6  11  19       3256.53       3365.90        62.26 o                         
   7  11  19       3522.62       3413.45        71.18 o                         
   8  11  19       1161.16       1245.39        41.62 o                         
   9  11  19       1645.82       1552.62        47.18 o                         
   0  12  19        153.69        150.59        23.71 o                         
   1  12  19        557.29        607.62        28.87 o                         
   2  12  19        365.20        397.75        20.60 o                         
   3  12  19        929.65        907.13        26.77 o                         
   4  12  19        206.09        225.53        13.77 o                         
   5  12  19         48.05         66.40        14.62 o                         
   6  12  19        135.12        134.98        17.05 o                         
   7  12  19          0.42          5.15        12.40 o                         
   8  12  19          4.44         22.57        14.34 o                         
   9  12  19          0.55          1.87        17.71 o                         
   1  13  19       1297.68       1238.04        27.97 o                         
   2  13  19       3010.06       2758.52        58.38 o                         
   3  13  19        692.10        763.46        33.53 o                         
   4  13  19       2362.39       2204.44        57.45 o                         
   5  13  19       1541.72       1607.30        41.87 o                         
   6  13  19       3969.38       3943.12        77.82 o                         
   7  13  19       1679.37       1627.64        48.20 o                         
   8  13  19       1631.86       1623.00        56.41 o                         
   0  14  19       1978.62       1912.67        66.74 o                         
   1  14  19       3135.62       3058.15       108.29 o                         
   2  14  19        517.06        588.86        22.09 o                         
   3  14  19       1291.87       1309.20        29.05 o                         
   4  14  19         23.75         19.75         9.92 o                         
   5  14  19          4.87         14.09        12.04 o                         
   6  14  19          0.75         -5.45        23.06 o                         
   7  14  19        122.55        139.15        26.92 o                         
   1  15  19        857.91        888.01        41.47 o                         
   2  15  19        764.78        645.78        34.30 o                         
   3  15  19       2095.99       2220.09        77.70 o                         
   4  15  19       2210.95       2156.43        72.34 o                         
   5  15  19       4101.12       4284.87       108.63 o                         
   6  15  19       1435.22       1347.06        68.24 o                         
   0  16  19       2715.27       2465.85       174.24 o                         
   1  16  19        495.19        320.02        66.59 o                         
   2  16  19        588.55        493.42        47.43 o                         
   3  16  19        648.47        609.04        48.09 o                         
   4  16  19        247.78        184.23        31.62 o                         
   5  16  19         47.40         36.35        23.61 o                         
   1  17  19        377.62        337.57        41.35 o                         
   2  17  19        341.21        391.23        49.67 o                         
   3  17  19        875.30       1062.97       133.71 o                         
   4  17  19       1817.55       1967.15       108.75 o                         
   0  18  19        649.85        521.90       117.42 o                         
   0   0  20        507.67        446.74        77.64 o                         
   1   0  20      32036.55      32393.10       625.53 o                         
   2   0  20        396.50        388.53        15.00 o                         
   3   0  20      33176.90      33703.21       703.78 o                         
   4   0  20         16.91         12.67        11.22 o                         
   5   0  20       5742.03       5726.41       116.54 o                         
   6   0  20        210.31        186.62        16.81 o                         
   7   0  20          6.55         12.96        19.99 o                         
   8   0  20          1.66         17.68        20.87 o                         
   9   0  20       5851.64       5945.19       274.44 o                         
  10   0  20         73.23         60.57        28.22 o                         
  11   0  20       7613.63       7861.89       326.87 o                         
  12   0  20         15.84         30.45        39.16 o                         
   1   1  20        797.97        854.58        14.36 o                         
   2   1  20       1360.59       1429.70        19.40 o                         
   3   1  20       1819.19       1744.63        26.04 o                         
   4   1  20       2723.59       2663.55        41.89 o                         
   5   1  20         97.29         63.62        12.01 o                         
   6   1  20        116.95        115.88        11.88 o                         
   7   1  20        191.60        225.26        19.03 o                         
   8   1  20        567.65        580.87        29.80 o                         
   9   1  20        139.69        137.94        19.76 o                         
  10   1  20          7.41         -5.55        13.09 o                         
  11   1  20          4.44          3.66        17.33 o                         
  12   1  20          0.15         -0.31        26.68 o                         
   0   2  20       4178.19       4140.29        53.46 o                         
   1   2  20      25177.65      25123.30       339.33 o                         
   2   2  20          3.98         13.96         4.85 o                         
   3   2  20      33817.83      34713.07       522.81 o                         
   4   2  20        322.31        315.48        13.47 o                         
   5   2  20       4169.54       4216.68        63.37 o                         
   6   2  20          9.52         12.95         9.32 o                         
   7   2  20        354.72        296.42        21.80 o                         
   8   2  20         26.20         47.08        16.65 o                         
   9   2  20       6718.82       6319.24       141.75 o                         
  10   2  20         41.81         34.36        20.23 o                         
  11   2  20       6908.62       7048.60       213.47 o                         
  12   2  20        227.21        268.78        41.33 o                         
   1   3  20         81.81         65.49        18.68 o                         
   2   3  20         74.35         83.61         7.55 o                         
   3   3  20          5.40         -5.09         9.89 o                         
   4   3  20         37.09         30.56        15.21 o                         
   5   3  20         91.44         93.20        10.74 o                         
   6   3  20         29.34         44.00        10.52 o                         
   7   3  20        150.49        165.61        19.89 o                         
   8   3  20        225.31        328.42        38.47 o                         
   9   3  20        461.13        601.32        70.80 o                         
  10   3  20        117.45         78.44        25.16 o                         
  11   3  20        151.97        160.91        29.74 o                         
  12   3  20         15.81          4.68        30.39 o                         
   0   4  20        173.59        149.62        21.43 o                         
   1   4  20      34967.14      37348.99       796.24 o                         
   2   4  20          5.64          3.39         9.36 o                         
   3   4  20      13744.98      13966.10       179.98 o                         
   4   4  20       1221.00       1286.79        26.28 o                         
   5   4  20       4513.94       4543.31        55.89 o                         
   6   4  20       1287.57       1322.43        30.31 o                         
   7   4  20        183.71        194.47        19.10 o                         
   8   4  20        420.39        447.00        26.05 o                         
   9   4  20       4750.33       4485.15       115.15 o                         
  10   4  20         73.74         41.75        22.09 o                         
  11   4  20       5581.48       5561.56       199.76 o                         
   1   5  20        849.57        946.67        36.64 o                         
   2   5  20       1803.00       1960.55        53.02 o                         
   3   5  20         76.01         77.73         7.13 o                         
   4   5  20       4053.40       4311.64        79.83 o                         
   5   5  20         11.66         19.54        10.59 o                         
   6   5  20       4046.90       4117.92        72.97 o                         
   7   5  20       2477.12       2382.05        52.75 o                         
   8   5  20        127.36         94.25        18.11 o                         
   9   5  20        179.60        200.79        29.16 o                         
  10   5  20          6.61         13.61        17.36 o                         
  11   5  20        150.85        113.04        24.36 o                         
   0   6  20        314.83        416.39        36.47 o                         
   1   6  20      40513.06      40863.75       914.21 o                         
   2   6  20          4.44         -9.01         9.01 o                         
   3   6  20       6669.78       6725.74       129.19 o                         
   4   6  20        228.04        265.47        14.30 o                         
   5   6  20        326.48        229.35        13.77 o                         
   6   6  20         16.56         17.14        11.34 o                         
   7   6  20        131.03        221.07        20.29 o                         
   8   6  20        380.45        341.47        23.20 o                         
   9   6  20       1600.22       1647.53        57.15 o                         
  10   6  20        158.02        139.03        22.01 o                         
  11   6  20       4977.11       5458.46       171.29 o                         
   1   7  20        992.28       1032.57        37.15 o                         
   2   7  20        171.94        130.85        14.63 o                         
   3   7  20        351.40        328.68        13.61 o                         
   4   7  20        632.78        700.56        15.90 o                         
   5   7  20       1318.98       1338.45        56.42 o                         
   6   7  20       1597.94       1438.21        43.68 o                         
   7   7  20       5969.69       5735.46       114.10 o                         
   8   7  20          7.32         27.14        14.52 o                         
   9   7  20         26.55         43.41        17.41 o                         
  10   7  20          3.37         16.66        18.21 o                         
  11   7  20         20.68         23.26        19.13 o                         
   0   8  20       2257.82       2191.65        98.71 o                         
   1   8  20      20020.96      19004.42       355.03 o                         
   2   8  20         61.51         72.17         9.55 o                         
   3   8  20       5463.81       5510.06       128.30 o                         
   4   8  20         45.00         56.61         7.48 o                         
   5   8  20        159.11        199.59        10.07 o                         
   6   8  20        293.17        342.59        22.19 o                         
   7   8  20        194.81        198.80        22.30 o                         
   8   8  20        837.39        863.40        34.69 o                         
   9   8  20        697.93        815.42        40.06 o                         
  10   8  20        130.53        119.70        24.71 o                         
   1   9  20        159.20        191.06        21.48 o                         
   2   9  20       2496.31       2659.34        79.61 o                         
   3   9  20         14.43         11.80        13.12 o                         
   4   9  20       3548.80       3864.58        63.61 o                         
   5   9  20       1776.01       1636.56        49.10 o                         
   6   9  20         96.62         66.60        12.21 o                         
   7   9  20        598.49        608.77        28.69 o                         
   8   9  20         30.33         16.25        19.37 o                         
   9   9  20          1.90         -5.88        17.55 o                         
  10   9  20         31.00         50.88        25.33 o                         
   0  10  20        135.22        115.46        33.22 o                         
   1  10  20      10277.07       9667.20       145.91 o                         
   2  10  20         14.28         19.64        10.63 o                         
   3  10  20       6314.91       6209.55        85.82 o                         
   4  10  20         24.44         40.31        10.80 o                         
   5  10  20       3507.37       3478.15        57.35 o                         
   6  10  20          0.04         12.07        11.64 o                         
   7  10  20        218.60        206.24        18.88 o                         
   8  10  20         54.91         38.15        18.53 o                         
   9  10  20       1580.72       1540.65        60.93 o                         
  10  10  20         20.90         57.62        21.88 o                         
   1  11  20         52.01         79.11        13.40 o                         
   2  11  20         48.47         64.89         9.23 o                         
   3  11  20        974.31       1005.46        35.15 o                         
   4  11  20         16.28         10.53        10.88 o                         
   5  11  20       2623.24       2623.38        49.55 o                         
   6  11  20         86.72         96.23        15.47 o                         
   7  11  20        720.84        781.81        45.11 o                         
   8  11  20        137.33         98.57        18.52 o                         
   9  11  20         40.38         30.15        17.71 o                         
   0  12  20          2.47         11.48         7.83 o                         
   1  12  20      11046.44      10652.68       254.05 o                         
   2  12  20        852.65        737.93        29.89 o                         
   3  12  20       8535.96       8349.87       134.30 o                         
   4  12  20        235.13        259.54        12.96 o                         
   5  12  20       2185.84       2143.64        49.15 o                         
   6  12  20          2.73         -3.31        12.36 o                         
   7  12  20        332.85        354.08        22.47 o                         
   8  12  20         20.86         23.59        19.07 o                         
   9  12  20       2695.26       2794.68       103.82 o                         
   1  13  20          5.86         18.48         7.12 o                         
   2  13  20        108.48         71.64        13.03 o                         
   3  13  20       1668.02       1654.83        56.26 o                         
   4  13  20         27.68         16.31         9.99 o                         
   5  13  20       2279.04       2312.50        62.99 o                         
   6  13  20         40.46         14.70        20.86 o                         
   7  13  20        707.24        843.32        47.47 o                         
   8  13  20         34.41         24.25        20.01 o                         
   0  14  20        173.76        142.77        18.17 o                         
   1  14  20       5421.29       5280.96        72.66 o                         
   2  14  20        127.33        140.38        16.61 o                         
   3  14  20       2522.70       2409.88       106.51 o                         
   4  14  20         14.39          4.96        14.41 o                         
   5  14  20       1154.08       1196.94        49.13 o                         
   6  14  20         47.13         54.12        24.70 o                         
   7  14  20         71.25         78.08        22.37 o                         
   1  15  20        104.46         93.05        43.94 o                         
   2  15  20         92.80         88.59        31.47 o                         
   3  15  20        486.79        416.51        34.70 o                         
   4  15  20          2.64         14.17        20.30 o                         
   5  15  20        478.94        446.78        41.47 o                         
   6  15  20        209.53        162.40        27.82 o                         
   0  16  20        316.47        346.96        92.85 o                         
   1  16  20       3003.80       2920.15       118.73 o                         
   2  16  20          2.10         16.03        23.61 o                         
   3  16  20       2159.07       2023.33       109.23 o                         
   4  16  20          1.25         -9.44        29.15 o                         
   5  16  20        759.96        839.07        71.91 o                         
   1  17  20        210.62        189.98        37.74 o                         
   2  17  20        236.38        149.66        47.22 o                         
   3  17  20        904.58        855.83        65.03 o                         
   1   1  21        686.39        555.42        18.08 o                         
   2   1  21       1609.48       1572.85        22.08 o                         
   3   1  21       7452.13       7576.98        83.91 o                         
   4   1  21      22047.19      21773.71       325.42 o                         
   5   1  21      22672.60      21482.43       318.48 o                         
   6   1  21       4111.07       4117.73        60.48 o                         
   7   1  21      10392.84      10454.47       225.64 o                         
   8   1  21       4043.81       4110.77        93.17 o                         
   9   1  21       7242.32       7107.53       168.89 o                         
  10   1  21       1574.56       1699.65        50.77 o                         
  11   1  21       1397.99       1455.69        54.30 o                         
  12   1  21        181.69        228.03        64.41 o                         
   0   2  21       1571.77       1878.34        34.99 o                         
   1   2  21          8.87         -2.64         7.38 o                         
   2   2  21        567.43        796.45        28.07 o                         
   3   2  21       4378.03       4385.22        63.39 o                         
   4   2  21        159.80        235.35        12.74 o                         
   5   2  21        585.25        489.10        21.02 o                         
   6   2  21        111.90        120.73        13.05 o                         
   7   2  21        411.06        343.74        20.69 o                         
   8   2  21        746.56        665.87        28.94 o                         
   9   2  21         40.95         41.55        20.24 o                         
  10   2  21        175.05        122.79        23.85 o                         
  11   2  21          5.95         22.03        22.40 o                         
   1   3  21       8801.82       9037.27       144.98 o                         
   2   3  21       5599.69       6129.76        69.51 o                         
   3   3  21      12694.01      13024.13       151.21 o                         
   4   3  21       9524.73       9702.54       125.68 o                         
   5   3  21       6797.72       6616.10        82.69 o                         
   6   3  21       5130.01       4759.44        72.73 o                         
   7   3  21       9194.19       9369.38       158.89 o                         
   8   3  21       4750.33       4659.21       105.58 o                         
   9   3  21       5153.28       5170.86       111.40 o                         
  10   3  21        800.51        931.49        46.64 o                         
  11   3  21        602.09        576.89        44.30 o                         
   0   4  21       3347.33       3310.68       105.89 o                         
   1   4  21       1264.58        922.62       101.77 o                         
   2   4  21          0.93         15.84        15.78 o                         
   3   4  21        593.02        610.43        14.50 o                         
   4   4  21          1.24          4.87         8.53 o                         
   5   4  21       4031.10       4075.09        55.89 o                         
   6   4  21          0.15         15.95        11.40 o                         
   7   4  21         73.61         90.22        18.33 o                         
   8   4  21         73.76         73.88        18.26 o                         
   9   4  21       2712.36       2782.54        80.64 o                         
  10   4  21         75.42         60.30        25.81 o                         
  11   4  21         50.22         20.38        22.67 o                         
   1   5  21        702.41        694.00        29.31 o                         
   2   5  21       2003.44       2008.97        37.80 o                         
   3   5  21       5358.57       5319.00        86.63 o                         
   4   5  21        215.40        206.77        10.47 o                         
   5   5  21       8008.18       7489.65        93.59 o                         
   6   5  21       1713.92       1726.81        28.55 o                         
   7   5  21       8815.98       8449.82       135.93 o                         
   8   5  21       4122.31       4023.37        82.69 o                         
   9   5  21       4165.02       3920.29        90.16 o                         
  10   5  21        902.42        884.90        39.02 o                         
  11   5  21        903.20        941.14        44.66 o                         
   0   6  21        878.12        949.99       194.75 o                         
   1   6  21       1689.50       1642.36       122.37 o                         
   2   6  21        210.42        196.06        13.64 o                         
   3   6  21        209.71        246.00        13.40 o                         
   4   6  21         66.53         40.51         7.79 o                         
   5   6  21       1674.97       1656.22        31.69 o                         
   6   6  21        709.55        669.53        22.16 o                         
   7   6  21        251.99        249.40        19.45 o                         
   8   6  21        254.65        248.14        18.84 o                         
   9   6  21       2465.52       2414.94        58.08 o                         
  10   6  21         42.04         39.89        19.45 o                         
  11   6  21          8.43         12.81        21.90 o                         
   1   7  21        589.72        515.41        30.35 o                         
   2   7  21       2484.67       2392.50        58.15 o                         
   3   7  21       3042.29       2759.84        53.85 o                         
   4   7  21       2966.34       3036.75        41.70 o                         
   5   7  21      17530.29      17524.21       243.94 o                         
   6   7  21       5379.13       5386.31        96.01 o                         
   7   7  21      12136.52      11951.12       209.11 o                         
   8   7  21       5903.83       5575.92       117.39 o                         
   9   7  21       2056.90       2073.37        66.22 o                         
  10   7  21       1304.89       1212.45        47.92 o                         
  11   7  21        362.13        315.27        39.28 o                         
   0   8  21        112.29        113.35        30.83 o                         
   1   8  21        394.20        318.36        26.93 o                         
   2   8  21         63.05         75.72        19.94 o                         
   3   8  21         22.15         28.35        11.83 o                         
   4   8  21        572.47        562.55        25.26 o                         
   5   8  21        604.98        551.89        20.30 o                         
   6   8  21        135.41        105.25        20.63 o                         
   7   8  21        171.55        142.77        22.57 o                         
   8   8  21          3.12         47.94        18.57 o                         
   9   8  21        143.98        105.44        23.49 o                         
  10   8  21         11.34         26.48        20.59 o                         
   1   9  21       1651.31       1537.72        58.81 o                         
   2   9  21        429.85        476.37        18.93 o                         
   3   9  21       2669.65       2881.16        74.09 o                         
   4   9  21       6610.36       7027.90       126.40 o                         
   5   9  21       9616.50      10129.47       167.71 o                         
   6   9  21       4202.29       4029.60        63.01 o                         
   7   9  21       6060.90       6127.19       108.30 o                         
   8   9  21       3366.69       3401.65        77.38 o                         
   9   9  21       1912.63       2084.71        61.77 o                         
  10   9  21       1127.01       1097.91        49.45 o                         
   0  10  21       4944.47       4929.67       260.83 o                         
   1  10  21        627.13        580.98        48.08 o                         
   2  10  21        136.50        162.85        12.97 o                         
   3  10  21        488.29        504.29        27.80 o                         
   4  10  21       1717.87       1692.38        41.54 o                         
   5  10  21         95.06         78.06        11.84 o                         
   6  10  21        207.52        196.09        16.19 o                         
   7  10  21         19.87         19.57        14.28 o                         
   8  10  21         55.92         73.03        20.97 o                         
   9  10  21          0.60          6.41        17.75 o                         
   1  11  21       1495.97       1296.23        64.97 o                         
   2  11  21          3.39          7.42         8.39 o                         
   3  11  21       2879.39       3034.49        72.89 o                         
   4  11  21       1172.83       1309.57        24.92 o                         
   5  11  21       3428.23       3421.15        57.90 o                         
   6  11  21       2001.76       1936.85        49.03 o                         
   7  11  21       3189.62       3046.97        63.48 o                         
   8  11  21        693.47        602.57        28.65 o                         
   9  11  21       1124.11       1060.02        45.97 o                         
   0  12  21       4997.45       4501.09       218.62 o                         
   1  12  21        700.70        663.72        22.32 o                         
   2  12  21        379.37        349.60        21.94 o                         
   3  12  21        533.61        463.63        33.95 o                         
   4  12  21        228.33        188.41        17.04 o                         
   5  12  21          2.69         33.05        15.45 o                         
   6  12  21         49.27         24.70        15.35 o                         
   7  12  21         39.86         60.32        24.57 o                         
   8  12  21        335.72        294.65        33.62 o                         
   1  13  21        405.92        362.06        29.18 o                         
   2  13  21        664.71        666.37        27.59 o                         
   3  13  21       2387.09       2344.50        57.96 o                         
   4  13  21       1377.26       1279.92        45.73 o                         
   5  13  21       3639.58       3613.67       120.80 o                         
   6  13  21       3348.33       3347.81        94.62 o                         
   7  13  21       3516.65       3630.81        94.48 o                         
   8  13  21        778.13        749.57        51.97 o                         
   0  14  21        342.18        413.65        66.99 o                         
   1  14  21        524.91        525.31        43.03 o                         
   2  14  21        727.59        705.35        45.85 o                         
   3  14  21         74.04         98.48        23.99 o                         
   4  14  21         14.52         20.26        15.48 o                         
   5  14  21          2.73         17.40        22.64 o                         
   6  14  21         87.76         83.77        20.74 o                         
   7  14  21         27.09          9.33        19.38 o                         
   1  15  21         33.84         44.68        34.96 o                         
   2  15  21        938.11        911.97        62.04 o                         
   3  15  21       1660.93       1600.99        94.36 o                         
   4  15  21       1290.96       1249.17        67.43 o                         
   5  15  21       2622.43       2797.67       136.86 o                         
   6  15  21       1739.22       1828.89        75.61 o                         
   0  16  21        556.91        620.29        91.94 o                         
   1  16  21       1616.47       1660.65        91.09 o                         
   2  16  21       1292.42       1211.79        62.28 o                         
   3  16  21        445.96        437.79        54.07 o                         
   4  16  21         67.71         64.81        32.60 o                         
   1  17  21        202.98         87.86        33.09 o                         
   2  17  21        432.19        431.39        51.43 o                         
   0   0  22      25115.41      26289.28      1146.52 o                         
   1   0  22       2735.87       2611.24        66.44 o                         
   2   0  22      15417.65      15313.02       248.23 o                         
   3   0  22        322.75        273.32        15.01 o                         
   4   0  22      13112.11      12590.63       250.68 o                         
   5   0  22        102.74        165.98        18.82 o                         
   6   0  22         99.85        108.28        19.79 o                         
   7   0  22         13.77         17.09        28.73 o                         
   8   0  22       1222.94       1231.38        59.47 o                         
   9   0  22        516.37        469.40        40.37 o                         
  10   0  22       3478.07       3599.49       161.42 o                         
  11   0  22        634.80        684.53        68.40 o                         
   1   1  22         67.43         83.91        10.82 o                         
   2   1  22         53.86         56.44         9.11 o                         
   3   1  22       1599.99       1727.82        24.83 o                         
   4   1  22        160.64        108.93        14.93 o                         
   5   1  22        603.20        512.93        21.75 o                         
   6   1  22        511.40        449.62        19.46 o                         
   7   1  22        157.50        165.40        19.38 o                         
   8   1  22         92.76         67.93        19.72 o                         
   9   1  22         20.37         75.44        32.88 o                         
  10   1  22        409.05        356.79        36.54 o                         
  11   1  22          0.00         31.90        23.53 o                         
   0   2  22      28452.42      28077.31       573.91 o                         
   1   2  22        256.23        272.08        10.79 o                         
   2   2  22      26923.54      27867.89       364.37 o                         
   3   2  22       2083.27       2065.80        29.32 o                         
   4   2  22       6887.42       6927.84        83.97 o                         
   5   2  22        509.74        491.25        16.79 o                         
   6   2  22        125.18        112.33        13.17 o                         
   7   2  22         49.84         20.31        14.20 o                         
   8   2  22        334.86        388.78        24.30 o                         
   9   2  22          7.30        -18.23        19.41 o                         
  10   2  22       5254.33       5332.94       126.19 o                         
  11   2  22        571.25        659.47        51.68 o                         
   1   3  22         88.39        154.66         9.87 o                         
   2   3  22        251.28        295.43         9.43 o                         
   3   3  22        149.11        159.64        10.39 o                         
   4   3  22         86.45         95.71        10.74 o                         
   5   3  22       1189.19       1141.45        25.99 o                         
   6   3  22       1183.31       1230.68        28.83 o                         
   7   3  22       1152.91       1120.12        33.22 o                         
   8   3  22          2.48         -3.90        16.66 o                         
   9   3  22         24.04         55.83        21.50 o                         
  10   3  22        122.66        128.27        29.57 o                         
  11   3  22         14.55          6.67        23.00 o                         
   0   4  22      40968.83      41229.80      1281.65 o                         
   1   4  22        550.53        550.78        26.84 o                         
   2   4  22      18484.48      18896.56       323.67 o                         
   3   4  22       3052.01       2918.12        42.42 o                         
   4   4  22       5535.95       5946.30        72.65 o                         
   5   4  22       1108.34       1119.26        21.61 o                         
   6   4  22        810.10        869.43        22.27 o                         
   7   4  22        475.41        517.43        25.78 o                         
   8   4  22       1493.82       1449.29        47.56 o                         
   9   4  22        840.09        896.70        39.09 o                         
  10   4  22       5081.63       5098.90       165.38 o                         
  11   4  22         71.35         57.19        23.84 o                         
   1   5  22       2047.79       1893.93        51.27 o                         
   2   5  22        833.99        885.78        38.05 o                         
   3   5  22         22.05         25.78         9.94 o                         
   4   5  22        130.55        103.38         8.07 o                         
   5   5  22       4150.59       4040.24        61.51 o                         
   6   5  22       2077.42       2207.84        51.74 o                         
   7   5  22       1790.44       1647.14        47.41 o                         
   8   5  22         13.62         27.50        18.14 o                         
   9   5  22        123.82        149.82        23.91 o                         
  10   5  22        736.59        827.36        49.62 o                         
  11   5  22          2.09         23.92        22.15 o                         
   0   6  22      55063.00      55766.47      2060.46 o                         
   1   6  22       3821.23       3378.94        75.29 o                         
   2   6  22      12782.88      13176.87       341.35 o                         
   3   6  22        180.76        179.60        16.82 o                         
   4   6  22       1579.47       1462.27        28.78 o                         
   5   6  22          9.47          2.56         7.65 o                         
   6   6  22         95.58        115.61        11.66 o                         
   7   6  22        283.74        265.67        20.73 o                         
   8   6  22       2089.21       1858.11        46.42 o                         
   9   6  22        651.95        690.98        32.45 o                         
  10   6  22       3162.18       3234.71        80.17 o                         
  11   6  22        222.93        309.45        49.00 o                         
   1   7  22       2158.39       1984.53        62.12 o                         
   2   7  22       2229.63       2040.70        50.74 o                         
   3   7  22       2582.44       2552.60        71.89 o                         
   4   7  22          4.70          9.37         5.38 o                         
   5   7  22          2.10          8.12        10.49 o                         
   6   7  22        809.78        778.95        31.14 o                         
   7   7  22          0.70          7.13        20.55 o                         
   8   7  22        352.92        406.57        26.99 o                         
   9   7  22          2.35          5.82        13.78 o                         
  10   7  22         37.80         46.81        19.27 o                         
   0   8  22      15045.46      15353.29       416.11 o                         
   1   8  22       1276.34       1151.74        52.71 o                         
   2   8  22      16689.02      16645.27       334.42 o                         
   3   8  22         60.48         71.15        12.47 o                         
   4   8  22       3113.54       2967.80        50.57 o                         
   5   8  22         12.80         23.22         7.14 o                         
   6   8  22          0.85         22.06        12.40 o                         
   7   8  22         21.06         21.46        15.36 o                         
   8   8  22       1122.08       1093.98        44.00 o                         
   9   8  22         47.54         27.57        23.67 o                         
  10   8  22       2461.38       2532.08        97.65 o                         
   1   9  22        156.95        156.28        31.57 o                         
   2   9  22        625.12        614.44        22.24 o                         
   3   9  22         35.18         33.35        15.14 o                         
   4   9  22        455.49        369.11        17.42 o                         
   5   9  22        115.93        138.79         9.99 o                         
   6   9  22       3473.10       3241.91        65.88 o                         
   7   9  22         49.53         45.56        19.68 o                         
   8   9  22        264.99        298.25        27.43 o                         
   9   9  22         36.84         13.19        21.79 o                         
  10   9  22          8.89         18.67        21.97 o                         
   0  10  22       9017.56       8560.81       322.93 o                         
   1  10  22       1545.71       1390.81        62.38 o                         
   2  10  22       8712.21       9001.29       257.72 o                         
   3  10  22         20.25          0.78        11.38 o                         
   4  10  22       6060.93       6018.87       127.18 o                         
   5  10  22         13.38         11.78         9.28 o                         
   6  10  22         82.96         66.73        13.24 o                         
   7  10  22         50.99         50.23        12.44 o                         
   8  10  22        360.32        276.62        22.49 o                         
   9  10  22        372.87        379.73        35.45 o                         
   1  11  22         27.74         26.52        19.60 o                         
   2  11  22        827.85        790.42        36.84 o                         
   3  11  22         54.02         42.80        15.96 o                         
   4  11  22       1555.01       1428.56        39.89 o                         
   5  11  22          4.29         20.38         9.53 o                         
   6  11  22       1528.98       1531.70        49.32 o                         
   7  11  22          3.35          3.02        11.32 o                         
   8  11  22        746.99        894.78        56.65 o                         
   9  11  22          9.37         -6.86        21.78 o                         
   0  12  22       7477.60       7121.48       219.93 o                         
   1  12  22        373.86        378.75        34.80 o                         
   2  12  22       7112.26       7051.13       192.87 o                         
   3  12  22        234.40        256.47        18.21 o                         
   4  12  22       5311.60       5262.33       125.17 o                         
   5  12  22         22.30         56.35        20.25 o                         
   6  12  22         14.30         15.00        19.39 o                         
   7  12  22          0.15         -0.49        17.29 o                         
   8  12  22       1527.13       1595.50        69.74 o                         
   1  13  22        202.95        185.54        16.54 o                         
   2  13  22         77.00         53.45        15.38 o                         
   3  13  22        157.89        161.55        16.97 o                         
   4  13  22        845.32        852.25        39.79 o                         
   5  13  22         32.90         15.59        21.41 o                         
   6  13  22        766.80        780.11        36.70 o                         
   7  13  22        165.32        161.44        29.39 o                         
   0  14  22       5145.34       5151.23       171.21 o                         
   1  14  22        666.99        697.18        48.94 o                         
   2  14  22       3139.53       3327.69       131.88 o                         
   3  14  22         88.61         29.81        32.38 o                         
   4  14  22       1950.55       1936.60        84.96 o                         
   5  14  22        127.63         85.88        29.68 o                         
   6  14  22        310.19        256.97        27.85 o                         
   1  15  22          4.95         14.48        23.74 o                         
   2  15  22        727.54        728.96        57.91 o                         
   3  15  22          0.80         23.22        27.56 o                         
   4  15  22        204.16        217.32        41.68 o                         
   5  15  22         53.58         48.52        41.70 o                         
   0  16  22       1455.04       1534.26       129.63 o                         
   1  16  22         97.27         66.27        31.10 o                         
   2  16  22       1279.80       1350.87        92.00 o                         
   3  16  22        274.73        301.43        44.87 o                         
   4  16  22       2511.00       2613.18       122.48 o                         
   1  17  22          4.87          8.20        35.14 o                         
   1   1  23       4793.75       5184.11        61.60 o                         
   2   1  23      10200.34      10209.27       116.32 o                         
   3   1  23       7509.71       8034.26        91.22 o                         
   4   1  23      32212.44      32927.68       567.32 o                         
   5   1  23        613.52        591.83        19.01 o                         
   6   1  23       7997.85       7796.77       118.58 o                         
   7   1  23       2600.69       2662.48        63.29 o                         
   8   1  23       9161.81       9220.71       188.92 o                         
   9   1  23        673.88        716.61        43.84 o                         
  10   1  23       8190.22       8000.72       192.35 o                         
  11   1  23       1325.83       1345.80        68.18 o                         
   0   2  23          2.48         -6.62        11.38 o                         
   1   2  23        399.31        650.14        16.49 o                         
   2   2  23       1262.30       1344.96        46.28 o                         
   3   2  23        246.22        312.00        10.41 o                         
   4   2  23        344.46        314.82        14.87 o                         
   5   2  23         10.59         11.20         9.89 o                         
   6   2  23        444.32        537.57        25.80 o                         
   7   2  23        315.14        418.52        24.72 o                         
   8   2  23        115.10         88.81        18.93 o                         
   9   2  23        711.55        781.12        55.85 o                         
  10   2  23         68.18         53.18        23.37 o                         
  11   2  23         30.35         47.45        26.62 o                         
   1   3  23       3627.39       3682.79        68.64 o                         
   2   3  23       1861.53       1781.03        27.76 o                         
   3   3  23       1804.13       1903.26        32.76 o                         
   4   3  23       7341.83       7314.20        94.31 o                         
   5   3  23       2201.02       2329.06        38.08 o                         
   6   3  23       4466.01       4320.31        71.06 o                         
   7   3  23       1319.89       1396.63        35.32 o                         
   8   3  23       4008.62       4050.94        99.78 o                         
   9   3  23        398.09        453.38        31.44 o                         
  10   3  23       2554.86       2589.32        93.74 o                         
  11   3  23        672.99        684.86        47.05 o                         
   0   4  23       1330.05       1605.63       185.79 o                         
   1   4  23        414.83        537.92        68.47 o                         
   2   4  23       1030.19        955.64        60.17 o                         
   3   4  23        312.29        357.03        16.74 o                         
   4   4  23        833.07        788.66        21.66 o                         
   5   4  23        546.34        586.96        19.19 o                         
   6   4  23        353.48        384.88        15.97 o                         
   7   4  23        500.63        603.00        23.94 o                         
   8   4  23       3203.67       3149.23        76.83 o                         
   9   4  23          0.07         40.79        23.87 o                         
  10   4  23         17.36        117.46        61.68 o                         
  11   4  23         25.70        120.28        30.35 o                         
   1   5  23         14.89         35.23        20.68 o                         
   2   5  23       5970.30       6187.83       125.56 o                         
   3   5  23       1506.01       1458.23        35.51 o                         
   4   5  23       6902.64       7181.42       138.39 o                         
   5   5  23       2078.30       1980.71        35.84 o                         
   6   5  23      22362.02      22963.72       336.29 o                         
   7   5  23       3195.12       3235.28        63.34 o                         
   8   5  23       7509.61       7797.56       136.93 o                         
   9   5  23       2356.85       2389.86        56.30 o                         
  10   5  23       1450.79       1580.79        51.77 o                         
  11   5  23         10.76         58.06        21.48 o                         
   0   6  23        208.94        441.92       116.94 o                         
   1   6  23        812.55        971.09        82.51 o                         
   2   6  23        931.95        922.30        27.55 o                         
   3   6  23        915.99        828.69        33.97 o                         
   4   6  23        764.10        692.60        15.40 o                         
   5   6  23        968.63        960.42        24.29 o                         
   6   6  23         11.90         11.39        13.08 o                         
   7   6  23       1676.90       1716.29        42.32 o                         
   8   6  23        899.90        829.87        32.21 o                         
   9   6  23          0.11          3.64        13.32 o                         
  10   6  23        337.28        304.17        32.76 o                         
   1   7  23         49.37         26.52        20.61 o                         
   2   7  23       4996.15       4793.13        98.09 o                         
   3   7  23       1147.84       1183.04        36.29 o                         
   4   7  23       3983.78       4092.48        59.37 o                         
   5   7  23       5140.48       5068.56        73.48 o                         
   6   7  23      22887.61      22573.66       342.07 o                         
   7   7  23       4135.65       3858.78        83.67 o                         
   8   7  23      11357.57      11290.49       211.65 o                         
   9   7  23       2350.41       2252.06        76.18 o                         
  10   7  23       1091.62       1210.06        50.51 o                         
   0   8  23       7810.76       7783.21       240.33 o                         
   1   8  23         41.59         -1.78        23.05 o                         
   2   8  23        258.57        244.47        30.00 o                         
   3   8  23        244.33        272.92        20.18 o                         
   4   8  23         20.23         27.88        10.40 o                         
   5   8  23       1231.18       1340.34        22.79 o                         
   6   8  23        981.45       1004.48        38.73 o                         
   7   8  23          3.02         13.90        14.91 o                         
   8   8  23          5.46          3.97        16.64 o                         
   9   8  23        198.50        216.67        25.76 o                         
  10   8  23         93.79         88.59        25.43 o                         
   1   9  23        118.37         81.90        28.73 o                         
   2   9  23       1917.60       1823.34        67.43 o                         
   3   9  23        299.56        403.20        28.16 o                         
   4   9  23       7939.06       7974.56       130.67 o                         
   5   9  23       3016.70       3036.15        44.51 o                         
   6   9  23       9475.80       8744.42       135.08 o                         
   7   9  23       2468.79       2405.88        61.94 o                         
   8   9  23       3976.28       3815.77        91.53 o                         
   9   9  23        463.78        468.12        41.23 o                         
   0  10  23       4138.26       3782.98       231.24 o                         
   1  10  23       1267.55       1126.47        99.95 o                         
   2  10  23        140.70        109.42        29.32 o                         
   3  10  23       1172.81       1172.09        57.88 o                         
   4  10  23         28.25         40.88        14.49 o                         
   5  10  23         40.63         40.85         8.62 o                         
   6  10  23        147.60        141.44        15.98 o                         
   7  10  23          1.58         -0.15        13.63 o                         
   8  10  23          4.75          7.06        13.28 o                         
   9  10  23         68.93         85.38        23.39 o                         
   1  11  23        197.85        196.56        27.61 o                         
   2  11  23       2743.28       2469.96        73.82 o                         
   3  11  23        780.99        823.92        54.06 o                         
   4  11  23       5355.55       5334.16       124.16 o                         
   5  11  23       1714.91       1636.56        46.11 o                         
   6  11  23       6896.19       6897.72       143.69 o                         
   7  11  23        930.60        884.44        38.31 o                         
   8  11  23       1872.90       2011.64        82.51 o                         
   0  12  23        408.27        434.40        58.39 o                         
   1  12  23        891.06        791.35        54.27 o                         
   2  12  23        535.54        561.64        21.74 o                         
   3  12  23        537.08        530.45        25.16 o                         
   4  12  23        548.71        538.43        27.91 o                         
   5  12  23        170.12        182.28        26.89 o                         
   6  12  23          1.82         16.12        18.40 o                         
   7  12  23        384.07        495.79        45.12 o                         
   8  12  23        147.68        104.59        25.26 o                         
   1  13  23        325.43        350.56        35.36 o                         
   2  13  23       1128.58       1099.13        60.21 o                         
   3  13  23        480.93        499.08        55.03 o                         
   4  13  23       1313.68       1308.04        72.74 o                         
   5  13  23       1685.71       1616.40        70.49 o                         
   6  13  23       3077.61       3113.05        83.71 o                         
   7  13  23        572.29        613.40        39.61 o                         
   0  14  23       1179.54       1111.87        74.83 o                         
   1  14  23        111.18         88.86        32.91 o                         
   2  14  23        239.40        167.01        32.39 o                         
   3  14  23         81.42         27.05        27.50 o                         
   4  14  23        283.86        267.50        43.25 o                         
   5  14  23        123.35         94.55        38.84 o                         
   6  14  23          1.89        -15.75        29.36 o                         
   1  15  23        183.26        173.08        34.99 o                         
   2  15  23        879.40        833.49        77.72 o                         
   3  15  23        264.77        336.29        47.32 o                         
   4  15  23       3118.79       3223.33       149.63 o                         
   5  15  23        513.86        559.39        54.36 o                         
   0  16  23       1421.63       1102.97       145.95 o                         
   1  16  23        970.15       1101.28        74.42 o                         
   2  16  23        640.92        685.27        66.10 o                         
   3  16  23         72.77         62.93        33.05 o                         
   0   0  24        100.09        117.30        16.69 o                         
   1   0  24      18560.87      18805.65       304.84 o                         
   2   0  24       5416.50       5816.75        86.07 o                         
   3   0  24       7832.55       7819.98       127.27 o                         
   4   0  24       2570.81       2573.13        51.81 o                         
   5   0  24          3.19         27.62        15.80 o                         
   6   0  24        233.94        254.28        21.41 o                         
   7   0  24        168.32        182.66        38.08 o                         
   8   0  24        227.19        130.56        47.83 o                         
   9   0  24       1552.73       1679.95       103.11 o                         
  10   0  24        458.50        565.10        56.01 o                         
  11   0  24       4761.14       4942.66       432.79 o                         
   1   1  24        411.74        453.94        15.19 o                         
   2   1  24       1890.61       1927.70        27.61 o                         
   3   1  24        750.53        933.21        29.55 o                         
   4   1  24        108.01         83.87        12.06 o                         
   5   1  24        456.82        435.12        18.74 o                         
   6   1  24       2789.11       2784.09        50.04 o                         
   7   1  24        168.84        146.15        19.67 o                         
   8   1  24          5.40          1.07        15.71 o                         
   9   1  24        337.28        292.26        31.22 o                         
  10   1  24          0.03        -20.24        22.92 o                         
  11   1  24          7.21          0.88        21.09 o                         
   0   2  24       1130.90       1057.85        23.15 o                         
   1   2  24      20955.28      21469.58       287.99 o                         
   2   2  24       6674.51       6710.19        80.63 o                         
   3   2  24       3746.62       3640.39        41.47 o                         
   4   2  24       2598.57       2555.66        39.99 o                         
   5   2  24       2590.14       2573.49        44.70 o                         
   6   2  24         34.98         38.50        14.91 o                         
   7   2  24        124.72        105.58        20.32 o                         
   8   2  24         82.70         76.61        18.37 o                         
   9   2  24       1411.16       1435.10        55.42 o                         
  10   2  24       1155.56       1122.36        58.96 o                         
  11   2  24       5237.25       5395.09       195.32 o                         
   1   3  24         32.87          7.44         7.32 o                         
   2   3  24       1538.83       1529.16        33.01 o                         
   3   3  24        508.24        655.27        36.69 o                         
   4   3  24         34.72         22.90         8.84 o                         
   5   3  24       1044.21        920.65        46.05 o                         
   6   3  24       3475.80       3597.63        56.86 o                         
   7   3  24         54.70         51.13        17.44 o                         
   8   3  24          0.03        -14.34        16.60 o                         
   9   3  24         31.79          1.67        16.88 o                         
  10   3  24        203.47        177.07        27.15 o                         
  11   3  24          0.15         45.30        26.18 o                         
   0   4  24       4327.75       3718.96       107.03 o                         
   1   4  24      26724.89      26994.75       629.42 o                         
   2   4  24       4937.99       4826.02        74.14 o                         
   3   4  24       9330.22       9158.86       102.86 o                         
   4   4  24          2.01          8.21         8.95 o                         
   5   4  24       5036.71       5012.57        66.33 o                         
   6   4  24          7.99          8.58         8.73 o                         
   7   4  24        252.36        274.03        16.98 o                         
   8   4  24        856.61        865.06        36.55 o                         
   9   4  24       3029.79       2964.09        76.83 o                         
  10   4  24       1225.85       1236.87        44.74 o                         
  11   4  24       4077.62       4343.20       158.08 o                         
   1   5  24        561.63        545.85        36.02 o                         
   2   5  24       1972.03       2020.28        66.18 o                         
   3   5  24        937.71        905.39        22.61 o                         
   4   5  24       2009.20       2075.25        34.40 o                         
   5   5  24          1.19         10.02        10.86 o                         
   6   5  24         42.12         59.44         9.30 o                         
   7   5  24        851.62        821.40        30.56 o                         
   8   5  24         85.56         96.97        21.71 o                         
   9   5  24        720.40        831.62        42.34 o                         
  10   5  24        550.53        603.28        35.58 o                         
   0   6  24        584.24        603.53        47.06 o                         
   1   6  24      26792.04      27580.96       642.86 o                         
   2   6  24       3495.44       3276.30        76.64 o                         
   3   6  24      12530.63      12993.72       254.97 o                         
   4   6  24         65.84         67.89         8.45 o                         
   5   6  24        325.95        356.70        15.79 o                         
   6   6  24         17.43         18.31         9.11 o                         
   7   6  24       1355.16       1424.43        34.42 o                         
   8   6  24        250.97        314.52        23.80 o                         
   9   6  24       1413.83       1448.41        45.85 o                         
  10   6  24        323.64        388.72        29.55 o                         
   1   7  24       1301.29       1209.36        55.02 o                         
   2   7  24       1180.30       1020.86        53.09 o                         
   3   7  24        986.86       1139.61        36.34 o                         
   4   7  24        107.96        118.17        11.57 o                         
   5   7  24          7.91         13.10        10.36 o                         
   6   7  24        358.88        303.37        15.97 o                         
   7   7  24        600.24        821.32        59.38 o                         
   8   7  24        108.69        119.63        22.05 o                         
   9   7  24         23.89         49.71        19.59 o                         
  10   7  24        140.01        106.06        31.20 o                         
   0   8  24       4552.93       4353.01       170.70 o                         
   1   8  24      11763.97      11341.65       250.24 o                         
   2   8  24       3126.84       3079.04        84.24 o                         
   3   8  24       9035.03       9192.14       278.01 o                         
   4   8  24        829.70        822.35        36.16 o                         
   5   8  24       1884.19       1913.91        50.10 o                         
   6   8  24          2.46         12.20        13.40 o                         
   7   8  24        943.26        906.10        36.79 o                         
   8   8  24         44.27         43.72        20.19 o                         
   9   8  24       1067.68       1054.02        45.96 o                         
  10   8  24       1121.50       1297.80       153.56 o                         
   1   9  24        311.58        269.61        31.00 o                         
   2   9  24        137.18         91.93        24.37 o                         
   3   9  24        709.50        772.47        52.32 o                         
   4   9  24        960.70       1026.05        35.53 o                         
   5   9  24       2859.14       2953.66        47.56 o                         
   6   9  24        648.07        593.17        27.27 o                         
   7   9  24       1056.09       1127.81        63.65 o                         
   8   9  24         34.45         42.08        21.48 o                         
   9   9  24          5.46         32.35        21.10 o                         
   0  10  24       3969.45       3474.47       133.17 o                         
   1  10  24      10752.88      10397.13       248.05 o                         
   2  10  24       1130.47       1069.33        64.27 o                         
   3  10  24       5233.62       5321.16       147.23 o                         
   4  10  24        197.47        241.56        14.53 o                         
   5  10  24       1476.45       1371.53        49.72 o                         
   6  10  24         51.42         43.57        18.25 o                         
   7  10  24        195.05        147.83        26.19 o                         
   8  10  24        474.98        431.23        40.60 o                         
   9  10  24       1632.99       1743.33        65.06 o                         
   1  11  24         68.57         56.15        23.03 o                         
   2  11  24          2.31         27.56        24.27 o                         
   3  11  24         36.64         34.49        13.85 o                         
   4  11  24         56.11         28.00        13.83 o                         
   5  11  24        964.50        927.34        43.61 o                         
   6  11  24         36.19         23.85        16.85 o                         
   7  11  24        386.01        359.30        29.36 o                         
   8  11  24          3.64        -24.41        26.42 o                         
   0  12  24       1138.54       1143.58        76.70 o                         
   1  12  24       5596.56       5728.17       179.12 o                         
   2  12  24        273.62        299.77        35.01 o                         
   3  12  24       4125.85       4135.80       125.27 o                         
   4  12  24         71.93         79.41        20.99 o                         
   5  12  24       1623.30       1498.82        62.34 o                         
   6  12  24          1.83        -19.38        19.38 o                         
   7  12  24         51.97         58.85        24.87 o                         
   1  13  24         24.88         33.58        27.32 o                         
   2  13  24         49.09         20.11        24.79 o                         
   3  13  24        208.63        217.11        42.13 o                         
   4  13  24        171.30        184.02        42.27 o                         
   5  13  24       1650.99       1800.85        88.69 o                         
   6  13  24        110.71         85.32        30.91 o                         
   7  13  24        978.26        959.49        77.57 o                         
   0  14  24       2071.54       1926.23       112.21 o                         
   1  14  24       3677.30       3292.05       154.14 o                         
   2  14  24        283.41        254.69        35.32 o                         
   3  14  24       1609.92       1544.78        98.28 o                         
   4  14  24        778.16        745.48        63.64 o                         
   5  14  24        963.21       1016.86        65.39 o                         
   6  14  24        127.28         84.36        35.17 o                         
   1  15  24        115.24        105.53        33.57 o                         
   2  15  24         48.55         12.01        34.16 o                         
   3  15  24        867.07        762.41        65.16 o                         
   4  15  24        596.63        586.19        69.21 o                         
   0  16  24       1298.80       1131.25       223.09 o                         
   1  16  24        676.49        567.70        60.74 o                         
   2  16  24        301.75        212.81        45.22 o                         
   3  16  24       1346.56       1457.27       215.05 o                         
   1   1  25       2194.63       2273.25        31.56 o                         
   2   1  25       2073.17       2142.39        28.19 o                         
   3   1  25      12329.95      12219.17       152.57 o                         
   4   1  25          5.46         23.47         9.26 o                         
   5   1  25      12023.72      12126.77       165.28 o                         
   6   1  25       2251.10       2224.11        46.25 o                         
   7   1  25       5315.74       5249.72       109.65 o                         
   8   1  25        124.47        127.69        27.25 o                         
   9   1  25       6039.91       6126.03       171.81 o                         
  10   1  25        489.67        427.41        37.01 o                         
  11   1  25       1638.53       1655.87       121.56 o                         
   0   2  25         65.55         38.10        13.66 o                         
   1   2  25        600.83        849.64        31.92 o                         
   2   2  25        226.64        398.59        38.70 o                         
   3   2  25        248.68        319.79        25.15 o                         
   4   2  25       4142.62       4124.99        56.15 o                         
   5   2  25        433.10        425.88        17.88 o                         
   6   2  25        548.03        580.12        20.56 o                         
   7   2  25          0.13         -7.09        13.91 o                         
   8   2  25        345.40        376.40        26.15 o                         
   9   2  25         32.23         18.46        25.16 o                         
  10   2  25         20.11         23.38        29.74 o                         
  11   2  25         81.19         53.35        28.27 o                         
   1   3  25       3120.98       3377.74        42.97 o                         
   2   3  25       2382.46       2374.13        37.78 o                         
   3   3  25      14091.41      14531.38       171.13 o                         
   4   3  25         35.01         24.58         9.09 o                         
   5   3  25      13141.10      13423.46       172.27 o                         
   6   3  25        824.04        764.09        25.70 o                         
   7   3  25       7918.77       7998.09       149.43 o                         
   8   3  25         37.71         49.61        21.29 o                         
   9   3  25       5063.80       5267.48       124.83 o                         
  10   3  25        448.95        463.14        42.07 o                         
  11   3  25        913.92        944.81       145.42 o                         
   0   4  25        828.06        894.85        44.94 o                         
   1   4  25       1350.79       1331.64        98.75 o                         
   2   4  25        126.76        116.45        20.29 o                         
   3   4  25         30.37         48.76         7.37 o                         
   4   4  25        761.01        778.76        23.06 o                         
   5   4  25        257.52        235.61        12.71 o                         
   6   4  25       1153.61       1171.24        25.61 o                         
   7   4  25         38.08         23.64        12.83 o                         
   8   4  25        455.63        377.70        25.36 o                         
   9   4  25        121.81        123.89        23.79 o                         
  10   4  25          1.64        -17.94        19.19 o                         
   1   5  25        231.00        239.69        23.38 o                         
   2   5  25       2821.66       3023.67        69.01 o                         
   3   5  25       6310.36       6291.32        98.73 o                         
   4   5  25        870.89       1019.88        25.77 o                         
   5   5  25      15660.54      16042.24       222.53 o                         
   6   5  25       4280.86       4452.53        65.99 o                         
   7   5  25      11437.08      11259.04       176.63 o                         
   8   5  25       1647.83       1764.64        45.83 o                         
   9   5  25       7055.03       7033.11       142.65 o                         
  10   5  25          1.11         10.58        16.17 o                         
   0   6  25          5.50        -30.18        30.18 o                         
   1   6  25       4178.61       3806.14       153.74 o                         
   2   6  25        264.45        226.49        26.89 o                         
   3   6  25         45.28         57.99        25.47 o                         
   4   6  25         30.99         -5.69        11.18 o                         
   5   6  25         14.30         37.25        11.90 o                         
   6   6  25        163.79        174.89        16.56 o                         
   7   6  25         72.33         55.90        14.92 o                         
   8   6  25          2.38         20.59        15.85 o                         
   9   6  25        554.56        547.86        33.87 o                         
  10   6  25          3.87          7.86        18.34 o                         
   1   7  25         46.15         86.46        25.24 o                         
   2   7  25        779.79        605.18        36.89 o                         
   3   7  25       2810.20       2902.46        86.73 o                         
   4   7  25       1135.32       1215.98        34.42 o                         
   5   7  25      13672.26      13810.30       229.65 o                         
   6   7  25       1908.66       1840.24        38.57 o                         
   7   7  25      13073.94      12667.29       222.30 o                         
   8   7  25       1405.66       1421.15        48.39 o                         
   9   7  25       4622.48       4405.88        98.08 o                         
  10   7  25        261.32        207.21        27.55 o                         
   0   8  25       1171.31        840.63        77.28 o                         
   1   8  25       2122.45       1835.40        90.16 o                         
   2   8  25        434.00        383.37        42.96 o                         
   3   8  25          2.26         -3.66        11.50 o                         
   4   8  25        328.33        363.80        25.14 o                         
   5   8  25        209.56        163.94        11.33 o                         
   6   8  25          3.24          4.20        12.58 o                         
   7   8  25         46.12         40.31        17.00 o                         
   8   8  25         12.26         39.80        18.72 o                         
   9   8  25         88.49         83.20        25.34 o                         
   1   9  25        993.69        997.51        91.43 o                         
   2   9  25         70.37         65.55        27.11 o                         
   3   9  25       4401.74       4700.69       112.44 o                         
   4   9  25       1775.04       1762.62        44.12 o                         
   5   9  25      11133.46      11588.41       207.20 o                         
   6   9  25        281.63        203.07        21.32 o                         
   7   9  25       9684.53       9558.71       200.63 o                         
   8   9  25        922.56        938.33        48.50 o                         
   9   9  25       2228.18       2289.21        72.41 o                         
   0  10  25       1397.81        984.11       134.76 o                         
   1  10  25        193.51        199.96        29.06 o                         
   2  10  25          4.00        -16.45        21.61 o                         
   3  10  25        533.36        564.31        30.00 o                         
   4  10  25        198.36        208.05        18.59 o                         
   5  10  25          0.86         19.59        17.73 o                         
   6  10  25          1.63          0.09        15.12 o                         
   7  10  25        114.16        103.62        20.36 o                         
   8  10  25         10.97          0.99        18.11 o                         
   1  11  25       1585.28       1547.93        71.03 o                         
   2  11  25        547.91        488.59        42.98 o                         
   3  11  25       4373.35       4118.63        76.67 o                         
   4  11  25       2866.67       2734.18        61.36 o                         
   5  11  25       5940.83       6111.96       149.89 o                         
   6  11  25        278.84        305.75        30.23 o                         
   7  11  25       5927.11       6253.32       155.27 o                         
   8  11  25        321.43        254.88        31.84 o                         
   0  12  25        448.55        398.51        54.37 o                         
   1  12  25        943.19        891.74        55.01 o                         
   2  12  25         11.35         -7.56        24.45 o                         
   3  12  25       1846.93       1663.31        72.09 o                         
   4  12  25        270.34        267.96        41.52 o                         
   5  12  25         20.28         70.90        34.61 o                         
   6  12  25         20.68         18.23        25.91 o                         
   7  12  25          0.77         18.66        21.80 o                         
   1  13  25        453.20        417.88        45.78 o                         
   2  13  25         17.98          8.12        22.37 o                         
   3  13  25       2276.12       2172.66        89.37 o                         
   4  13  25         98.83         67.22        29.75 o                         
   5  13  25       2634.74       2376.55        97.97 o
[truncated: 104,817 more chars]
