# Supplementary material for: Crystal structures of bis­[2-(pyridin-2-yl)phenyl-κ2 N,C 1]rhodium(III) complexes containing an aceto­nitrile or monodentate thyminate(1−) ligand
Source: Acta Crystallogr E Crystallogr Commun. 2016 Mar 24;72(Pt 4):543–7. doi: 10.1107/S2056989016004837 (PMC4910344; doi:10.1107/S2056989016004837)
Supplement: Supplementary file 4 [file e-72-00543-3sup7.hkl]

data_3                                                                          
_shelx_title ' 121219aoff'                                                      
_shelx_refln_list_code          4                                               
_shelx_F_calc_maximum      587.67                                               
_exptl_crystal_F_000      2592.00                                               
_reflns_d_resolution_high  0.7700                                               
                                                                                
loop_                                                                           
 _space_group_symop_operation_xyz                                               
 'x, y, z'                                                                      
 'x+1/2, -y+1/2, -z'                                                            
 '-x, y+1/2, -z+1/2'                                                            
 '-x+1/2, -y, z+1/2'                                                            
 '-x, -y, -z'                                                                   
 '-x-1/2, y-1/2, z'                                                             
 'x, -y-1/2, z-1/2'                                                             
 'x-1/2, y, -z-1/2'                                                             
                                                                                
_cell_length_a    11.1082                                                       
_cell_length_b    15.5556                                                       
_cell_length_c    32.6747                                                       
_cell_angle_alpha  90.000                                                       
_cell_angle_beta   90.000                                                       
_cell_angle_gamma  90.000                                                       
                                                                                
_shelx_F_squared_multiplier     1.000                                           
                                                                                
loop_                                                                           
 _refln_index_h                                                                 
 _refln_index_k                                                                 
 _refln_index_l                                                                 
 _refln_F_squared_calc                                                          
 _refln_F_squared_meas                                                          
 _refln_F_squared_sigma                                                         
 _refln_observed_status                                                         
   2   0   0      68295.04      76139.45      1738.32 o                         
   4   0   0       3905.92       3738.58       142.17 o                         
   6   0   0       3740.02       3947.06        69.99 o                         
   8   0   0       6456.45       5997.89       126.58 o                         
  10   0   0       9213.32       9169.54       199.00 o                         
  12   0   0      27102.65      26629.86       753.12 o                         
  14   0   0       7660.76       7718.68       283.50 o                         
   2   1   0       3838.65       3286.50        74.37 o                         
   4   1   0       2738.11       2274.94        30.44 o                         
   6   1   0          2.01         31.73         8.23 o                         
   8   1   0       8252.99       7595.06       105.57 o                         
  10   1   0         35.49         55.42        15.25 o                         
  12   1   0        618.68        633.46        36.48 o                         
  14   1   0        463.48        527.61       104.43 o                         
   2   2   0      11658.96      12712.09       126.87 o                         
   4   2   0      12901.79      13913.07       154.76 o                         
   6   2   0       5044.15       4608.56        57.60 o                         
   8   2   0       2345.11       2259.20        41.61 o                         
  10   2   0        996.85       1045.66        32.67 o                         
  12   2   0      14725.12      14939.25       266.46 o                         
  14   2   0       5629.58       5939.53       150.65 o                         
   2   3   0       4181.83       4778.17        56.06 o                         
   4   3   0      10016.63       9345.62       101.88 o                         
   6   3   0      16780.56      16520.84       258.33 o                         
   8   3   0       6829.50       6771.32        99.00 o                         
  10   3   0        498.89        478.82        24.53 o                         
  12   3   0        622.93        649.03        37.58 o                         
  14   3   0        370.51        446.17        59.53 o                         
   0   4   0      16596.44      16995.10       181.25 o                         
   2   4   0        452.35        372.96        16.02 o                         
   4   4   0      30570.55      29638.32       388.07 o                         
   6   4   0        802.47        882.06        20.56 o                         
   8   4   0       4699.38       4393.78        68.12 o                         
  10   4   0        126.90        172.14        21.56 o                         
  12   4   0       7793.15       7975.15       158.01 o                         
  14   4   0       2376.45       2509.93        82.11 o                         
   2   5   0       3813.00       3556.58        45.55 o                         
   4   5   0      19650.03      19449.48       234.85 o                         
   6   5   0      12535.76      12028.98       146.38 o                         
   8   5   0        966.29        985.99        27.88 o                         
  10   5   0       4207.94       4353.88        77.78 o                         
  12   5   0        561.35        627.63        33.91 o                         
   0   6   0      49051.26      52212.94       788.55 o                         
   2   6   0      29837.63      32138.39       719.05 o                         
   4   6   0      50615.08      57010.64       808.46 o                         
   6   6   0        129.25        173.89        11.11 o                         
   8   6   0      11022.45      10522.97       144.50 o                         
  10   6   0       5541.71       5328.45        93.49 o                         
  12   6   0       4150.80       4176.50       169.57 o                         
   2   7   0        176.43        196.75         7.54 o                         
   4   7   0       4780.28       4348.49        51.87 o                         
   6   7   0      17204.27      17092.66       198.73 o                         
   8   7   0       5257.78       4940.39        70.27 o                         
  10   7   0       2852.48       2905.97        57.64 o                         
  12   7   0       2340.62       2221.36        64.95 o                         
   0   8   0         52.10        161.39         8.57 o                         
   2   8   0       5494.07       5340.57        46.55 o                         
   4   8   0       2786.88       2994.24        35.46 o                         
   6   8   0       1648.55       1560.19        22.98 o                         
   8   8   0          7.16         28.10         9.11 o                         
  10   8   0       3631.91       3413.60        68.72 o                         
  12   8   0       1434.60       1985.24       211.72 o                         
   2   9   0      13425.64      13467.82       127.68 o                         
   4   9   0      15093.63      14924.57       237.37 o                         
   6   9   0      20178.73      19618.34       370.84 o                         
   8   9   0       7963.56       8342.32       102.65 o                         
  10   9   0       3931.03       3816.18        62.84 o                         
  12   9   0        659.40        715.94        83.04 o                         
   0  10   0       1140.27       1266.76        21.78 o                         
   2  10   0        100.78        107.14         9.33 o                         
   4  10   0        820.92        795.46        20.94 o                         
   6  10   0        364.40        448.98        20.78 o                         
   8  10   0        596.99        561.29        23.16 o                         
  10  10   0        129.67        159.01        28.28 o                         
  12  10   0         51.64        595.75       362.51 o                         
   2  11   0       9853.99       9333.18       123.00 o                         
   4  11   0      10853.46      11295.06       115.08 o                         
   6  11   0      16114.27      15951.79       170.92 o                         
   8  11   0       8273.91       8480.82       101.23 o                         
  10  11   0       5523.31       5029.16       120.98 o                         
  12  11   0        226.21        261.46        44.88 o                         
   0  12   0       1469.20       1315.55        29.61 o                         
   2  12   0        549.92        587.39        15.47 o                         
   4  12   0        607.75        667.88        14.43 o                         
   6  12   0          3.96          3.41         3.49 o                         
   8  12   0        822.23        755.80        33.93 o                         
  10  12   0         57.34         52.03        50.36 o                         
   2  13   0       3908.47       4120.17        47.50 o                         
   4  13   0       5144.88       4926.51        66.70 o                         
   6  13   0      18479.25      18326.70       341.32 o                         
   8  13   0       8084.69       7888.54       195.84 o                         
  10  13   0       4064.67       4092.79       196.56 o                         
   0  14   0       1644.75       1594.37        39.96 o                         
   2  14   0         85.82         96.40        11.28 o                         
   4  14   0        451.25        484.86        16.25 o                         
   6  14   0        520.31        467.61        28.69 o                         
   8  14   0         44.51         38.90        24.57 o                         
  10  14   0        204.43        190.97        50.21 o                         
   2  15   0        107.99        124.10        12.48 o                         
   4  15   0       6036.69       6210.47        72.47 o                         
   6  15   0      11080.07      10941.10       200.31 o                         
   8  15   0       6054.45       5714.90       198.18 o                         
   0  16   0       5242.62       5320.50       203.37 o                         
   2  16   0        360.18        438.05        19.68 o                         
   4  16   0       1384.64       1463.24        53.09 o                         
   6  16   0        322.86        368.60        33.88 o                         
   8  16   0          3.84         -6.49        28.07 o                         
   2  17   0        589.05        587.50        29.03 o                         
   4  17   0       3128.46       3125.98        79.47 o                         
   6  17   0       3371.13       3413.38       119.93 o                         
   0  18   0       4153.20       4360.32       280.58 o                         
   2  18   0       1137.12       1285.11        54.91 o                         
   4  18   0        563.06        528.31        33.00 o                         
   6  18   0         97.35        110.96        34.28 o                         
   2  19   0       1915.80       1921.15       114.80 o                         
   4  19   0       1074.51       1052.47        70.95 o                         
   0  20   0       2821.22       3183.29       246.22 o                         
   2   1   1      10138.14      11029.22        76.79 o                         
   3   1   1      12767.81      12527.51        92.28 o                         
   4   1   1       3895.94       3727.69        40.65 o                         
   5   1   1      15640.32      15260.54       128.85 o                         
   6   1   1      35074.70      33918.55       345.10 o                         
   7   1   1      19471.69      19522.17       186.73 o                         
   8   1   1      25557.47      25185.63       262.68 o                         
   9   1   1      16926.51      16505.85       170.37 o                         
  10   1   1       6109.03       5982.07        72.92 o                         
  11   1   1        494.99        505.53        21.37 o                         
  12   1   1       1825.25       1886.64        39.66 o                         
  13   1   1        164.51        147.37        18.94 o                         
  14   1   1         82.11         76.93        18.76 o                         
   1   2   1         45.81        114.59         5.18 o                         
   2   2   1      15725.68      16692.94       123.96 o                         
   3   2   1         57.88         49.52         3.76 o                         
   4   2   1        478.64        494.13        11.20 o                         
   5   2   1       1791.67       1646.24        23.41 o                         
   6   2   1         15.14         37.74         5.83 o                         
   7   2   1        118.89        147.50         8.50 o                         
   8   2   1         96.86        113.20         9.75 o                         
   9   2   1       2768.65       2620.84        35.22 o                         
  10   2   1       1449.17       1490.78        28.68 o                         
  11   2   1         25.50         43.44        12.79 o                         
  12   2   1        969.89       1074.45        44.60 o                         
  13   2   1         60.16         63.69        19.26 o                         
  14   2   1        768.60        812.05        50.58 o                         
   1   3   1      12697.06      13948.23       128.60 o                         
   2   3   1      60786.97      71559.91       760.16 o                         
   3   3   1       8042.38       7474.74        51.06 o                         
   4   3   1      44672.80      47601.71       667.28 o                         
   5   3   1      13792.89      14192.51       118.96 o                         
   6   3   1      17216.02      16553.36       149.92 o                         
   7   3   1      24766.50      23842.15       233.11 o                         
   8   3   1      17555.88      17355.71       170.35 o                         
   9   3   1       5577.64       5564.04        60.49 o                         
  10   3   1       4396.48       4303.25        54.05 o                         
  11   3   1       5780.80       5600.33        75.52 o                         
  12   3   1        411.69        440.49        22.16 o                         
  13   3   1        129.21        153.65        21.34 o                         
  14   3   1        355.68        379.79        35.00 o                         
   0   4   1        204.27        191.95         6.48 o                         
   1   4   1      23007.45      25052.91       209.76 o                         
   2   4   1      13670.43      13590.91       200.97 o                         
   3   4   1       7166.32       6963.67        83.85 o                         
   4   4   1         17.72         41.29         4.44 o                         
   5   4   1        948.63        929.24        17.98 o                         
   6   4   1       2751.86       2696.37        25.25 o                         
   7   4   1        428.60        461.99        12.56 o                         
   8   4   1        766.28        724.68        15.39 o                         
   9   4   1        555.08        569.46        16.15 o                         
  10   4   1       1147.97       1138.07        25.32 o                         
  11   4   1        511.42        510.07        21.28 o                         
  12   4   1       1279.24       1343.00        34.59 o                         
  13   4   1        978.07        981.55        39.05 o                         
  14   4   1        700.62        734.13        46.90 o                         
   1   5   1        106.26        236.34         4.08 o                         
   2   5   1       2847.71       2353.80        25.63 o                         
   3   5   1      12869.25      15097.24       106.78 o                         
   4   5   1      22634.24      24487.05       225.19 o                         
   5   5   1      26408.32      25739.04       240.69 o                         
   6   5   1       7805.61       7558.60        64.97 o                         
   7   5   1       9036.63       9034.47        82.40 o                         
   8   5   1       3689.31       3577.32        39.94 o                         
   9   5   1        583.70        599.87        15.93 o                         
  10   5   1       4505.66       4537.45        56.52 o                         
  11   5   1       1428.63       1311.45        33.16 o                         
  12   5   1        258.56        336.89        23.11 o                         
  13   5   1        137.14        184.23        22.97 o                         
   0   6   1       6862.53       6622.33        52.52 o                         
   1   6   1       4349.11       3540.59        26.35 o                         
   2   6   1      17279.35      17245.95       110.83 o                         
   3   6   1      13048.68      13464.57       115.76 o                         
   4   6   1      10515.94       9315.23        65.64 o                         
   5   6   1       6119.86       6811.58        51.29 o                         
   6   6   1        826.89        852.82        13.97 o                         
   7   6   1       1062.10       1137.45        18.02 o                         
   8   6   1        392.74        425.26        15.48 o                         
   9   6   1          3.40         15.95         7.80 o                         
  10   6   1       1893.09       1874.31        32.63 o                         
  11   6   1       1595.22       1662.40        31.15 o                         
  12   6   1       2716.54       2672.35        52.76 o                         
  13   6   1       1667.43       1810.85        55.92 o                         
   1   7   1       6202.38       5911.81        33.53 o                         
   2   7   1          4.73         25.38         3.80 o                         
   3   7   1        503.87        409.46         5.80 o                         
   4   7   1       1108.12        906.77        11.78 o                         
   5   7   1        880.74       1126.45        13.14 o                         
   6   7   1       8315.33       8159.98        67.01 o                         
   7   7   1       2202.33       2070.26        27.17 o                         
   8   7   1        649.76        733.81        16.81 o                         
   9   7   1       1000.59        897.48        18.96 o                         
  10   7   1       1956.56       1793.88        33.19 o                         
  11   7   1        681.14        745.77        34.31 o                         
  12   7   1        265.59        322.21        26.76 o                         
  13   7   1          0.39         13.28        15.41 o                         
   0   8   1      10513.27       9649.63       113.68 o                         
   1   8   1       7345.17       6692.30        38.77 o                         
   2   8   1      21750.37      21446.91       152.09 o                         
   3   8   1       4622.45       4128.68        31.17 o                         
   4   8   1       8167.78       8006.73        57.02 o                         
   5   8   1       1204.05       1111.02        18.97 o                         
   6   8   1        509.24        556.28        10.19 o                         
   7   8   1          0.28          8.91         5.08 o                         
   8   8   1         15.05          9.63         6.78 o                         
   9   8   1        194.70        230.88        12.07 o                         
  10   8   1       4699.37       4659.69        59.37 o                         
  11   8   1       2136.24       2173.74        43.80 o                         
  12   8   1       2674.34       2674.71        53.15 o                         
  13   8   1       1073.23        886.12        59.15 o                         
   1   9   1       3118.84       3161.36        28.26 o                         
   2   9   1        359.16        312.98         6.48 o                         
   3   9   1        167.48        124.47         5.04 o                         
   4   9   1        594.55        598.87        10.03 o                         
   5   9   1        113.83        125.62         5.56 o                         
   6   9   1       3703.65       3667.14        53.02 o                         
   7   9   1        374.06        385.02        12.76 o                         
   8   9   1        484.41        539.55        13.88 o                         
   9   9   1        272.59        319.21        15.65 o                         
  10   9   1         74.64         51.14        10.63 o                         
  11   9   1        422.18        434.25        18.98 o                         
  12   9   1         69.65         74.63        30.16 o                         
   0  10   1       4934.33       4822.13        73.36 o                         
   1  10   1       7102.63       6647.65        46.91 o                         
   2  10   1      12228.81      11448.77        80.27 o                         
   3  10   1       3567.36       3261.85        24.49 o                         
   4  10   1       5161.61       4986.47        46.55 o                         
   5  10   1       2543.78       2344.57        18.94 o                         
   6  10   1        404.43        413.61        11.38 o                         
   7  10   1         56.59         45.60         5.25 o                         
   8  10   1        435.00        456.16        18.95 o                         
   9  10   1       3891.36       3919.73        46.40 o                         
  10  10   1       2555.70       2494.68        32.40 o                         
  11  10   1       1847.86       1848.45        52.70 o                         
  12  10   1       1501.90       1537.32       134.65 o                         
   1  11   1         30.25         12.61         4.60 o                         
   2  11   1        298.97        339.15         8.68 o                         
   3  11   1          2.53          9.61         3.96 o                         
   4  11   1          0.33          5.00         3.50 o                         
   5  11   1       1285.02       1325.40        17.41 o                         
   6  11   1       1476.01       1509.52        25.23 o                         
   7  11   1        287.53        280.36        10.82 o                         
   8  11   1          7.79         11.19         5.71 o                         
   9  11   1        124.28        138.91        13.38 o                         
  10  11   1         37.93         21.71        18.62 o                         
  11  11   1         23.76          5.38        16.59 o                         
  12  11   1          0.05         26.01        33.25 o                         
   0  12   1       7449.42       7145.98       102.87 o                         
   1  12   1       8229.45       8078.76        65.46 o                         
   2  12   1      10091.01       9672.61        71.58 o                         
   3  12   1       4262.84       4124.49        32.98 o                         
   4  12   1       3971.30       3787.77        29.14 o                         
   5  12   1       1792.47       1740.27        26.50 o                         
   6  12   1         34.76         38.04         6.19 o                         
   7  12   1         54.62         33.79         6.12 o                         
   8  12   1        949.70        873.75        17.72 o                         
   9  12   1       1202.56       1184.44        44.14 o                         
  10  12   1       1355.55       1470.63        53.93 o                         
  11  12   1       1972.28       2001.81        78.85 o                         
   1  13   1       1409.71       1371.91        16.53 o                         
   2  13   1         60.28         62.15         6.47 o                         
   3  13   1       1430.59       1378.48        16.70 o                         
   4  13   1        701.02        765.71        12.17 o                         
   5  13   1        920.44        983.21        18.31 o                         
   6  13   1       1210.03       1113.64        17.68 o                         
   7  13   1         21.98          4.95         7.95 o                         
   8  13   1        149.64        134.03        19.36 o                         
   9  13   1          0.54          6.71        14.78 o                         
  10  13   1         60.17         43.76        18.07 o                         
   0  14   1       8624.95       8497.77        97.49 o                         
   1  14   1       8100.78       8083.10        79.05 o                         
   2  14   1      11266.06      11407.60        90.83 o                         
   3  14   1       9365.63       8791.94        73.40 o                         
   4  14   1       1139.61       1129.62        15.36 o                         
   5  14   1        228.01        210.23        10.85 o                         
   6  14   1         87.82         70.00        13.46 o                         
   7  14   1        388.71        420.48        23.13 o                         
   8  14   1        505.91        604.15        37.75 o                         
   9  14   1        206.00        170.73        24.19 o                         
  10  14   1       1583.81       1787.79        67.45 o                         
   1  15   1        148.91        141.99        10.52 o                         
   2  15   1        183.26        244.97         9.52 o                         
   3  15   1         39.43         41.41         6.89 o                         
   4  15   1        816.06        779.97        15.66 o                         
   5  15   1        438.82        578.21        14.67 o                         
   6  15   1        248.23        333.15        28.01 o                         
   7  15   1         46.77         77.10        18.53 o                         
   8  15   1        373.11        537.05        76.79 o                         
   9  15   1         76.61         72.83        25.06 o                         
   0  16   1       6779.99       6470.23        96.75 o                         
   1  16   1       5544.06       5455.61        56.31 o                         
   2  16   1       5856.41       5822.83        53.14 o                         
   3  16   1       2139.03       2217.03        26.88 o                         
   4  16   1        845.36        782.44        18.29 o                         
   5  16   1        698.00        627.14        26.06 o                         
   6  16   1        308.65        312.24        22.89 o                         
   7  16   1          5.68          9.26        13.97 o                         
   8  16   1        138.97        121.78        23.25 o                         
   1  17   1        117.51        109.22        11.40 o                         
   2  17   1        594.60        587.07        17.23 o                         
   3  17   1       1142.07       1174.77        23.52 o                         
   4  17   1        828.15        902.75        28.27 o                         
   5  17   1       1014.70       1021.60        31.57 o                         
   6  17   1       1453.09       1488.16        52.24 o                         
   7  17   1        702.97        811.28        41.98 o                         
   0  18   1       1712.89       1657.73        57.25 o                         
   1  18   1       1514.08       1510.38        27.33 o                         
   2  18   1       1203.27       1144.88        31.06 o                         
   3  18   1        499.64        559.58        22.38 o                         
   4  18   1       1105.96       1095.32        33.13 o                         
   5  18   1        218.84        212.82        22.61 o                         
   6  18   1         54.11         42.46        18.22 o                         
   1  19   1         68.12         83.15        25.06 o                         
   2  19   1         92.22        104.63        17.97 o                         
   3  19   1        347.53        361.78        25.12 o                         
   4  19   1        774.05        821.96        34.99 o                         
   0  20   1        585.27        607.62        68.03 o                         
   1  20   1        432.18        304.85        34.67 o                         
   2   0   2      10264.26      10442.90       197.69 o                         
   3   0   2      27660.81      31204.47       414.47 o                         
   4   0   2        655.85        576.19        11.57 o                         
   5   0   2      12266.04      11983.17       139.10 o                         
   6   0   2         87.47         69.44         9.38 o                         
   7   0   2       5218.74       5261.87        69.63 o                         
   8   0   2       1030.90       1067.36        42.04 o                         
   9   0   2       3059.95       2981.11        53.55 o                         
  10   0   2         26.82         41.19        14.13 o                         
  11   0   2      13894.34      13724.02       220.20 o                         
  12   0   2        146.69        145.48        23.02 o                         
  13   0   2       9548.24       9482.91       226.12 o                         
  14   0   2        269.85        209.77        34.01 o                         
   2   1   2      13831.58      14490.16       181.97 o                         
   3   1   2        713.79        783.61         8.18 o                         
   4   1   2       2497.24       2289.07        29.88 o                         
   5   1   2       1927.65       1758.57        20.81 o                         
   6   1   2        580.53        708.32        13.59 o                         
   7   1   2       1505.23       1624.49        22.34 o                         
   8   1   2         68.72         75.52         9.73 o                         
   9   1   2        751.05        804.46        21.51 o                         
  10   1   2          3.49          3.57         9.07 o                         
  11   1   2          0.29         18.85        12.11 o                         
  12   1   2         51.72         51.25        14.13 o                         
  13   1   2          0.16         17.44        16.05 o                         
  14   1   2         17.30         24.87        16.07 o                         
   1   2   2     169500.03     202554.64      3279.57 o                         
   2   2   2          3.00         85.31         4.55 o                         
   3   2   2      33290.78      33654.68       309.75 o                         
   4   2   2        187.42        239.58         6.29 o                         
   5   2   2      14897.61      15105.00       128.61 o                         
   6   2   2          5.27         17.83         5.80 o                         
   7   2   2       2230.80       2046.68        26.29 o                         
   8   2   2        615.10        598.55        18.84 o                         
   9   2   2       3767.57       3789.99        46.64 o                         
  10   2   2        120.15        103.89        13.39 o                         
  11   2   2       9698.84       9559.72       112.27 o                         
  12   2   2        348.43        357.23        20.77 o                         
  13   2   2       8046.71       8257.44       123.35 o                         
  14   2   2        263.49        204.68        24.18 o                         
   1   3   2       1457.07       1634.17        13.67 o                         
   2   3   2      54863.94      60796.51       778.43 o                         
   3   3   2       4752.82       3749.02        37.80 o                         
   4   3   2       4299.48       4789.35        37.11 o                         
   5   3   2       7344.02       8050.52        64.55 o                         
   6   3   2       8241.63       9149.42        79.17 o                         
   7   3   2       9482.79       8955.42        81.89 o                         
   8   3   2        174.05        237.87        12.25 o                         
   9   3   2        871.22        770.48        19.83 o                         
  10   3   2       2039.98       2078.18        35.91 o                         
  11   3   2       1305.60       1418.72        33.65 o                         
  12   3   2          0.37          6.04        10.25 o                         
  13   3   2          2.39         21.52        14.19 o                         
  14   3   2        233.57        248.61        27.17 o                         
   0   4   2       1668.57       1890.04        13.60 o                         
   1   4   2      75879.77      82016.97       767.69 o                         
   2   4   2       1140.76       1248.50         9.78 o                         
   3   4   2       2769.81       2888.99        23.59 o                         
   4   4   2       1718.17       1661.52        15.36 o                         
   5   4   2      25764.42      28491.50       270.63 o                         
   6   4   2       1915.56       1984.53        23.32 o                         
   7   4   2        604.42        761.87        14.69 o                         
   8   4   2        248.32        274.39        11.84 o                         
   9   4   2        974.69        897.05        20.14 o                         
  10   4   2         15.91         22.20         9.49 o                         
  11   4   2       6958.05       7027.08        86.65 o                         
  12   4   2          3.53         15.77        12.73 o                         
  13   4   2       6043.33       6316.79       103.28 o                         
  14   4   2        325.51        370.74        34.60 o                         
   1   5   2        807.35        573.99         7.25 o                         
   2   5   2       6022.10       6640.45        64.63 o                         
   3   5   2      17410.73      17986.97       160.81 o                         
   4   5   2       2003.43       2479.78        20.06 o                         
   5   5   2      10945.73       9853.44        80.99 o                         
   6   5   2        113.12        148.05         7.26 o                         
   7   5   2       7747.53       7440.65        69.95 o                         
   8   5   2        392.64        388.55        14.18 o                         
   9   5   2       2299.94       2265.59        32.11 o                         
  10   5   2       1235.64       1216.77        28.36 o                         
  11   5   2       2669.13       2469.74        45.07 o                         
  12   5   2         49.42         66.87        13.90 o                         
  13   5   2        115.71        162.51        23.70 o                         
   0   6   2       2084.67       1797.97        15.29 o                         
   1   6   2      21750.84      22268.15       150.35 o                         
   2   6   2        100.82        121.15         3.43 o                         
   3   6   2       5782.16       5659.74        46.51 o                         
   4   6   2          1.15         12.04         3.35 o                         
   5   6   2       9358.71      10360.87        81.44 o                         
   6   6   2        782.29        785.38        14.47 o                         
   7   6   2        593.09        630.77        13.38 o                         
   8   6   2         93.53         90.04         9.59 o                         
   9   6   2       1278.16       1185.82        23.46 o                         
  10   6   2        217.36        225.18        14.91 o                         
  11   6   2       3011.47       3130.99        51.40 o                         
  12   6   2         29.44         48.39        15.14 o                         
  13   6   2       3632.91       3749.12       110.83 o                         
   1   7   2       1319.24       1177.33         9.72 o                         
   2   7   2       1475.54       1553.72        11.34 o                         
   3   7   2       5721.71       5754.11        44.10 o                         
   4   7   2       1123.36       1118.80        14.51 o                         
   5   7   2      24611.34      23025.17       189.24 o                         
   6   7   2        313.31        330.48         8.14 o                         
   7   7   2       5151.01       5035.30        57.04 o                         
   8   7   2        288.29        312.34        12.40 o                         
   9   7   2       7487.16       7598.36        94.84 o                         
  10   7   2          0.24          4.78         7.81 o                         
  11   7   2       1444.72       1423.32        32.78 o                         
  12   7   2          1.98          6.81        12.34 o                         
  13   7   2        177.64        219.12        33.81 o                         
   0   8   2       2291.69       2343.56        30.19 o                         
   1   8   2      11720.71      11555.27        71.09 o                         
   2   8   2       2581.91       2658.78        19.90 o                         
   3   8   2       7759.67       8054.34        52.88 o                         
   4   8   2        507.43        553.70         6.83 o                         
   5   8   2       3069.58       2859.14        23.27 o                         
   6   8   2        484.47        520.41         9.97 o                         
   7   8   2         23.09         14.00         5.02 o                         
   8   8   2        448.83        418.54        13.17 o                         
   9   8   2       2314.79       2288.47        31.95 o                         
  10   8   2        180.53        181.31        13.04 o                         
  11   8   2        643.64        715.37        57.72 o                         
  12   8   2         77.81        242.48        67.71 o                         
  13   8   2       1213.60       1258.29        87.46 o                         
   1   9   2       5005.91       5037.97        35.75 o                         
   2   9   2       2168.82       2317.88        19.98 o                         
   3   9   2       7650.81       6786.12        43.85 o                         
   4   9   2        928.51        823.17        14.08 o                         
   5   9   2      16773.12      16370.02       126.43 o                         
   6   9   2        387.65        353.35         7.18 o                         
   7   9   2       7994.91       8006.32        70.97 o                         
   8   9   2        615.99        598.59        14.95 o                         
   9   9   2       7965.32       7981.99        78.96 o                         
  10   9   2         57.79         66.12        10.11 o                         
  11   9   2       2586.09       2663.08        48.78 o                         
  12   9   2          3.45          0.08        16.66 o                         
   0  10   2        199.80        229.79         8.41 o                         
   1  10   2        172.35        138.09         6.27 o                         
   2  10   2        116.43        138.76         6.59 o                         
   3  10   2       1188.13       1372.01        19.36 o                         
   4  10   2         90.09         85.53         3.69 o                         
   5  10   2       2350.71       2249.38        24.54 o                         
   6  10   2         35.90         35.69         6.94 o                         
   7  10   2        223.54        165.90        10.02 o                         
   8  10   2        166.48        146.47         9.06 o                         
   9  10   2        120.40        127.00        10.67 o                         
  10  10   2         40.10         39.06        11.28 o                         
  11  10   2        384.22        390.63        40.72 o                         
  12  10   2         88.89         69.37        31.17 o                         
   1  11   2       1433.61       1525.54        15.70 o                         
   2  11   2          2.55         12.34         4.34 o                         
   3  11   2      15371.16      15424.85       114.51 o                         
   4  11   2        104.69         87.87         4.66 o                         
   5  11   2      11868.61      11573.24       103.38 o                         
   6  11   2        282.33        280.01        15.06 o                         
   7  11   2      16380.90      16534.35       188.46 o                         
   8  11   2        154.47        164.25        13.54 o                         
   9  11   2       6352.29       6556.13        88.54 o                         
  10  11   2         20.37          7.12        15.98 o                         
  11  11   2       1784.16       1531.18        57.55 o                         
  12  11   2         13.86          8.65        22.28 o                         
   0  12   2         86.70         76.77         9.06 o                         
   1  12   2        960.02        803.29        12.51 o                         
   2  12   2        147.63        147.13         8.08 o                         
   3  12   2        792.59        735.75        11.74 o                         
   4  12   2        122.74        120.97         5.52 o                         
   5  12   2       1918.16       1892.93        24.38 o                         
   6  12   2          0.91         10.74         7.23 o                         
   7  12   2        706.49        709.31        16.33 o                         
   8  12   2          2.60          2.30         6.36 o                         
   9  12   2        227.28        295.56        28.14 o                         
  10  12   2          3.83        -12.82        17.66 o                         
  11  12   2         39.09         39.93        26.66 o                         
   1  13   2        534.91        464.14        11.54 o                         
   2  13   2         24.68         19.69         5.55 o                         
   3  13   2       2962.79       2879.45        27.58 o                         
   4  13   2         32.32         42.57         5.28 o                         
   5  13   2      13959.00      14220.10       139.10 o                         
   6  13   2        187.46        162.04         9.77 o                         
   7  13   2      14392.36      14264.58       189.57 o                         
   8  13   2        368.03        394.33        24.34 o                         
   9  13   2       5869.45       5711.91        90.63 o                         
  10  13   2         60.62         24.40        16.98 o                         
  11  13   2       1624.17       1497.20       146.26 o                         
   0  14   2         74.06         82.62         8.85 o                         
   1  14   2       1053.17       1158.45        19.23 o                         
   2  14   2        131.44        133.02         8.23 o                         
   3  14   2        261.49        282.27         9.99 o                         
   4  14   2        194.30        159.73         7.26 o                         
   5  14   2       2150.08       2202.42        26.68 o                         
   6  14   2         13.80         22.41         6.50 o                         
   7  14   2         26.58         18.60        12.42 o                         
   8  14   2          0.20         -4.74        13.85 o                         
   9  14   2        215.98        208.96        28.93 o                         
  10  14   2          0.16         10.69        20.85 o                         
   1  15   2        115.77         84.97         9.57 o                         
   2  15   2          0.78          8.99         6.45 o                         
   3  15   2        733.33        777.76        13.99 o                         
   4  15   2        972.10        964.86        20.84 o                         
   5  15   2       9403.87       9357.88       109.07 o                         
   6  15   2          0.24         -3.76        11.68 o                         
   7  15   2       7257.00       7282.90       127.47 o                         
   8  15   2        698.49        665.64        33.13 o                         
   9  15   2       2929.21       2714.07        85.69 o                         
   0  16   2         31.34         17.77        11.09 o                         
   1  16   2        967.52       1028.17        21.76 o                         
   2  16   2         20.38         14.96         6.93 o                         
   3  16   2        638.19        678.81        14.43 o                         
   4  16   2        169.44        161.24        11.91 o                         
   5  16   2         29.27         41.97        13.51 o                         
   6  16   2         22.43         23.98        19.43 o                         
   7  16   2         16.35         13.74        13.46 o                         
   8  16   2          3.20         29.88        19.29 o                         
   1  17   2        775.31        827.45        19.67 o                         
   2  17   2         54.40         44.23         8.40 o                         
   3  17   2       2223.17       2367.16        35.11 o                         
   4  17   2        295.68        261.01        22.08 o                         
   5  17   2       3240.56       3246.12        60.66 o                         
   6  17   2        192.80        171.02        22.53 o                         
   7  17   2       3519.57       3629.15        99.94 o                         
   0  18   2         83.13         84.14        26.13 o                         
   1  18   2       1841.30       2012.05        36.79 o                         
   2  18   2        318.28        316.92        17.46 o                         
   3  18   2       1309.18       1549.20        36.54 o                         
   4  18   2        313.32        268.86        23.07 o                         
   5  18   2        256.31        243.34        21.15 o                         
   6  18   2         44.28         34.28        19.65 o                         
   1  19   2       1065.98        995.37        37.45 o                         
   2  19   2        132.98        152.88        17.39 o                         
   3  19   2        977.39        897.69        31.32 o                         
   4  19   2          6.45         10.76        11.96 o                         
   0  20   2        110.58         73.49        48.93 o                         
   1  20   2       2615.69       2648.94        96.05 o                         
   2   1   3      13177.39      13568.75       104.37 o                         
   3   1   3      11913.44      11551.26        84.95 o                         
   4   1   3       1509.25       1315.63        20.50 o                         
   5   1   3      19737.46      18540.90       162.10 o                         
   6   1   3      20145.15      20346.27       187.98 o                         
   7   1   3      24799.42      25940.74       262.48 o                         
   8   1   3      15543.51      15070.92       147.40 o                         
   9   1   3      25484.19      25036.53       272.70 o                         
  10   1   3         12.36         28.11         9.81 o                         
  11   1   3       2695.16       2834.39        44.65 o                         
  12   1   3         47.71         52.01        14.60 o                         
  13   1   3       1618.41       1526.82        41.63 o                         
  14   1   3         71.77         44.31        17.39 o                         
   0   2   3       1912.00       1512.89        14.56 o                         
   1   2   3      38886.66      43673.51       421.44 o                         
   2   2   3      83384.22      99275.85      1252.04 o                         
   3   2   3        107.84        120.39         5.57 o                         
   4   2   3      11643.40      11972.22        93.10 o                         
   5   2   3        151.14        133.04         7.56 o                         
   6   2   3        392.20        471.92        10.65 o                         
   7   2   3         26.15         58.08         7.37 o                         
   8   2   3        252.94        303.06        12.38 o                         
   9   2   3         22.64         36.36        10.30 o                         
  10   2   3        451.94        536.84        18.16 o                         
  11   2   3       5119.06       5044.36        71.69 o                         
  12   2   3        131.52        117.17        16.51 o                         
  13   2   3       1176.84       1271.84        39.31 o                         
  14   2   3         37.69         57.27        18.66 o                         
   1   3   3       2581.19       2448.15        22.80 o                         
   2   3   3      13374.28      13679.19       143.10 o                         
   3   3   3      49884.52      56479.72       606.44 o                         
   4   3   3      22671.20      22935.06       200.50 o                         
   5   3   3      42590.04      43439.78       456.63 o                         
   6   3   3      16087.72      15635.03       139.43 o                         
   7   3   3      36794.18      36267.92       387.84 o                         
   8   3   3       4852.36       4722.03        49.26 o                         
   9   3   3       3130.84       3143.38        44.17 o                         
  10   3   3       6664.18       6453.76        73.20 o                         
  11   3   3       1237.76       1239.29        29.65 o                         
  12   3   3        761.32        797.64        29.92 o                         
  13   3   3         64.83         91.08        18.40 o                         
  14   3   3         54.04        110.25        21.94 o                         
   0   4   3       1153.93       1868.30        15.47 o                         
   1   4   3       4790.59       4704.89        43.27 o                         
   2   4   3       7374.40       6781.43        67.15 o                         
   3   4   3       2432.32       2234.15        15.43 o                         
   4   4   3       5622.05       6507.21        47.58 o                         
   5   4   3       1078.92        905.03        17.35 o                         
   6   4   3        998.61        970.60        14.26 o                         
   7   4   3       3421.82       3446.95        34.92 o                         
   8   4   3       1522.07       1597.97        22.67 o                         
   9   4   3         18.26         34.65         8.72 o                         
  10   4   3        107.23         86.70        11.77 o                         
  11   4   3       2991.61       2964.48        48.55 o                         
  12   4   3        616.94        670.45        37.00 o                         
  13   4   3       2198.69       2265.22        54.56 o                         
  14   4   3        486.03        565.97        37.70 o                         
   1   5   3        646.29        532.15         7.89 o                         
   2   5   3       3026.09       2359.21        18.01 o                         
   3   5   3       7704.56       8448.14        65.27 o                         
   4   5   3      12487.35      12907.42       119.90 o                         
   5   5   3      12427.84      11741.07       107.81 o                         
   6   5   3       4572.97       4337.54        41.68 o                         
   7   5   3      15417.71      14931.80       138.04 o                         
   8   5   3       4470.19       4270.92        45.60 o                         
   9   5   3       2850.79       2769.44        35.77 o                         
  10   5   3       3856.29       3912.55        50.06 o                         
  11   5   3       2584.14       2398.45        40.16 o                         
  12   5   3        825.02        856.17        27.74 o                         
  13   5   3         26.82         44.91        18.83 o                         
   0   6   3       9772.10      10463.81       102.95 o                         
   1   6   3      15792.06      14782.16        97.81 o                         
   2   6   3       2640.60       2260.78        22.50 o                         
   3   6   3      26649.56      27794.85       380.02 o                         
   4   6   3      26110.07      26017.38       240.30 o                         
   5   6   3         41.40         33.41         4.72 o                         
   6   6   3          4.04         10.46         4.81 o                         
   7   6   3          3.66         14.93         6.18 o                         
   8   6   3       2393.15       2351.00        30.06 o                         
   9   6   3        687.06        605.90        18.76 o                         
  10   6   3         85.31        126.25        12.04 o                         
  11   6   3       4016.13       4074.96        62.01 o                         
  12   6   3       1303.39       1225.82        36.46 o                         
  13   6   3       2057.09       2064.39        52.04 o                         
   1   7   3       3379.41       3401.44        25.82 o                         
   2   7   3       2775.54       3096.74        22.66 o                         
   3   7   3       3936.61       3782.92        34.69 o                         
   4   7   3       1197.89       1085.08        16.98 o                         
   5   7   3        895.41        856.91        11.81 o                         
   6   7   3       1918.24       1880.85        23.38 o                         
   7   7   3       5835.33       5667.44        51.15 o                         
   8   7   3       1265.24       1365.52        20.89 o                         
   9   7   3       2626.87       2732.18        38.06 o                         
  10   7   3        874.29        840.29        21.59 o                         
  11   7   3       1076.13       1062.00        29.39 o                         
  12   7   3         10.79          7.81        11.08 o                         
  13   7   3         88.85        106.25        21.72 o                         
   0   8   3      10485.81      10163.21       115.39 o                         
   1   8   3      13998.85      13668.49        86.75 o                         
   2   8   3         33.81         95.70         4.64 o                         
   3   8   3      31803.98      32590.14       266.87 o                         
   4   8   3       4488.53       4386.29        42.52 o                         
   5   8   3       1031.84        919.28        17.23 o                         
   6   8   3        348.54        288.25         8.03 o                         
   7   8   3        140.38        136.31         7.28 o                         
   8   8   3         16.80         17.45         6.42 o                         
   9   8   3       2698.41       2642.08        33.62 o                         
  10   8   3        167.55        188.17        13.79 o                         
  11   8   3       4800.23       4877.30        64.54 o                         
  12   8   3        839.96        862.11        37.47 o                         
  13   8   3       1880.59       1825.43        65.62 o                         
   1   9   3       6435.27       6937.24        43.31 o                         
   2   9   3        303.30        343.04         6.63 o                         
   3   9   3       2367.35       2242.45        27.88 o                         
   4   9   3        520.22        538.18        11.50 o                         
   5   9   3       1401.00       1335.49        21.71 o                         
   6   9   3          4.44         11.33         8.04 o                         
   7   9   3       1933.52       1834.99        21.69 o                         
   8   9   3        105.91        125.34         8.74 o                         
   9   9   3        983.63       1053.79        19.59 o                         
  10   9   3        862.56        757.19        24.64 o                         
  11   9   3        339.90        348.48        24.10 o                         
  12   9   3         15.58         42.01        21.10 o                         
   0  10   3      14709.24      14500.13       203.80 o                         
   1  10   3      13917.51      12784.43        90.33 o                         
   2  10   3       9283.79       8875.74        63.95 o                         
   3  10   3       9878.10       9723.82        66.88 o                         
   4  10   3       4772.54       4646.66        43.04 o                         
   5  10   3        482.52        420.65        12.12 o                         
   6  10   3        685.90        687.04        16.71 o                         
   7  10   3       1425.02       1342.70        26.58 o                         
   8  10   3        360.59        333.97        17.09 o                         
   9  10   3       3263.31       3253.09        40.92 o                         
  10  10   3       1268.46       1285.54        30.27 o                         
  11  10   3       2770.41       2624.16        68.61 o                         
  12  10   3       1746.64       1931.43        69.75 o                         
   1  11   3         56.04         56.28         5.90 o                         
   2  11   3         51.13         47.29         5.49 o                         
   3  11   3          0.40         13.58         4.01 o                         
   4  11   3        165.57        148.41         8.78 o                         
   5  11   3       9210.81       9062.43        84.29 o                         
   6  11   3          1.22          8.37         6.97 o                         
   7  11   3         28.50         27.53         8.72 o                         
   8  11   3         30.37         24.17        10.76 o                         
   9  11   3         37.44         45.65        13.63 o                         
  10  11   3         71.30         65.06        19.73 o                         
  11  11   3        108.12        109.42        32.43 o                         
  12  11   3         24.34          3.96        25.97 o                         
   0  12   3      16317.19      15417.87       146.01 o                         
   1  12   3      14269.45      13863.77       105.14 o                         
   2  12   3       5487.71       5232.75        42.35 o                         
   3  12   3      12750.37      12349.97        93.13 o                         
   4  12   3       1955.12       1897.51        24.92 o                         
   5  12   3          2.52         12.31         7.05 o                         
   6  12   3        123.91        104.38         9.72 o                         
   7  12   3         88.40         58.37         8.76 o                         
   8  12   3        972.90        925.94        19.35 o                         
   9  12   3       1482.58       1449.60        47.72 o                         
  10  12   3       1017.51       1086.83        52.54 o                         
  11  12   3       1805.68       1893.78       146.90 o                         
   1  13   3        303.99        334.63        10.12 o                         
   2  13   3       1195.68       1145.89        16.95 o                         
   3  13   3         56.78         66.70         5.80 o                         
   4  13   3         31.86         52.16         7.64 o                         
   5  13   3        215.64        234.89        11.69 o                         
   6  13   3        133.09         98.38         9.50 o                         
   7  13   3        245.36        273.29        13.95 o                         
   8  13   3        106.78        130.22        19.32 o                         
   9  13   3          4.38         31.00        14.81 o                         
  10  13   3        173.28        106.14        21.04 o                         
   0  14   3       3449.63       3401.75        44.04 o                         
   1  14   3      12313.56      12341.57       107.04 o                         
   2  14   3       1927.08       1987.28        21.81 o                         
   3  14   3       5817.29       5685.76        65.52 o                         
   4  14   3        445.02        470.60        16.32 o                         
   5  14   3        100.40        102.81        10.99 o                         
   6  14   3          0.79          6.40         6.73 o                         
   7  14   3         15.77         19.64        14.32 o                         
   8  14   3        257.35        297.19        32.84 o                         
   9  14   3        608.62        587.10        38.84 o                         
  10  14   3        213.17        144.39        29.45 o                         
   1  15   3        111.41        100.33         9.54 o                         
   2  15   3        482.44        521.50        13.17 o                         
   3  15   3       1125.42       1110.43        15.49 o                         
   4  15   3         21.53         36.82         9.24 o                         
   5  15   3       2310.05       2371.11        34.24 o                         
   6  15   3        579.46        600.14        35.87 o                         
   7  15   3        428.60        444.35        25.62 o                         
   8  15   3        155.62        127.06        24.50 o                         
   9  15   3        182.90        352.59       140.27 o                         
   0  16   3       4315.60       4258.18        75.87 o                         
   1  16   3       5286.08       5211.96        51.24 o                         
   2  16   3       2761.73       2897.17        34.39 o                         
   3  16   3       2591.36       2598.60        26.97 o                         
   4  16   3        547.94        528.03        16.61 o                         
   5  16   3        661.07        624.68        27.16 o                         
   6  16   3          0.17         31.10        16.46 o                         
   7  16   3         27.35         40.34        20.20 o                         
   8  16   3         52.50         77.38        21.01 o                         
   1  17   3        212.89        211.89        13.84 o                         
   2  17   3         19.51         19.85         7.57 o                         
   3  17   3        272.41        328.20        16.19 o                         
   4  17   3        255.97        315.33        23.66 o                         
   5  17   3       1408.78       1455.51        45.93 o                         
   6  17   3        410.19        412.08        28.55 o                         
   7  17   3        994.97       1160.93        58.89 o                         
   0  18   3       1244.70       1218.28        52.30 o                         
   1  18   3       1608.10       1642.22        32.02 o                         
   2  18   3        757.14        759.55        24.50 o                         
   3  18   3       1308.72       1284.06        34.83 o                         
   4  18   3        258.89        256.13        20.16 o                         
   5  18   3        488.61        484.32        25.96 o                         
   6  18   3         66.35         61.44        18.25 o                         
   1  19   3          0.30          1.10        11.14 o                         
   2  19   3        285.84        348.65        24.33 o                         
   3  19   3        746.97        768.10        29.35 o                         
   4  19   3        253.99        292.76        20.53 o                         
   0  20   3        269.53        239.59        51.52 o                         
   1  20   3        470.13        314.84        34.47 o                         
   1   0   4      17980.30      22229.78       483.57 o                         
   2   0   4       1049.05       1322.81        20.38 o                         
   3   0   4      43168.84      46981.16       905.52 o                         
   4   0   4      40991.32      43007.07       621.53 o                         
   5   0   4        736.48        631.72        15.79 o                         
   6   0   4       2697.16       2719.10        38.23 o                         
   7   0   4        488.13        555.44        23.57 o                         
   8   0   4        855.59        882.72        25.47 o                         
   9   0   4       4404.36       4383.87        71.04 o                         
  10   0   4       4112.08       3887.36        74.24 o                         
  11   0   4        900.38        916.68        39.59 o                         
  12   0   4       2546.37       2663.00        70.91 o                         
  13   0   4         29.82         31.74        21.75 o                         
  14   0   4       7043.09       7075.03       173.41 o                         
   1   1   4       5103.57       4551.67        60.23 o                         
   2   1   4        318.94        211.19         4.82 o                         
   3   1   4       7200.84       7529.53        53.12 o                         
   4   1   4       2584.19       2878.10        23.77 o                         
   5   1   4        182.81        186.74         7.10 o                         
   6   1   4       3800.25       3818.31        37.59 o                         
   7   1   4          1.84         30.59         7.22 o                         
   8   1   4       1607.81       1528.60        24.74 o                         
   9   1   4        700.28        826.60        22.48 o                         
  10   1   4        838.71        854.01        22.23 o                         
  11   1   4        103.95        109.06        14.45 o                         
  12   1   4        347.31        392.93        28.59 o                         
  13   1   4          8.14         20.66        13.84 o                         
  14   1   4         32.66         46.10        17.24 o                         
   0   2   4     152147.89     176718.80      3119.81 o                         
   1   2   4       6739.41       6828.55        71.02 o                         
   2   2   4      96058.65     111664.87      1391.72 o                         
   3   2   4       2601.22       2609.34        32.15 o                         
   4   2   4      27970.93      31193.91       294.84 o                         
   5   2   4       1455.25       1451.22        16.67 o                         
   6   2   4        492.38        387.09        10.84 o                         
   7   2   4          7.92         29.33         6.40 o                         
   8   2   4       6777.71       6808.31        67.27 o                         
   9   2   4         28.77         45.42         9.76 o                         
  10   2   4       8207.47       7947.17        87.61 o                         
  11   2   4        213.11        198.16        16.25 o                         
  12   2   4       6979.71       6990.54        92.64 o                         
  13   2   4        612.74        664.14        28.53 o                         
  14   2   4       5490.25       5448.41        96.90 o                         
   1   3   4        189.77        179.90         3.85 o                         
   2   3   4       3325.39       3782.39        35.90 o                         
   3   3   4      12405.32      12823.41        93.14 o                         
   4   3   4       1467.25       1250.85        13.03 o                         
   5   3   4       2971.27       3088.33        27.00 o                         
   6   3   4       2997.21       2727.10        30.15 o                         
   7   3   4        126.36        108.21         7.99 o                         
   8   3   4       8483.93       8618.13        85.90 o                         
   9   3   4         90.82        109.28        11.38 o                         
  10   3   4        140.54        140.81        12.82 o                         
  11   3   4        137.26        124.05        15.26 o                         
  12   3   4         21.14         53.52        13.42 o                         
  13   3   4         46.12         47.02        18.08 o                         
  14   3   4        158.62        172.33        22.80 o                         
   0   4   4      16221.97      18719.15       217.13 o                         
   1   4   4       3606.72       3737.99        41.78 o                         
   2   4   4     110537.94     127642.23      1814.28 o                         
   3   4   4        399.24        515.93         7.11 o                         
   4   4   4      40035.79      42133.43       440.33 o                         
   5   4   4        459.47        644.40        10.62 o                         
   6   4   4         17.34         42.08         5.70 o                         
   7   4   4        165.39        202.04         9.73 o                         
   8   4   4       4500.14       4398.20        48.13 o                         
   9   4   4          0.62          9.24         8.00 o                         
  10   4   4       4928.82       5080.72        62.92 o                         
  11   4   4        846.08        873.08        25.73 o                         
  12   4   4       8757.22       8540.16       108.10 o                         
  13   4   4        978.71       1154.66        45.55 o                         
  14   4   4       3286.30       3315.52       100.75 o                         
   1   5   4       1858.95       1901.18        13.71 o                         
   2   5   4         86.93        197.59         5.57 o                         
   3   5   4      25576.23      28126.00       283.50 o                         
   4   5   4      20726.58      20605.38       168.80 o                         
   5   5   4       6876.28       7221.26        54.72 o                         
   6   5   4       5440.00       5198.64        46.05 o                         
   7   5   4       1790.73       1837.53        22.44 o                         
   8   5   4       6030.40       5564.61        55.22 o                         
   9   5   4       4853.30       4948.51        55.99 o                         
  10   5   4       3621.39       3774.46        50.39 o                         
  11   5   4        116.29        118.14        17.32 o                         
  12   5   4        814.71        977.75        56.35 o                         
  13   5   4         95.76        113.56        18.97 o                         
   0   6   4      18570.29      16804.52       180.84 o                         
   1   6   4       6073.74       6151.47        48.17 o                         
   2   6   4      11555.93      11667.77        71.25 o                         
   3   6   4        721.42        872.49        13.34 o                         
   4   6   4        794.16        758.85        17.57 o                         
   5   6   4        265.87        271.56         8.25 o                         
   6   6   4       1566.11       1556.80        18.47 o                         
   7   6   4         22.65         21.61         5.98 o                         
   8   6   4       1115.68       1157.72        21.04 o                         
   9   6   4       1317.53       1267.90        24.53 o                         
  10   6   4       1639.38       1667.64        30.86 o                         
  11   6   4        121.70        166.87        15.11 o                         
  12   6   4       3629.91       3829.06        70.20 o                         
  13   6   4        507.29        565.38        37.83 o                         
   1   7   4       4737.60       4818.02        28.60 o                         
   2   7   4       4803.46       4506.59        39.68 o                         
   3   7   4       5115.33       5647.09        44.41 o                         
   4   7   4      36573.78      36941.90       416.63 o                         
   5   7   4         52.76        106.63         8.94 o                         
   6   7   4      11654.70      11609.20        95.53 o                         
   7   7   4          5.51         10.64         5.09 o                         
   8   7   4       5643.36       5504.24        54.65 o                         
   9   7   4       3738.90       3776.35        43.65 o                         
  10   7   4       4402.06       4533.02        57.23 o                         
  11   7   4        151.48        119.99        14.42 o                         
  12   7   4        514.52        489.14        26.05 o                         
  13   7   4         15.03         10.89        16.76 o                         
   0   8   4      15717.85      15518.16       247.89 o                         
   1   8   4        683.47        762.50         7.75 o                         
   2   8   4      14643.40      14981.30       107.24 o                         
   3   8   4       1608.37       1553.96        17.17 o                         
   4   8   4         79.03        137.84         8.55 o                         
   5   8   4        476.57        400.80        13.86 o                         
   6   8   4       1719.17       1599.71        19.97 o                         
   7   8   4       1643.81       1492.34        17.21 o                         
   8   8   4          1.45         23.92         6.25 o                         
   9   8   4        144.20        150.59        11.89 o                         
  10   8   4       3185.34       2921.63        40.21 o                         
  11   8   4        238.79        251.96        17.08 o                         
  12   8   4       1279.13       1542.11        54.17 o                         
  13   8   4        228.45        214.69        31.54 o                         
   1   9   4       1253.53       1180.44        11.95 o                         
   2   9   4       3787.18       3847.59        28.70 o                         
   3   9   4       3522.57       3514.76        34.87 o                         
   4   9   4      16040.37      16069.29       202.82 o                         
   5   9   4       2568.96       2616.11        33.08 o                         
   6   9   4      13222.65      12969.32       137.27 o                         
   7   9   4        259.06        282.10        13.14 o                         
   8   9   4       9809.39      10151.63        94.50 o                         
   9   9   4        664.24        614.66        22.24 o                         
  10   9   4       4962.51       4824.50        58.99 o                         
  11   9   4          6.36          9.83        11.95 o                         
  12   9   4        708.09        687.64        39.64 o                         
   0  10   4       1682.09       1826.38        35.90 o                         
   1  10   4        113.41        108.54         5.44 o                         
   2  10   4       2622.04       2690.15        23.08 o                         
   3  10   4        822.90        837.08         9.01 o                         
   4  10   4       1770.19       1693.71        19.24 o                         
   5  10   4        329.37        337.16        10.72 o                         
   6  10   4        212.90        241.44        12.37 o                         
   7  10   4         39.68         36.43        10.08 o                         
   8  10   4         87.61         79.38        12.44 o                         
   9  10   4         69.45         79.96        14.01 o                         
  10  10   4        731.29        810.97        26.19 o                         
  11  10   4        223.29        202.39        23.26 o                         
  12  10   4        438.83        705.57       169.83 o                         
   1  11   4       2877.55       3039.55        25.33 o                         
   2  11   4       7905.65       7385.60        54.66 o                         
   3  11   4        519.67        452.01        13.60 o                         
   4  11   4      12264.23      12338.11       108.79 o                         
   5  11   4        959.54        937.23        18.15 o                         
   6  11   4      10647.24      10486.49       120.36 o                         
   7  11   4        186.27        209.13        26.75 o                         
   8  11   4      10492.09      10319.85       122.04 o                         
   9  11   4        766.90        767.58        27.67 o                         
  10  11   4       6031.90       5697.58        88.50 o                         
  11  11   4          2.44         11.09        28.77 o                         
  12  11   4        747.02        888.33        93.48 o                         
   0  12   4        962.43       1028.81        21.25 o                         
   1  12   4        488.61        458.28        10.05 o                         
   2  12   4        113.89        154.87         7.81 o                         
   3  12   4        135.06        124.16         5.64 o                         
   4  12   4         76.75         96.04         8.51 o                         
   5  12   4       1323.43       1241.80        20.95 o                         
   6  12   4        173.40        215.87        13.62 o                         
   7  12   4        625.58        592.82        17.50 o                         
   8  12   4         12.10         10.61         8.71 o                         
   9  12   4        107.15         93.50        18.45 o                         
  10  12   4        183.54        342.54        79.61 o                         
  11  12   4         26.72         89.84        75.95 o                         
   1  13   4         12.28         18.95         5.74 o                         
   2  13   4       2591.88       2804.36        28.25 o                         
   3  13   4        147.79        160.33         7.37 o                         
   4  13   4       4992.77       4790.93        49.32 o                         
   5  13   4          1.25          4.53         6.98 o                         
   6  13   4      13327.42      13362.59       129.87 o                         
   7  13   4       1536.45       1543.37        28.25 o                         
   8  13   4       6993.14       6754.72        96.41 o                         
   9  13   4        732.17        742.11        35.50 o                         
  10  13   4       3466.38       3398.53       209.39 o                         
   0  14   4       1732.65       1611.92        48.90 o                         
   1  14   4        306.30        310.83        11.94 o                         
   2  14   4        158.84        195.45         9.73 o                         
   3  14   4        310.49        327.05         9.90 o                         
   4  14   4       1062.25       1164.50        22.17 o                         
   5  14   4        181.36        212.51        13.40 o                         
   6  14   4          1.51         -3.49         7.23 o                         
   7  14   4         28.09         33.38        14.45 o                         
   8  14   4        113.47         84.06        16.44 o                         
   9  14   4         10.75         -1.98        15.46 o                         
  10  14   4        278.81        385.68        51.56 o                         
   1  15   4         91.83         81.15        10.17 o                         
   2  15   4       1067.73       1053.50        17.73 o                         
   3  15   4        287.13        306.03         9.04 o                         
   4  15   4       3125.31       3181.66        38.94 o                         
   5  15   4        229.23        225.90        13.11 o                         
   6  15   4       8209.00       8241.30       125.04 o                         
   7  15   4        936.13        936.72        32.64 o                         
   8  15   4       4273.05       4155.91        80.00 o                         
   9  15   4        487.32        456.54        30.22 o                         
   0  16   4       1493.50       1447.32        41.67 o                         
   1  16   4          5.06         14.56         7.67 o                         
   2  16   4        424.92        481.31        13.27 o                         
   3  16   4        403.50        414.48        15.86 o                         
   4  16   4       1081.67       1118.41        27.85 o                         
   5  16   4        714.03        689.88        26.78 o                         
   6  16   4          4.88         19.91        11.98 o                         
   7  16   4        135.66        141.14        24.27 o                         
   8  16   4        141.14        132.39        25.39 o                         
   1  17   4          0.54          1.46         7.70 o                         
   2  17   4       1582.55       1550.99        26.21 o                         
   3  17   4         50.49         49.73        11.41 o                         
   4  17   4       2296.53       2416.31        44.29 o                         
   5  17   4        301.72        279.89        22.50 o                         
   6  17   4       3341.15       3422.87        76.30 o                         
   7  17   4        560.26        570.23        29.94 o                         
   0  18   4       1950.26       1976.54        62.53 o                         
   1  18   4        696.05        763.37        21.88 o                         
   2  18   4       1335.19       1490.64        29.72 o                         
   3  18   4       1524.49       1488.35        38.50 o                         
   4  18   4        813.56        877.84        31.63 o                         
   5  18   4         55.78         25.69        14.26 o                         
   6  18   4        168.14        182.63        24.84 o                         
   1  19   4         14.98         12.61        13.81 o                         
   2  19   4        645.30        730.41        33.43 o                         
   3  19   4         98.30         93.51        14.98 o                         
   4  19   4        541.08        613.65        41.35 o                         
   0  20   4       2572.36       2899.30       136.38 o                         
   1  20   4        317.22        281.55        94.87 o                         
   1   1   5       7903.11       8125.10        94.22 o                         
   2   1   5       1437.03       1609.83        15.12 o                         
   3   1   5       4806.30       4618.55        32.21 o                         
   4   1   5      31556.56      33124.77       317.56 o                         
   5   1   5      20436.47      21260.96       193.19 o                         
   6   1   5      63947.88      66917.23       902.15 o                         
   7   1   5       7946.06       7906.94        74.21 o                         
   8   1   5      38596.39      38034.42       426.95 o                         
   9   1   5       3805.83       3660.99        47.30 o                         
  10   1   5       2342.64       2179.46        34.36 o                         
  11   1   5        433.17        403.89        21.80 o                         
  12   1   5       3446.88       3550.69        55.07 o                         
  13   1   5          3.83         -1.70        12.13 o                         
  14   1   5          5.36         14.85        16.27 o                         
   0   2   5       4328.75       3455.64        28.02 o                         
   1   2   5       7101.08       7647.98        49.28 o                         
   2   2   5      30875.85      33304.41       321.25 o                         
   3   2   5        915.92       1035.72        11.37 o                         
   4   2   5       3823.57       4312.48        33.66 o                         
   5   2   5        204.14        356.11         8.85 o                         
   6   2   5       3367.44       3409.33        35.50 o                         
   7   2   5         35.80         48.00         7.31 o                         
   8   2   5       1089.01        990.90        19.67 o                         
   9   2   5        102.16        118.06        11.40 o                         
  10   2   5        996.87        994.20        23.37 o                         
  11   2   5        152.06        111.75        17.77 o                         
  12   2   5        778.67        850.42        27.53 o                         
  13   2   5         69.08         66.82        17.74 o                         
  14   2   5        657.57        685.40        47.42 o                         
   1   3   5      10829.45      10741.66       113.35 o                         
   2   3   5        221.54        153.05         6.43 o                         
   3   3   5      19398.90      19110.22       181.37 o                         
   4   3   5      16379.33      15663.18       129.37 o                         
   5   3   5       9864.67       9866.42        80.76 o                         
   6   3   5       8839.43       8105.31        79.72 o                         
   7   3   5       2494.23       2557.20        30.53 o                         
   8   3   5      26085.90      26237.28       277.52 o                         
   9   3   5       1892.68       1994.48        29.76 o                         
  10   3   5       1932.70       1956.57        33.03 o                         
  11   3   5        693.43        725.62        23.67 o                         
  12   3   5       1588.42       1727.86        39.80 o                         
  13   3   5        233.94        236.73        20.80 o                         
  14   3   5          0.59         26.61        18.32 o                         
   0   4   5      28515.84      27983.05       265.66 o                         
   1   4   5      11665.31      11993.41       101.12 o                         
   2   4   5      54494.60      58145.51       644.79 o                         
   3   4   5        516.34        892.35        12.26 o                         
   4   4   5       1472.11       1558.77        13.52 o                         
   5   4   5         32.64         21.09         4.40 o                         
   6   4   5        136.74        131.12         7.37 o                         
   7   4   5        148.32        179.36         9.75 o                         
   8   4   5        817.89        810.11        17.75 o                         
   9   4   5         36.23         24.21         8.73 o                         
  10   4   5       2979.64       2805.61        44.27 o                         
  11   4   5        239.65        273.51        37.40 o                         
  12   4   5       2692.23       2691.81        52.02 o                         
  13   4   5          1.80         14.18        19.51 o                         
  14   4   5        708.61        856.43       141.12 o                         
   1   5   5          5.22         19.91         2.28 o                         
   2   5   5      27012.72      27064.13       292.17 o                         
   3   5   5       9842.95      10983.52       135.42 o                         
   4   5   5      34718.24      37072.08       346.56 o                         
   5   5   5        741.45        438.01         7.80 o                         
   6   5   5       8684.98       8556.49        85.19 o                         
   7   5   5       1630.69       1541.54        20.97 o                         
   8   5   5      11338.61      11008.78       108.74 o                         
   9   5   5       7266.86       7188.66        77.96 o                         
  10   5   5       4374.67       4241.68        53.53 o                         
  11   5   5       1299.49       1162.79        28.08 o                         
  12   5   5        126.79        130.33        18.06 o                         
  13   5   5        440.58        467.97        27.49 o                         
   0   6   5      13603.42      12503.28        97.10 o                         
   1   6   5       4241.70       3442.34        35.97 o                         
   2   6   5      20982.53      21462.72       170.70 o                         
   3   6   5        360.94        329.55         9.35 o                         
   4   6   5       5085.07       4922.24        48.25 o                         
   5   6   5       3228.73       3723.76        28.27 o                         
   6   6   5         97.03         72.47         6.06 o                         
   7   6   5        344.22        445.56        10.57 o                         
   8   6   5         37.86         49.51        11.38 o                         
   9   6   5          6.92         16.91         8.66 o                         
  10   6   5       5931.93       5889.48        69.45 o                         
  11   6   5       1021.36       1044.73        29.42 o                         
  12   6   5       3403.58       3297.53        62.43 o                         
  13   6   5        362.78        369.98        29.98 o                         
   1   7   5       5180.76       5064.70        33.65 o                         
   2   7   5       3576.57       4041.46        48.66 o                         
   3   7   5       5149.18       5232.28        43.83 o                         
   4   7   5      18635.21      19776.73       203.07 o                         
   5   7   5       2790.24       2780.60        32.70 o                         
   6   7   5       4113.10       3889.27        34.05 o                         
   7   7   5       1313.66       1238.06        17.90 o                         
   8   7   5       4581.18       4834.23        47.29 o                         
   9   7   5       2268.28       2163.41        30.66 o                         
  10   7   5       3385.09       3209.19        42.51 o                         
  11   7   5        405.88        458.51        19.93 o                         
  12   7   5        521.33        514.84        24.11 o                         
  13   7   5          3.94          5.33        16.28 o                         
   0   8   5      17891.19      15669.46       133.33 o                         
   1   8   5      10883.04      10953.59        69.94 o                         
   2   8   5      18998.68      18886.72       179.18 o                         
   3   8   5      13339.62      12842.94       107.68 o                         
   4   8   5      10330.12      10182.78        91.36 o                         
   5   8   5       1860.92       2027.61        27.03 o                         
   6   8   5         87.78        141.97         9.44 o                         
   7   8   5         99.67         84.61         5.11 o                         
   8   8   5          1.44         15.30         6.15 o                         
   9   8   5        502.58        469.01        14.19 o                         
  10   8   5       6024.61       5824.37        67.09 o                         
  11   8   5        396.46        449.16        30.76 o                         
  12   8   5       3514.65       3546.75        82.08 o                         
  13   8   5       1074.42       1130.89        61.95 o                         
   1   9   5        611.59        634.82         8.43 o                         
   2   9   5       3201.74       3134.59        23.25 o                         
   3   9   5        825.85        736.14        12.82 o                         
   4   9   5       3353.40       3527.74        38.08 o                         
   5   9   5        188.76        208.05        11.61 o                         
   6   9   5       1482.84       1414.98        24.24 o                         
   7   9   5        198.00        265.55        15.39 o                         
   8   9   5       1481.07       1533.80        33.20 o                         
   9   9   5        172.01        192.85        12.28 o                         
  10   9   5        858.38        865.75        24.92 o                         
  11   9   5         25.60         14.88        15.50 o                         
  12   9   5        176.48        170.41        26.22 o                         
   0  10   5      17826.94      18079.73       165.24 o                         
   1  10   5       3309.23       3018.87        23.05 o                         
   2  10   5      19154.41      18332.24       146.73 o                         
   3  10   5       1167.93       1264.57        17.60 o                         
   4  10   5       2792.89       2706.56        31.68 o                         
   5  10   5       2127.54       1920.60        24.26 o                         
   6  10   5        235.46        201.20        13.94 o                         
   7  10   5         93.10        126.44        11.79 o                         
   8  10   5        459.23        514.71        20.23 o                         
   9  10   5        909.55        921.07        23.04 o                         
  10  10   5       3985.33       3999.84        67.67 o                         
  11  10   5        288.88        239.66        28.73 o                         
  12  10   5       3879.78       4000.67       162.20 o                         
   1  11   5        604.97        658.70        10.95 o                         
   2  11   5       1516.86       1620.07        17.31 o                         
   3  11   5       1975.19       1958.36        25.29 o                         
   4  11   5       1722.00       1650.60        21.28 o                         
   5  11   5         51.27         45.99         8.06 o                         
   6  11   5       2989.99       2913.71        34.33 o                         
   7  11   5         26.74         22.43         9.39 o                         
   8  11   5        204.62        307.18        70.29 o                         
   9  11   5          0.36         20.62        14.65 o                         
  10  11   5        154.71        161.52        21.22 o                         
  11  11   5          0.08         -1.96        16.62 o                         
   0  12   5      10323.48      10192.37       126.57 o                         
   1  12   5       4614.43       4338.39        37.18 o                         
   2  12   5      18615.38      18322.70       147.48 o                         
   3  12   5        444.47        423.98        12.65 o                         
   4  12   5       2998.34       2891.71        33.10 o                         
   5  12   5       2147.43       2055.72        26.62 o                         
   6  12   5        883.43        809.76        19.23 o                         
   7  12   5        125.28        129.87        13.34 o                         
   8  12   5        426.64        497.54        18.77 o                         
   9  12   5        518.48        586.71        26.79 o                         
  10  12   5       2173.55       2136.17        65.53 o                         
  11  12   5        750.51        762.74        52.73 o                         
   1  13   5          8.57          8.28         4.91 o                         
   2  13   5         14.05         12.15         5.72 o                         
   3  13   5       1034.60       1047.29        18.36 o                         
   4  13   5        427.38        464.08        14.73 o                         
   5  13   5        195.35        172.41        11.95 o                         
   6  13   5         96.57         94.67        11.48 o                         
   7  13   5        102.24         88.68        11.62 o                         
   8  13   5        170.27        240.24        26.39 o                         
   9  13   5         85.33        103.72        19.59 o                         
  10  13   5         64.19         64.41        19.61 o                         
   0  14   5      14343.68      13938.95       154.39 o                         
   1  14   5       5112.16       5051.90        46.09 o                         
   2  14   5      14504.28      14446.40       121.16 o                         
   3  14   5       2141.65       2079.97        29.47 o                         
   4  14   5       1466.76       1432.88        25.07 o                         
   5  14   5         61.41         70.59         9.19 o                         
   6  14   5        233.23        205.00        13.57 o                         
   7  14   5        240.94        245.16        13.99 o                         
   8  14   5        156.76        181.66        24.51 o                         
   9  14   5         14.63         25.44        15.72 o                         
  10  14   5       1727.86       1786.05        74.52 o                         
   1  15   5          0.74         -1.22         6.09 o                         
   2  15   5        672.17        736.00        13.74 o                         
   3  15   5         34.93         40.95         9.62 o                         
   4  15   5       1837.56       1800.47        28.91 o                         
   5  15   5        287.97        363.44        21.67 o                         
   6  15   5        612.27        670.21        21.68 o                         
   7  15   5         92.86        104.09        20.52 o                         
   8  15   5       1175.21       1244.31        53.65 o                         
   9  15   5        328.29        421.03        39.60 o                         
   0  16   5       2549.38       2638.85        63.68 o                         
   1  16   5       1280.80       1257.50        26.56 o                         
   2  16   5       5377.25       5446.92        62.29 o                         
   3  16   5        722.75        757.25        20.77 o                         
   4  16   5        748.24        738.75        27.49 o                         
   5  16   5         28.42         33.28        10.92 o                         
   6  16   5        161.20        165.26        20.32 o                         
   7  16   5         44.56         51.87        18.47 o                         
   8  16   5         79.56         85.54        21.10 o                         
   1  17   5        316.18        322.74        15.09 o                         
   2  17   5        160.72        206.35        14.62 o                         
   3  17   5         51.71         30.64        10.04 o                         
   4  17   5       1096.83       1104.17        28.70 o                         
   5  17   5        898.83        968.64        31.45 o                         
   6  17   5       1155.19       1455.99        90.18 o                         
   7  17   5        133.27        176.76        23.10 o                         
   0  18   5       2613.89       2736.91        87.44 o                         
   1  18   5        409.69        403.10        17.91 o                         
   2  18   5       1446.20       1427.45        30.35 o                         
   3  18   5          3.01        -10.57        12.14 o                         
   4  18   5        739.25        771.88        28.95 o                         
   5  18   5        188.26        163.90        20.75 o                         
   6  18   5        121.04         97.71        20.91 o                         
   1  19   5        166.70        134.08        16.82 o                         
   2  19   5        466.19        533.05        28.56 o                         
   3  19   5        288.28        349.85        27.56 o                         
   4  19   5       1517.00       1673.66        50.36 o                         
   0  20   5       1439.56       1334.16        72.68 o                         
   1  20   5        130.26         99.04        87.36 o                         
   0   0   6      26285.67      29471.56       404.87 o                         
   1   0   6      53465.34      59343.43       798.97 o                         
   2   0   6        164.99        200.81         7.34 o                         
   3   0   6      59097.48      64648.99      1034.91 o                         
   4   0   6        309.24        446.37        40.99 o                         
   5   0   6       4363.92       4032.03        48.89 o                         
   6   0   6        847.91        866.57        21.00 o                         
   7   0   6       1245.59       1316.41        27.25 o                         
   8   0   6       1529.01       1553.71        46.82 o                         
   9   0   6        736.89        773.49        27.70 o                         
  10   0   6       1089.46        969.12        32.96 o                         
  11   0   6       3599.40       3437.09        69.81 o                         
  12   0   6        586.78        633.19        37.85 o                         
  13   0   6       4180.97       4253.57        96.34 o                         
  14   0   6        143.35        150.03        28.58 o                         
   1   1   6       2316.67       2409.09        27.58 o                         
   2   1   6         75.55         37.97         3.07 o                         
   3   1   6         46.78         77.16         4.39 o                         
   4   1   6       2505.06       2564.09        22.58 o                         
   5   1   6        275.70        233.45         9.58 o                         
   6   1   6         49.48         81.14         7.99 o                         
   7   1   6        171.94        260.94        12.04 o                         
   8   1   6        150.67        133.76        10.56 o                         
   9   1   6        998.25        962.85        22.72 o                         
  10   1   6        295.05        320.58        15.99 o                         
  11   1   6         11.70         20.40        10.30 o                         
  12   1   6          4.04         14.18        11.84 o                         
  13   1   6        131.14        164.79        20.32 o                         
  14   1   6         16.76          7.81        14.59 o                         
   0   2   6      43580.19      48123.86       678.93 o                         
   1   2   6      76773.64      88587.95       972.26 o                         
   2   2   6       2210.64       2179.27        15.91 o                         
   3   2   6      27275.39      26808.53       272.03 o                         
   4   2   6       6583.89       6812.69        53.06 o                         
   5   2   6       5637.89       5991.50        54.60 o                         
   6   2   6        589.55        734.86        13.30 o                         
   7   2   6         93.71        130.37         9.12 o                         
   8   2   6       1034.59        976.68        19.49 o                         
   9   2   6       3814.27       3692.50        46.06 o                         
  10   2   6         48.50         72.21        11.30 o                         
  11   2   6       4627.26       4601.92        67.01 o                         
  12   2   6       1075.24       1030.22        34.70 o                         
  13   2   6       5711.26       5703.08        95.21 o                         
  14   2   6       1031.63       1028.34        45.20 o                         
   1   3   6        810.95        573.65         7.87 o                         
   2   3   6       9487.12       9493.07        79.65 o                         
   3   3   6      20172.45      19026.69       168.19 o                         
   4   3   6      24284.90      27938.89       284.74 o                         
   5   3   6         38.16         66.68         5.05 o                         
   6   3   6       1190.47       1060.61        16.32 o                         
   7   3   6       5970.44       5774.94        54.77 o                         
   8   3   6         59.22         66.26         8.92 o                         
   9   3   6       2909.37       2782.68        37.67 o                         
  10   3   6         35.85         42.21        11.28 o                         
  11   3   6         58.63         86.32        14.54 o                         
  12   3   6         33.43         41.91        13.30 o                         
  13   3   6        338.97        343.13        23.02 o                         
  14   3   6         96.07         77.23        20.93 o                         
   0   4   6      16100.92      16567.12       148.08 o                         
   1   4   6      38245.19      39601.81       309.55 o                         
   2   4   6      16450.14      17348.05       143.51 o                         
   3   4   6      55648.52      63508.91       724.55 o                         
   4   4   6        976.32        963.39        14.08 o                         
   5   4   6       5314.25       5920.32        48.61 o                         
   6   4   6       2888.18       2912.94        28.47 o                         
   7   4   6        487.42        552.15        13.32 o                         
   8   4   6        264.13        272.68        11.16 o                         
   9   4   6       8894.64       8511.20        90.96 o                         
  10   4   6        171.66        202.13        15.55 o                         
  11   4   6       4299.06       4348.20        62.50 o                         
  12   4   6        863.07        853.83        27.55 o                         
  13   4   6       3983.70       4050.98        70.95 o                         
   1   5   6        963.06        875.86         6.87 o                         
   2   5   6        179.28        148.49         5.59 o                         
   3   5   6       3061.29       2838.22        30.61 o                         
   4   5   6      13259.23      13298.17       101.32 o                         
   5   5   6      10182.77       9349.00        72.58 o                         
   6   5   6       8158.93       8015.58        77.17 o                         
   7   5   6      13066.44      12677.02       119.20 o                         
   8   5   6       1953.49       1801.22        27.04 o                         
   9   5   6       1813.30       1834.52        29.69 o                         
  10   5   6        736.32        662.93        22.59 o                         
  11   5   6       1140.35       1252.10        45.01 o                         
  12   5   6         17.39         35.85        14.48 o                         
  13   5   6         79.31        115.38        25.47 o                         
   0   6   6         13.06         22.28         3.52 o                         
   1   6   6      14003.08      14381.55       135.54 o                         
   2   6   6       2873.08       2714.05        32.23 o                         
   3   6   6      19945.07      19277.12       203.40 o                         
   4   6   6       1252.83       1231.82        17.99 o                         
   5   6   6       2970.37       2825.50        21.58 o                         
   6   6   6         39.71         50.45         4.97 o                         
   7   6   6         12.42         20.56         5.37 o                         
   8   6   6        778.07        744.26        15.48 o                         
   9   6   6       2563.14       2525.42        35.19 o                         
  10   6   6       1054.65       1025.45        25.95 o                         
  11   6   6       3274.52       3435.05        55.18 o                         
  12   6   6        550.94        619.68        27.93 o                         
  13   6   6       2132.52       2121.02        58.70 o                         
   1   7   6         83.36         53.96         3.47 o                         
   2   7   6       2822.23       2809.15        28.52 o                         
   3   7   6       4282.31       4417.20        36.28 o                         
   4   7   6       6394.53       5720.75        58.82 o                         
   5   7   6      22478.04      22029.79       230.41 o                         
   6   7   6       3988.19       4009.61        31.68 o                         
   7   7   6       9206.10       8815.45        76.97 o                         
   8   7   6       2464.85       2490.18        29.38 o                         
   9   7   6       6633.78       6436.84        73.32 o                         
  10   7   6       1736.95       1664.26        28.78 o                         
  11   7   6       1573.18       1490.37        33.17 o                         
  12   7   6         16.10          2.69        11.20 o                         
  13   7   6        201.49        183.15        30.06 o                         
   0   8   6       2269.97       2434.48        24.62 o                         
   1   8   6       3546.03       3769.44        34.78 o                         
   2   8   6       1940.13       1813.31        14.74 o                         
   3   8   6       4115.67       3895.70        33.20 o                         
   4   8   6        790.19        873.07        15.42 o                         
   5   8   6       1843.01       1690.14        27.00 o                         
   6   8   6         14.98         24.45         7.91 o                         
   7   8   6       2266.35       2122.37        24.51 o                         
   8   8   6         51.04         38.53         6.46 o                         
   9   8   6       2325.64       2353.34        30.86 o                         
  10   8   6        601.95        659.42        21.32 o                         
  11   8   6        969.85        953.05        32.63 o                         
  12   8   6        914.94       1106.32        57.82 o                         
  13   8   6       1360.49       1396.48        55.11 o                         
   1   9   6       5831.18       6142.82        42.60 o                         
   2   9   6       2704.50       2446.62        18.95 o                         
   3   9   6      20325.21      19765.60       163.37 o                         
   4   9   6       2897.82       2903.29        34.61 o                         
   5   9   6      16283.64      16489.64       178.01 o                         
   6   9   6         33.95         29.05         8.67 o                         
   7   9   6      17588.23      17100.31       179.71 o                         
   8   9   6       1139.58       1219.62        28.25 o                         
   9   9   6       8002.19       7392.53        90.12 o                         
  10   9   6        659.72        648.54        22.89 o                         
  11   9   6       1106.28       1094.84        42.89 o                         
  12   9   6         15.30         25.51        15.52 o                         
   0  10   6        233.50        219.97         8.76 o                         
   1  10   6       6959.98       7010.51        51.53 o                         
   2  10   6       1746.61       1649.43        22.61 o                         
   3  10   6       2141.59       2291.99        24.80 o                         
   4  10   6        127.75        144.85         8.56 o                         
   5  10   6       1572.35       1577.26        21.07 o                         
   6  10   6         28.17         19.00         7.86 o                         
   7  10   6        807.40        836.38        21.07 o                         
   8  10   6         84.89         57.07        11.10 o                         
   9  10   6        566.61        597.24        34.28 o                         
  10  10   6        337.69        356.11        27.97 o                         
  11  10   6        515.56        464.12        27.16 o                         
  12  10   6        177.86        936.27       616.10 o                         
   1  11   6       4456.39       4634.01        37.78 o                         
   2  11   6        655.21        649.25        11.07 o                         
   3  11   6      10575.71      10279.93        85.43 o                         
   4  11   6        130.05        148.08        10.52 o                         
   5  11   6       4277.83       4046.26        41.33 o                         
   6  11   6       2775.17       2733.88        34.05 o                         
   7  11   6      10309.29      10121.36       108.87 o                         
   8  11   6        851.27        936.49        24.96 o                         
   9  11   6       6714.53       6834.61        97.27 o                         
  10  11   6        667.69        661.93        30.80 o                         
  11  11   6       3434.37       3547.25        92.28 o                         
   0  12   6          0.02         -0.09         5.55 o                         
   1  12   6         78.10        133.95         7.63 o                         
   2  12   6         44.54         47.29         6.47 o                         
   3  12   6        826.24        681.67        16.62 o                         
   4  12   6        461.88        442.06        13.93 o                         
   5  12   6       2204.39       2168.75        27.62 o                         
   6  12   6          2.08          8.42         7.88 o                         
   7  12   6        224.75        210.32        13.33 o                         
   8  12   6         63.74         45.76        11.27 o                         
   9  12   6        356.05        402.44        24.54 o                         
  10  12   6         94.65        100.15        25.20 o                         
  11  12   6          6.56         -8.57        28.53 o                         
   1  13   6        593.42        541.57        10.89 o                         
   2  13   6         52.43         61.14         6.72 o                         
   3  13   6       4339.46       4190.56        41.57 o                         
   4  13   6       1652.06       1581.20        24.61 o                         
   5  13   6       7238.27       7717.39        77.66 o                         
   6  13   6       1869.91       1847.76        28.01 o                         
   7  13   6       4126.50       4211.98        55.06 o                         
   8  13   6       1524.73       1473.46        33.17 o                         
   9  13   6       3691.47       3570.89        70.61 o                         
  10  13   6        903.68        964.57        46.27 o                         
   0  14   6         98.51        135.00        13.27 o                         
   1  14   6        410.88        437.41        12.61 o                         
   2  14   6        146.86        171.57         9.60 o                         
   3  14   6        249.14        241.29        13.31 o                         
   4  14   6         12.71         18.53         8.29 o                         
   5  14   6        437.89        465.08        16.26 o                         
   6  14   6         30.71         32.04         8.84 o                         
   7  14   6        299.59        285.69        15.38 o                         
   8  14   6         43.56         47.56        18.19 o                         
   9  14   6        193.13        172.44        32.80 o                         
  10  14   6          1.53         25.95        22.45 o                         
   1  15   6        256.54        221.96        10.75 o                         
   2  15   6         25.36         29.68         6.08 o                         
   3  15   6       3652.83       3716.36        42.86 o                         
   4  15   6        768.32        753.98        18.57 o                         
   5  15   6       5852.11       6008.43        71.22 o                         
   6  15   6        290.15        299.31        15.23 o                         
   7  15   6       4920.52       5136.99        83.97 o                         
   8  15   6        935.32        837.90        49.03 o                         
   9  15   6       2548.85       2321.93        67.60 o                         
   0  16   6        319.97        309.46        23.70 o                         
   1  16   6       1817.13       2020.18        29.78 o                         
   2  16   6          5.85         -1.73         5.39 o                         
   3  16   6       1123.51       1092.75        22.65 o                         
   4  16   6        919.85        924.37        23.83 o                         
   5  16   6        278.19        270.55        17.23 o                         
   6  16   6         30.92         41.76        16.09 o                         
   7  16   6         90.66         97.13        18.42 o                         
   8  16   6         56.99         43.37        18.26 o                         
   1  17   6        252.69        260.06        14.29 o                         
   2  17   6        153.36        170.18        11.84 o                         
   3  17   6        588.56        597.75        19.70 o                         
   4  17   6        159.27        216.79        15.73 o                         
   5  17   6       2427.08       2411.38        50.71 o                         
   6  17   6        778.89        814.67        32.01 o                         
   7  17   6       2748.50       2689.75        62.94 o                         
   0  18   6       1705.90       1901.22        52.53 o                         
   1  18   6       2642.29       2698.85        42.68 o                         
   2  18   6        651.43        678.84        23.64 o                         
   3  18   6       1630.04       1785.25        39.21 o                         
   4  18   6        318.36        305.79        22.24 o                         
   5  18   6        179.22        223.67        25.20 o                         
   6  18   6         79.42         87.76        18.45 o                         
   1  19   6        129.23        142.70        18.17 o                         
   2  19   6        337.41        308.04        30.78 o                         
   3  19   6         71.52         52.90        14.39 o                         
   4  19   6        402.47        369.02        22.65 o                         
   1   1   7        243.48        207.44         7.98 o                         
   2   1   7          8.36         24.64         2.66 o                         
   3   1   7      32078.12      33729.03       319.68 o                         
   4   1   7      19839.98      20605.92       181.46 o                         
   5   1   7      39680.24      39532.45       411.71 o                         
   6   1   7       1440.17       1370.76        17.69 o                         
   7   1   7      33161.77      33317.78       353.33 o                         
   8   1   7       9664.62       9162.17        90.37 o                         
   9   1   7      29140.71      28352.40       333.15 o                         
  10   1   7        157.55        159.95        16.14 o                         
  11   1   7        175.05        209.54        16.26 o                         
  12   1   7         29.37         31.28        15.07 o                         
  13   1   7        782.00        807.53        30.79 o                         
  14   1   7        240.00        279.00        26.12 o                         
   0   2   7     345352.25     402438.44     10848.15 o                         
   1   2   7       2993.46       2989.95        28.87 o                         
   2   2   7       1609.84       1856.19        14.52 o                         
   3   2   7       3097.31       3205.31        23.51 o                         
   4   2   7      15567.80      17050.36       145.22 o                         
   5   2   7       1625.06       1540.69        17.96 o                         
   6   2   7       2251.33       2255.30        24.37 o                         
   7   2   7          5.77         29.52         6.53 o                         
   8   2   7        430.51        460.97        16.68 o                         
   9   2   7       1368.71       1276.29        25.63 o                         
  10   2   7         76.42         86.52        11.62 o                         
  11   2   7        313.42        337.71        18.06 o                         
  12   2   7        281.86        240.11        21.53 o                         
  13   2   7        243.69        385.16        78.22 o                         
  14   2   7        106.37        159.09        36.14 o                         
   1   3   7      71821.03      83250.95       902.59 o                         
   2   3   7      16934.81      17765.66       141.96 o                         
   3   3   7      10816.63      11006.96        79.44 o                         
   4   3   7       9353.36       9302.74        69.84 o                         
   5   3   7       9015.22       7882.31        65.62 o                         
   6   3   7         52.58         26.89         5.32 o                         
   7   3   7      16744.58      15759.71       148.88 o                         
   8   3   7         48.94         81.75         9.31 o                         
   9   3   7      12844.78      12335.31       126.60 o                         
  10   3   7       1628.92       1581.82        31.34 o                         
  11   3   7       1883.00       1792.31        35.74 o                         
  12   3   7        245.68        260.69        20.14 o                         
  13   3   7       1276.05       1324.46        43.54 o                         
  14   3   7          1.86          2.45        13.47 o                         
   0   4   7      16477.50      14922.44       133.16 o                         
   1   4   7      21570.79      21440.86       229.58 o                         
   2   4   7        566.64        426.60         8.73 o                         
   3   4   7      34644.66      37241.60       370.60 o                         
   4   4   7       8832.44       9926.54        74.13 o                         
   5   4   7        899.53        941.07        12.24 o                         
   6   4   7        183.09        254.02         8.82 o                         
   7   4   7       1707.66       1763.79        22.26 o                         
   8   4   7         89.27        107.81        10.21 o                         
   9   4   7       1351.56       1367.82        25.74 o                         
  10   4   7        195.59        225.74        15.22 o                         
  11   4   7       5594.58       5389.72        72.84 o                         
  12   4   7         44.57         75.19        15.25 o                         
  13   4   7       1126.28       1177.30        41.52 o                         
   1   5   7        533.35        359.89         4.84 o                         
   2   5   7        126.90        181.90         4.79 o                         
   3   5   7      22190.88      23051.23       227.95 o                         
   4   5   7      10711.82      11428.67        94.91 o                         
   5   5   7      19385.28      18539.84       155.71 o                         
   6   5   7       1127.43       1170.02        15.51 o                         
   7   5   7      16793.15      16497.25       148.30 o                         
   8   5   7        970.20        836.64        18.14 o                         
   9   5   7       4366.29       4442.97        51.44 o                         
  10   5   7        834.45        835.83        22.64 o                         
  11   5   7       1920.74       1798.57        37.61 o                         
  12   5   7        462.84        446.36        28.85 o                         
  13   5   7        540.81        638.49        41.25 o                         
   0   6   7         19.51         14.47         4.17 o                         
   1   6   7      18374.07      16984.91       134.01 o                         
   2   6   7         20.26          8.54         2.41 o                         
   3   6   7      24560.92      24601.38       251.78 o                         
   4   6   7       1324.92       1099.13        17.70 o                         
   5   6   7        200.97        200.49         5.81 o                         
   6   6   7          0.25          3.97         3.68 o                         
   7   6   7          4.29         16.90         5.63 o                         
   8   6   7         30.27         48.73         8.33 o                         
   9   6   7       2280.07       2132.80        29.16 o                         
  10   6   7         39.01         30.33         9.85 o                         
  11   6   7       6333.32       6294.93        87.74 o                         
  12   6   7        416.60        336.73        22.29 o                         
  13   6   7       2030.76       1979.65        55.93 o                         
   1   7   7       6181.86       6548.89        41.77 o                         
   2   7   7       1424.53       1730.16        14.66 o                         
   3   7   7      31481.27      33215.95       633.82 o                         
   4   7   7       1894.72       1800.91        26.36 o                         
   5   7   7      15782.46      16415.96       170.37 o                         
   6   7   7       1287.06       1125.25        26.40 o                         
   7   7   7      11425.25      11312.08       114.49 o                         
   8   7   7       2746.65       2872.92        39.27 o                         
   9   7   7       5039.45       5078.21        55.13 o                         
  10   7   7        303.80        280.60        15.18 o                         
  11   7   7       1085.99       1244.48        48.83 o                         
  12   7   7        131.27        113.12        17.11 o                         
  13   7   7         88.91        100.97        24.60 o                         
   0   8   7       5037.01       5032.81        43.07 o                         
   1   8   7      19841.13      19135.17       139.54 o                         
   2   8   7       4904.88       4978.93        49.89 o                         
   3   8   7      14609.08      13843.30       107.00 o                         
   4   8   7       5147.57       5535.11        91.60 o                         
   5   8   7       1474.29       1319.05        22.25 o                         
   6   8   7          0.09         11.90         7.96 o                         
   7   8   7        843.96        791.85        19.76 o                         
   8   8   7        685.00        658.09        15.16 o                         
   9   8   7       2394.92       2274.32        28.88 o                         
  10   8   7        896.22        829.31        21.82 o                         
  11   8   7       4813.96       4878.09        71.60 o                         
  12   8   7        344.75        384.06        29.97 o                         
  13   8   7       2616.59       2467.12        82.14 o                         
   1   9   7        240.20        366.96         7.49 o                         
   2   9   7       2830.36       2708.78        18.89 o                         
   3   9   7       5541.33       5834.74        47.69 o                         
   4   9   7         46.39         22.49         5.74 o                         
   5   9   7       5075.79       5063.55        53.85 o                         
   6   9   7         39.09         28.83         8.74 o                         
   7   9   7       2114.48       2140.48        38.64 o                         
   8   9   7        240.52        295.48        56.76 o                         
   9   9   7       2189.07       2073.87        44.54 o                         
  10   9   7        345.34        286.37        21.10 o                         
  11   9   7        810.21        852.30        32.40 o                         
  12   9   7         14.78          0.26        16.03 o                         
   0  10   7        297.89        318.74         9.45 o                         
   1  10   7      33337.70      32720.84       278.39 o                         
   2  10   7       2576.09       2450.37        18.99 o                         
   3  10   7      26444.24      26573.88       242.51 o                         
   4  10   7        151.10        134.32         8.15 o                         
   5  10   7       1069.50        956.24        17.73 o                         
   6  10   7        385.23        342.36        13.61 o                         
   7  10   7        304.69        298.21        16.84 o                         
   8  10   7          0.80          0.51         8.43 o                         
   9  10   7       1919.32       2042.68        39.03 o                         
  10  10   7       1357.69       1320.09        33.04 o                         
  11  10   7       5205.64       5109.90       112.91 o                         
  12  10   7        238.89        272.44        34.87 o                         
   1  11   7       1568.69       1542.84        16.53 o                         
   2  11   7          1.17         10.55         4.50 o                         
   3  11   7          5.21         13.89         5.90 o                         
   4  11   7       1031.58        998.70        16.73 o                         
   5  11   7        378.39        396.84        12.87 o                         
   6  11   7         70.37         65.13         9.03 o                         
   7  11   7          7.49         -2.25         7.90 o                         
   8  11   7          2.38          4.71         8.94 o                         
   9  11   7        415.36        430.61        25.44 o                         
  10  11   7          3.62         -4.47        12.73 o                         
  11  11   7         69.53         81.38        36.48 o                         
   0  12   7         75.15         97.62         9.60 o                         
   1  12   7      21382.05      21609.93       201.19 o                         
   2  12   7        967.73        915.28        13.71 o                         
   3  12   7      10888.67      10503.50        88.99 o                         
   4  12   7        777.15        768.85        17.89 o                         
   5  12   7        556.35        550.67        14.71 o                         
   6  12   7        897.64        878.24        19.06 o                         
   7  12   7         11.54         14.72         9.06 o                         
   8  12   7          4.26         -1.40         6.78 o                         
   9  12   7       1588.43       1676.56        52.77 o                         
  10  12   7        553.79        596.05        56.41 o                         
  11  12   7       3394.12       3539.40       153.29 o                         
   1  13   7        102.95         99.67         7.04 o                         
   2  13   7        407.25        387.33        10.26 o                         
   3  13   7         28.92         31.96         7.51 o                         
   4  13   7        497.11        522.82        15.64 o                         
   5  13   7         41.38         43.22         8.56 o                         
   6  13   7         10.97          3.64         7.59 o                         
   7  13   7        288.51        261.80        16.25 o                         
   8  13   7         44.97         77.83        19.16 o                         
   9  13   7         17.88         23.70        20.14 o                         
  10  13   7         53.68         52.76        19.95 o                         
   0  14   7       4648.19       4509.43        53.99 o                         
   1  14   7       6444.86       6558.63        61.63 o                         
   2  14   7       1475.59       1463.05        19.72 o                         
   3  14   7       3289.44       3216.64        36.87 o                         
   4  14   7        218.92        239.58        12.06 o                         
   5  14   7        886.12        877.89        19.78 o                         
   6  14   7         27.86         30.77         9.91 o                         
   7  14   7        130.40        143.23        13.80 o                         
   8  14   7          9.92         20.34        15.14 o                         
   9  14   7        749.40        746.26        42.14 o                         
  10  14   7         65.14         70.50        26.14 o                         
   1  15   7         50.74         56.34         8.07 o                         
   2  15   7         17.49         10.56         5.84 o                         
   3  15   7        296.40        273.17        13.08 o                         
   4  15   7          7.99         20.18         8.47 o                         
   5  15   7        987.20       1092.68        24.42 o                         
   6  15   7         68.09         67.18        13.48 o                         
   7  15   7        395.42        433.80        32.84 o                         
   8  15   7        130.50        192.73        24.20 o                         
   9  15   7        494.38        574.35        40.19 o                         
   0  16   7         57.86         54.21        17.07 o                         
   1  16   7       4173.76       4204.40        46.26 o                         
   2  16   7        196.94        230.52        10.72 o                         
   3  16   7       2341.89       2475.86        36.28 o                         
   4  16   7         42.22         38.55        10.69 o                         
   5  16   7        335.83        341.08        18.45 o                         
   6  16   7          2.38         22.63        17.26 o                         
   7  16   7         13.36         22.46        16.90 o                         
   8  16   7          5.54          4.79        16.22 o                         
   1  17   7        303.67        285.22        14.21 o                         
   2  17   7        500.81        488.76        17.31 o                         
   3  17   7       1905.07       1926.12        36.10 o                         
   4  17   7        453.92        519.66        20.64 o                         
   5  17   7       2137.07       2208.94        55.98 o                         
   6  17   7        295.77        326.80        22.19 o                         
   7  17   7        639.40        955.05        85.37 o                         
   0  18   7        170.75        169.16        24.23 o                         
   1  18   7       3971.38       3924.96        56.12 o                         
   2  18   7        281.80        248.62        17.04 o                         
   3  18   7        703.87        734.73        25.43 o                         
   4  18   7          1.33         -2.61        12.69 o                         
   5  18   7        723.32        713.65        34.11 o                         
   6  18   7         28.79         24.59        19.83 o                         
   1  19   7        167.84        156.07        19.80 o                         
   2  19   7         58.31         63.28        14.29 o                         
   3  19   7       1610.08       1667.68        65.47 o                         
   4  19   7         50.51         28.21        13.98 o                         
   0   0   8      35337.73      36014.15       546.01 o                         
   1   0   8      14641.08      15972.66       265.07 o                         
   2   0   8      10417.49      10535.80       163.36 o                         
   3   0   8       4387.54       4092.63        43.26 o                         
   4   0   8         60.25        137.51         8.90 o                         
   5   0   8      15339.93      16235.00       205.40 o                         
   6   0   8        114.37        139.80        11.76 o                         
   7   0   8         12.22         33.11         9.88 o                         
   8   0   8        220.25        274.18        16.95 o                         
   9   0   8       1627.39       1560.32        40.50 o                         
  10   0   8       9835.18       9579.66       149.55 o                         
  11   0   8        976.94       1031.75        37.13 o                         
  12   0   8       3839.59       3741.57        80.58 o                         
  13   0   8       3296.16       3156.95        96.88 o                         
  14   0   8       5032.60       4823.08       175.64 o                         
   1   1   8      17818.90      18518.23       130.15 o                         
   2   1   8       3394.68       3745.93        33.17 o                         
   3   1   8      13768.31      14100.78       134.54 o                         
   4   1   8       5088.96       5302.94        42.86 o                         
   5   1   8       8659.28       9391.95        78.91 o                         
   6   1   8        883.76        897.66        14.75 o                         
   7   1   8        703.35        694.56        14.70 o                         
   8   1   8          2.98         31.57         8.18 o                         
   9   1   8        436.66        525.33        18.44 o                         
  10   1   8         45.43         67.58        12.08 o                         
  11   1   8        629.36        608.98        21.24 o                         
  12   1   8          1.19         12.01        11.49 o                         
  13   1   8         43.18         63.53        16.11 o                         
  14   1   8          6.09         11.34        14.14 o                         
   0   2   8      44630.09      48307.87       710.42 o                         
   1   2   8      21943.85      23570.54       205.01 o                         
   2   2   8      22993.79      23151.38       255.71 o                         
   3   2   8        490.84        572.68         8.39 o                         
   4   2   8       6659.06       6819.80        67.84 o                         
   5   2   8       6492.02       6583.80        56.31 o                         
   6   2   8       1618.18       1547.27        21.00 o                         
   7   2   8       2181.70       2134.39        25.68 o                         
   8   2   8        327.03        325.55        13.24 o                         
   9   2   8       2040.23       2005.50        31.83 o                         
  10   2   8       3374.49       3228.96        45.11 o                         
  11   2   8        968.31        963.83        26.58 o                         
  12   2   8       3971.62       4058.72        66.49 o                         
  13   2   8       1365.86       1415.77        41.36 o                         
  14   2   8       3537.44       3521.72        74.31 o                         
   1   3   8        610.79        923.95        11.75 o                         
   2   3   8         39.68         31.32         3.12 o                         
   3   3   8       2157.18       2131.34        19.59 o                         
   4   3   8         55.38         32.98         7.13 o                         
   5   3   8       5681.98       5979.26        49.60 o                         
   6   3   8       5416.07       5009.70        45.62 o                         
   7   3   8       2602.01       2725.07        31.58 o                         
   8   3   8       4684.88       4608.80        50.39 o                         
   9   3   8       1040.19        976.87        22.63 o                         
  10   3   8        123.78        137.85        14.98 o                         
  11   3   8       1021.57        998.62        27.74 o                         
  12   3   8         28.17         53.23        16.56 o                         
  13   3   8          9.98         14.37        15.14 o                         
  14   3   8         24.29         26.65        22.42 o                         
   0   4   8      22420.03      26174.07       367.74 o                         
   1   4   8      28963.92      30371.39       248.44 o                         
   2   4   8      76023.49      84218.15      1193.93 o                         
   3   4   8        195.97        327.88         6.10 o                         
   4   4   8      26172.11      25915.72       296.27 o                         
   5   4   8       1987.93       2054.63        20.07 o                         
   6   4   8        467.60        497.31        10.37 o                         
   7   4   8         17.82         23.15         6.94 o                         
   8   4   8       1673.93       1473.35        23.85 o                         
   9   4   8        628.69        570.01        17.54 o                         
  10   4   8       2100.00       2124.82        33.67 o                         
  11   4   8       1596.83       1725.05        40.06 o                         
  12   4   8       3830.92       3799.62        68.44 o                         
  13   4   8       1380.65       1393.71        44.58 o                         
   1   5   8       4328.80       4597.56        34.64 o                         
   2   5   8      12318.69      11655.96        81.47 o                         
   3   5   8        386.38        323.67         7.87 o                         
   4   5   8      16511.74      15901.15       138.19 o                         
   5   5   8       1036.96       1072.75        16.81 o                         
   6   5   8       8658.45       8474.68        70.51 o                         
   7   5   8       2337.61       2196.01        28.69 o                         
   8   5   8      12358.21      11419.62       113.02 o                         
   9   5   8         18.33         32.53         9.22 o                         
  10   5   8        436.32        490.19        19.28 o                         
  11   5   8        451.31        421.81        22.38 o                         
  12   5   8        155.70        148.15        20.96 o                         
  13   5   8         28.74         35.27        16.13 o                         
   0   6   8       2143.09       1413.10        23.94 o                         
   1   6   8      12639.35      12408.28        77.88 o                         
   2   6   8      50324.52      57098.88       675.02 o                         
   3   6   8       9598.47       9889.26       115.51 o                         
   4   6   8      19214.19      19455.79       197.53 o                         
   5   6   8       8837.67       8580.73        79.67 o                         
   6   6   8         57.97         80.49         7.71 o                         
   7   6   8         60.77         72.73         6.85 o                         
   8   6   8       1239.27       1215.26        21.23 o                         
   9   6   8        697.39        630.69        17.88 o                         
  10   6   8       4179.09       3960.21        50.07 o                         
  11   6   8        967.86       1033.04        29.23 o                         
  12   6   8       2292.99       2398.55        50.68 o                         
  13   6   8       1741.53       1845.76        67.90 o                         
   1   7   8       9591.97       9812.21        62.49 o                         
   2   7   8       6070.57       5842.39        42.73 o                         
   3   7   8       2263.12       2011.77        26.84 o                         
   4   7   8      17016.70      16814.65       184.39 o                         
   5   7   8      17994.33      17746.99       186.55 o                         
   6   7   8       7856.22       7577.57        83.03 o                         
   7   7   8       7957.48       7607.19        79.59 o                         
   8   7   8       7032.09       6791.26        63.14 o                         
   9   7   8       1136.92       1088.16        24.68 o                         
  10   7   8       6234.98       6215.61        72.90 o                         
  11   7   8        361.22        287.91        18.55 o                         
  12   7   8        724.18        710.87        35.66 o                         
  13   7   8          1.07         13.47        21.02 o                         
   0   8   8       4345.98       4188.93        48.19 o                         
   1   8   8       6195.07       5745.56        39.15 o                         
   2   8   8       7783.44       7734.04        69.37 o                         
   3   8   8       3897.40       4050.21        35.68 o                         
   4   8   8       1316.62       1323.86        19.44 o                         
   5   8   8         23.48         37.67         8.39 o                         
   6   8   8       2683.03       2576.92        35.43 o                         
   7   8   8        509.55        548.49        18.62 o                         
   8   8   8        137.00        162.98         9.66 o                         
   9   8   8          4.12         17.12         6.80 o                         
  10   8   8       1423.56       1335.22        26.97 o                         
  11   8   8        918.60        882.30        63.32 o                         
  12   8   8        512.36        638.09        69.26 o                         
   1   9   8        100.68        132.40         5.91 o                         
   2   9   8       7641.12       7380.43        71.70 o                         
   3   9   8        530.74        486.01        10.52 o                         
   4   9   8      14209.48      14122.38       125.56 o                         
   5   9   8       8970.84       8689.58        92.00 o                         
   6   9   8       7811.31       7192.63        84.16 o                         
   7   9   8       4598.54       4468.61        61.14 o                         
   8   9   8      10622.47      10679.68       137.72 o                         
   9   9   8       2500.62       2526.30        45.17 o                         
  10   9   8       4944.42       4614.32        77.21 o                         
  11   9   8        770.35        780.98        35.27 o                         
  12   9   8       1138.71       1315.38        50.35 o                         
   0  10   8       4132.21       4313.47        43.80 o                         
   1  10   8         49.44         58.24         5.61 o                         
   2  10   8       1677.06       1543.85        13.53 o                         
   3  10   8        955.20        921.32        17.01 o                         
   4  10   8        113.81        164.74        10.04 o                         
   5  10   8       1645.06       1606.45        24.95 o                         
   6  10   8         91.93        101.94        10.03 o                         
   7  10   8        828.62        695.13        22.32 o                         
   8  10   8         33.05         36.15        12.09 o                         
   9  10   8         10.80         16.17        12.47 o                         
  10  10   8        412.02        497.09        28.82 o                         
  11  10   8        509.94        706.59       120.51 o                         
  12  10   8         39.09          5.28        16.95 o                         
   1  11   8         81.90         80.33         5.61 o                         
   2  11   8       5298.16       5043.52        36.44 o                         
   3  11   8         98.74         81.34         7.28 o                         
   4  11   8       8266.10       8513.73        77.17 o                         
   5  11   8       6530.21       6225.39        59.72 o                         
   6  11   8       8634.00       8588.02        85.76 o                         
   7  11   8       3150.38       3070.50        51.86 o                         
   8  11   8       8796.37       8634.67       114.97 o                         
   9  11   8        720.64        680.34        26.44 o                         
  10  11   8       2249.31       2179.41        53.80 o                         
  11  11   8        679.86        740.37        49.60 o                         
   0  12   8        819.57        789.61        26.47 o                         
   1  12   8        373.61        376.34        10.39 o                         
   2  12   8        348.19        408.61        10.41 o                         
   3  12   8        527.53        527.33        13.06 o                         
   4  12   8        818.42        723.73        15.34 o                         
   5  12   8        180.66        159.57        11.52 o                         
   6  12   8        434.05        418.62        14.29 o                         
   7  12   8        699.12        647.04        20.32 o                         
   8  12   8          5.94         23.88        11.61 o                         
   9  12   8        232.31        207.54        28.95 o                         
  10  12   8        309.53        299.73        46.09 o                         
  11  12   8        471.86        506.62        97.37 o                         
   1  13   8        630.32        624.39        13.30 o                         
   2  13   8       1497.95       1603.75        18.26 o                         
   3  13   8        917.13        957.49        18.44 o                         
   4  13   8       4178.61       4012.82        41.19 o                         
   5  13   8       1097.68       1108.73        21.20 o                         
   6  13   8       5989.85       6008.05        64.06 o                         
   7  13   8       2762.83       2771.82        38.51 o                         
   8  13   8       3206.95       3386.67        66.22 o                         
   9  13   8       1483.06       1491.17        42.34 o                         
  10  13   8       1835.68       1947.33        55.47 o                         
   0  14   8        470.01        483.50        21.84 o                         
   1  14   8        829.04        851.23        15.30 o                         
   2  14   8        116.94        132.86         8.28 o                         
   3  14   8        328.17        317.80        13.39 o                         
   4  14   8       1564.87       1676.14        25.41 o                         
   5  14   8        429.57        420.09        17.88 o                         
   6  14   8        101.50        108.21        12.64 o                         
   7  14   8        114.98        124.89        14.27 o                         
   8  14   8        186.16        151.63        18.29 o                         
   9  14   8         69.22        113.70        20.22 o                         
  10  14   8         42.79         51.07        29.81 o                         
   1  15   8       1363.70       1294.72        21.47 o                         
   2  15   8        989.21        992.22        14.85 o                         
   3  15   8        861.67        897.60        20.50 o                         
   4  15   8       1768.13       1736.50        31.28 o                         
   5  15   8        189.56        223.47        17.01 o                         
   6  15   8       5838.37       6082.84        75.52 o                         
   7  15   8       1875.94       2003.70        51.15 o                         
   8  15   8       2388.57       2331.96        55.69 o                         
   9  15   8        956.86        917.04        45.85 o                         
   0  16   8       3007.65       3015.21        62.16 o                         
   1  16   8       2767.27       2755.79        32.53 o                         
   2  16   8       1326.71       1399.92        21.96 o                         
   3  16   8        108.28        113.76        12.66 o                         
   4  16   8        402.73        451.34        20.07 o                         
   5  16   8        712.56        755.01        22.05 o                         
   6  16   8         44.80         32.47        16.27 o                         
   7  16   8          0.63         10.68        13.84 o                         
   8  16   8        233.92        222.10        25.66 o                         
   1  17   8        321.11        290.42        15.82 o                         
   2  17   8        327.84        316.59        16.77 o                         
   3  17   8        388.38        379.79        18.05 o                         
   4  17   8       1003.77       1058.23        27.04 o                         
   5  17   8       1197.24       1211.16        36.03 o                         
   6  17   8       3052.54       2998.34        60.76 o                         
   7  17   8        557.51        600.46        35.97 o                         
   0  18   8       1743.00       1841.87        63.54 o                         
   1  18   8        414.07        441.18        21.20 o                         
   2  18   8       1774.22       1993.32        47.05 o                         
   3  18   8          5.80          4.64         9.35 o                         
   4  18   8        109.93        121.19        18.17 o                         
   5  18   8         71.04         67.97        16.62 o                         
   1  19   8         17.51         17.55        14.81 o                         
   2  19   8         66.64         71.45        15.45 o                         
   3  19   8        121.63         97.57        17.63 o                         
   4  19   8        494.11        423.86        37.63 o                         
   1   1   9          0.46         25.11         2.54 o                         
   2   1   9      22025.21      22643.27       180.47 o                         
   3   1   9       1447.56       1497.96        13.98 o                         
   4   1   9      40799.34      41352.54       431.07 o                         
   5   1   9        682.44        675.28        12.26 o                         
   6   1   9       9842.54       7797.47        95.91 o                         
   7   1   9        396.07        331.57        11.32 o                         
   8   1   9      24674.22      24337.84       256.53 o                         
   9   1   9        106.53        139.71        11.87 o                         
  10   1   9       7004.51       7153.04        84.31 o                         
  11   1   9        268.11        273.59        17.95 o                         
  12   1   9       1499.84       1542.57        36.29 o                         
  13   1   9         13.29         23.09        14.89 o                         
  14   1   9        111.01        112.02        19.32 o                         
   0   2   9      20419.32      20736.05       215.87 o                         
   1   2   9        160.86        316.52         7.89 o                         
   2   2   9       9970.87       9831.72        76.05 o                         
   3   2   9         26.29         51.61         4.44 o                         
   4   2   9       2722.79       2645.84        21.93 o                         
   5   2   9       4435.03       4814.85        48.77 o                         
   6   2   9         30.40         55.56         6.46 o                         
   7   2   9        249.53        231.00        10.19 o                         
   8   2   9        613.98        665.87        16.43 o                         
   9   2   9         20.37         19.76         8.93 o                         
  10   2   9        731.28        697.41        22.94 o                         
  11   2   9          0.02         12.95        10.00 o                         
  12   2   9        759.09        830.57        28.57 o                         
  13   2   9         42.35         46.33        16.01 o                         
  14   2   9         79.21         43.84        17.89 o                         
   1   3   9       1349.05       1312.66        16.80 o                         
   2   3   9       9953.62      10142.50        69.43 o                         
   3   3   9       2870.67       2860.39        24.62 o                         
   4   3   9      35182.55      38481.43       371.91 o                         
   5   3   9        321.62        329.35        12.11 o                         
   6   3   9      22642.38      22239.15       214.69 o                         
   7   3   9        342.47        329.12        12.42 o                         
   8   3   9      26602.19      26318.38       282.17 o                         
   9   3   9         13.30         21.73         8.39 o                         
  10   3   9       6022.18       5871.84        76.94 o                         
  11   3   9        297.64        316.12        17.56 o                         
  12   3   9        956.15        995.17        30.74 o                         
  13   3   9        146.64        180.25        21.76 o                         
   0   4   9       1258.68       1259.29        19.68 o                         
   1   4   9       9215.13      10283.67        75.08 o                         
   2   4   9       7690.28       7328.10        52.91 o                         
   3   4   9        496.29        850.93        16.77 o                         
   4   4   9       2107.36       1948.89        20.45 o                         
   5   4   9        504.10        471.10         9.74 o                         
   6   4   9        809.96        681.73        12.21 o                         
   7   4   9        104.24        108.83         8.66 o                         
   8   4   9        754.65        729.03        20.83 o                         
   9   4   9          0.03          4.73         8.45 o                         
  10   4   9        615.11        595.79        20.83 o                         
  11   4   9         39.02         52.59        14.40 o                         
  12   4   9       4124.41       4134.57        70.42 o                         
  13   4   9        152.87        126.38        19.50 o                         
   1   5   9       1603.53       1449.66        13.89 o                         
   2   5   9         74.08        185.55        11.04 o                         
   3   5   9         11.09         12.80         3.40 o                         
   4   5   9       6115.90       6033.97        62.35 o                         
   5   5   9       1665.38       1411.30        17.50 o                         
   6   5   9      18872.21      19469.83       174.06 o                         
   7   5   9          4.51         13.40         6.27 o                         
   8   5   9      12601.28      12547.57       145.64 o                         
   9   5   9        144.49        193.36        11.30 o                         
  10   5   9       4707.30       4666.42        58.42 o                         
  11   5   9         94.81        109.35        14.31 o                         
  12   5   9        939.34        928.87        31.14 o                         
  13   5   9        139.48        138.53        19.47 o                         
   0   6   9      21414.65      21076.80       282.50 o                         
   1   6   9       5584.73       5359.37        36.86 o                         
   2   6   9      22858.99      22317.92       193.98 o                         
   3   6   9        532.05        454.42        18.57 o                         
   4   6   9      11520.84      10714.59       103.76 o                         
   5   6   9         21.21         30.57         3.38 o                         
   6   6   9         35.20         60.58         6.67 o                         
   7   6   9         12.17         20.53         5.82 o                         
   8   6   9       2997.52       2962.99        33.53 o                         
   9   6   9         34.89         29.22         8.57 o                         
  10   6   9       5275.96       5274.84        63.29 o                         
  11   6   9        142.18        145.64        15.19 o                         
  12   6   9       2257.62       2201.89       110.19 o                         
  13   6   9        288.03        356.21        37.48 o                         
   1   7   9          3.99         11.00         3.11 o                         
   2   7   9       3970.83       4193.33        31.30 o                         
   3   7   9         78.13         92.84         6.56 o                         
   4   7   9      35364.80      35454.11       443.29 o                         
   5   7   9        322.54        392.20        15.05 o                         
   6   7   9      13303.32      12906.30       137.97 o                         
   7   7   9        593.53        595.40        13.77 o                         
   8   7   9       8192.78       8182.86        76.04 o                         
   9   7   9        331.32        326.64        14.07 o                         
  10   7   9       1750.13       1623.53        31.31 o                         
  11   7   9          3.54         -4.06         9.20 o                         
  12   7   9        293.95        249.81        23.95 o                         
  13   7   9         30.95         34.36        18.41 o                         
   0   8   9      44722.95      44552.14       557.90 o                         
   1   8   9       2270.81       2392.39        24.59 o                         
   2   8   9      13504.80      12763.26        83.31 o                         
   3   8   9        830.38        990.06        13.98 o                         
   4   8   9      26149.72      26268.88       252.57 o                         
   5   8   9        641.14        677.86        18.02 o                         
   6   8   9        420.89        398.35        16.41 o                         
   7   8   9         82.59        128.67        13.28 o                         
   8   8   9        543.40        544.83        20.55 o                         
   9   8   9          2.66          6.43         5.30 o                         
  10   8   9       5388.83       5421.25        61.52 o                         
  11   8   9          3.08          9.15        14.91 o                         
  12   8   9       3604.19       3796.15        82.40 o                         
   1   9   9        245.06        269.55         7.92 o                         
   2   9   9       2411.78       2255.40        17.19 o                         
   3   9   9        221.26        254.78         9.44 o                         
   4   9   9       8745.15       8790.79        81.88 o                         
   5   9   9         19.79         32.46         7.80 o                         
   6   9   9      10831.45      10314.81       117.31 o                         
   7   9   9       1390.82       1413.43        29.60 o                         
   8   9   9       2941.11       2987.18        63.70 o                         
   9   9   9        202.77        202.34        18.57 o                         
  10   9   9       1395.62       1339.76        46.02 o                         
  11   9   9          0.76          7.22        14.19 o                         
  12   9   9         99.31        114.37        24.64 o                         
   0  10   9      25458.02      26037.25       300.70 o                         
   1  10   9       3410.49       3122.25        25.53 o                         
   2  10   9      24127.19      23580.88       181.05 o                         
   3  10   9         49.88         54.79         6.41 o                         
   4  10   9      10622.82      10189.52        87.56 o                         
   5  10   9       3077.62       2878.54        35.28 o                         
   6  10   9        446.06        384.75        24.26 o                         
   7  10   9        131.03        110.94        13.46 o                         
   8  10   9        791.45        797.08        24.47 o                         
   9  10   9        783.19        906.13        36.24 o                         
  10  10   9       2172.01       2317.67        59.56 o                         
  11  10   9          5.68          4.29        13.64 o                         
  12  10   9       4544.61       4699.08       116.12 o                         
   1  11   9          7.22          4.74         4.00 o                         
   2  11   9        690.02        836.82        10.61 o                         
   3  11   9        409.35        390.85        11.65 o                         
   4  11   9       1074.15       1072.02        18.56 o                         
   5  11   9          2.08          3.89         7.39 o                         
   6  11   9        137.92        123.92        13.28 o                         
   7  11   9        267.94        181.61        13.71 o                         
   8  11   9         49.60         89.26        16.27 o                         
   9  11   9        102.78         91.35        19.79 o                         
  10  11   9        655.38        637.52        29.49 o                         
  11  11   9         11.88         31.88        22.69 o                         
   0  12   9      28276.24      29124.79       618.47 o                         
   1  12   9        885.48        890.96        15.34 o                         
   2  12   9      21725.36      21370.21       180.00 o                         
   3  12   9        377.87        413.06        14.83 o                         
   4  12   9       1396.86       1432.54        22.66 o                         
   5  12   9        617.15        611.52        17.21 o                         
   6  12   9        485.32        408.14        15.98 o                         
   7  12   9        130.91        117.45        13.09 o                         
   8  12   9        760.37        780.15        25.36 o                         
   9  12   9        572.91        606.33        26.45 o                         
  10  12   9       2480.65       2581.14        70.93 o                         
  11  12   9        158.21        138.43        33.63 o                         
   1  13   9          0.41         11.17         4.92 o                         
   2  13   9         44.36         36.43         5.76 o                         
   3  13   9        309.39        309.53        12.57 o                         
   4  13   9        187.98        182.03        12.67 o                         
   5  13   9          2.64         -2.96         7.57 o                         
   6  13   9        742.93        697.44        21.44 o                         
   7  13   9          0.11          4.47         8.61 o                         
   8  13   9        327.33        354.53        20.03 o                         
   9  13   9         64.71         85.41        19.41 o                         
  10  13   9        213.66        220.15        28.02 o                         
   0  14   9       7155.17       6850.06       122.83 o                         
   1  14   9        760.18        697.22        14.49 o                         
   2  14   9       5031.05       5049.55        45.02 o                         
   3  14   9        561.86        522.85        15.46 o                         
   4  14   9       3651.16       3670.00        48.82 o                         
   5  14   9        277.95        266.39        14.28 o                         
   6  14   9        266.95        234.77        16.88 o                         
   7  14   9        159.81        173.05        14.25 o                         
   8  14   9        191.87        152.56        21.36 o                         
   9  14   9         11.00         14.53        15.04 o                         
   1  15   9        258.14        243.49        11.23 o                         
   2  15   9        218.11        259.04        10.36 o                         
   3  15   9          8.99          6.55         7.44 o                         
   4  15   9        377.37        423.61        17.42 o                         
   5  15   9        232.99        272.85        14.83 o                         
   6  15   9         76.45        120.63        16.06 o                         
   7  15   9         72.02         39.87        20.16 o                         
   8  15   9        680.08        714.88        36.79 o                         
   9  15   9        186.50        155.67        23.80 o                         
   0  16   9       4011.17       4065.14       102.52 o                         
   1  16   9        293.37        322.06        13.91 o                         
   2  16   9       3657.53       3718.48        48.09 o                         
   3  16   9        664.00        700.09        22.79 o                         
   4  16   9        761.17        712.66        21.98 o                         
   5  16   9        296.88        301.69        16.48 o                         
   6  16   9         79.42        132.56        19.75 o                         
   7  16   9         36.70         34.70        19.17 o                         
   8  16   9         96.98        110.63        24.74 o                         
   1  17   9        221.36        220.46        16.36 o                         
   2  17   9       1370.33       1484.71        29.57 o                         
   3  17   9         60.09         41.71        11.26 o                         
   4  17   9       2311.49       2284.13        40.34 o                         
   5  17   9        155.90        138.25        21.23 o                         
   6  17   9        849.96        978.56        39.27 o                         
   7  17   9         83.43        105.48        24.61 o                         
   0  18   9       3590.20       3660.00       172.71 o                         
   1  18   9        199.66        151.41        14.88 o                         
   2  18   9       1635.51       1674.93        35.51 o                         
   3  18   9        633.59        617.10        23.55 o                         
   4  18   9        792.42        877.79        31.05 o                         
   5  18   9         12.24         -4.48        12.92 o                         
   1  19   9         17.69         27.56        23.45 o                         
   2  19   9        814.25        822.20        30.30 o                         
   3  19   9         66.99         64.17        17.44 o                         
   0   0  10      23458.74      25599.11       671.32 o                         
   1   0  10      16938.73      16886.74       203.78 o                         
   2   0  10      19901.34      20270.04       239.38 o                         
   3   0  10       7962.07       7469.66        70.86 o                         
   4   0  10      37688.38      39306.60       808.71 o                         
   5   0  10       6238.32       5686.15        70.14 o                         
   6   0  10         18.20          6.61         7.56 o                         
   7   0  10       3374.51       3236.58        49.55 o                         
   8   0  10        300.09        339.45        18.68 o                         
   9   0  10         19.02         14.39        11.64 o                         
  10   0  10       2317.12       2246.73        52.94 o                         
  11   0  10       8274.94       8062.86       145.37 o                         
  12   0  10       3442.40       3614.64        82.48 o                         
  13   0  10       3662.69       3544.45        94.45 o                         
  14   0  10       1684.42       1481.46        64.91 o                         
   1   1  10       5747.44       6056.31        82.07 o                         
   2   1  10        192.59        263.54         7.40 o                         
   3   1  10       1219.27       1130.83        15.32 o                         
   4   1  10       5775.84       6051.83        46.30 o                         
   5   1  10        156.37        315.13         9.26 o                         
   6   1  10        836.58        755.00        14.09 o                         
   7   1  10          6.84         17.02         6.66 o                         
   8   1  10        272.38        244.64        13.62 o                         
   9   1  10        719.35        692.84        22.74 o                         
  10   1  10       1491.57       1460.54        30.15 o                         
  11   1  10         21.65         50.40        12.69 o                         
  12   1  10         17.28         25.60        15.87 o                         
  13   1  10          1.14         10.38        13.54 o                         
  14   1  10         56.97         69.04        18.92 o                         
   0   2  10      85899.06      98295.73      1798.93 o                         
   1   2  10      18403.61      19613.39       226.53 o                         
   2   2  10       3675.85       3139.50        34.93 o                         
   3   2  10      17625.54      16812.29       152.49 o                         
   4   2  10       7760.79       7680.82        67.97 o                         
   5   2  10       2055.20       1831.43        21.16 o                         
   6   2  10       1162.35       1171.78        17.20 o                         
   7   2  10        157.12        162.67         9.52 o                         
   8   2  10       1692.26       1613.91        26.10 o                         
   9   2  10        301.91        317.66        14.41 o                         
  10   2  10       1517.28       1598.08        31.68 o                         
  11   2  10       5531.92       5405.92        71.10 o                         
  12   2  10       2763.04       2724.36        53.57 o                         
  13   2  10       2875.42       2804.95        58.29 o                         
   1   3  10      12944.07      14482.18       109.31 o                         
   2   3  10       2122.60       2188.17        18.37 o                         
   3   3  10       1195.69       1019.21        13.67 o                         
   4   3  10       7582.83       8013.21        76.25 o                         
   5   3  10        187.64        155.42         7.27 o                         
   6   3  10       2680.53       2501.02        29.01 o                         
   7   3  10       2573.17       2500.05        29.40 o                         
   8   3  10         22.09         25.43         8.46 o                         
   9   3  10       1948.76       1976.38        31.97 o                         
  10   3  10       1067.90       1014.83        26.70 o                         
  11   3  10         35.14         29.10        12.72 o                         
  12   3  10         12.45         17.38        12.47 o                         
  13   3  10         35.60         40.38        15.49 o                         
   0   4  10      91923.47     101967.96      1551.04 o                         
   1   4  10      34860.04      35487.21       325.93 o                         
   2   4  10       9478.75      10012.93        82.81 o                         
   3   4  10      24332.26      25613.04       230.08 o                         
   4   4  10          6.79         24.10         5.24 o                         
   5   4  10        182.34        158.31         6.93 o                         
   6   4  10        680.98        742.78        13.31 o                         
   7   4  10         14.25         16.79         6.82 o                         
   8   4  10       2143.45       2028.99        29.25 o                         
   9   4  10        653.84        640.10        18.62 o                         
  10   4  10       1787.27       1787.23        31.21 o                         
  11   4  10       4184.29       4235.27        63.16 o                         
  12   4  10       3101.26       3151.49        73.48 o                         
  13   4  10       3122.03       3147.49        66.59 o                         
   1   5  10        904.52        921.97        10.32 o                         
   2   5  10        621.98        731.95         8.74 o                         
   3   5  10      14405.11      15527.80       117.64 o                         
   4   5  10        194.62        114.16         4.93 o                         
   5   5  10      14479.79      14031.53       126.61 o                         
   6   5  10       3936.67       3940.39        36.59 o                         
   7   5  10       8111.78       8302.38        76.31 o                         
   8   5  10        851.35        851.85        18.52 o                         
   9   5  10       2643.25       2582.54        35.71 o                         
  10   5  10        151.81        107.22        12.76 o                         
  11   5  10        424.82        456.91        21.50 o                         
  12   5  10         55.58         52.86        14.42 o                         
  13   5  10          6.33          6.34        14.93 o                         
   0   6  10       6963.53       7319.93        88.21 o                         
   1   6  10      19896.01      20457.94       146.78 o                         
   2   6  10      14615.35      15885.02       114.27 o                         
   3   6  10      23052.38      24620.69       317.93 o                         
   4   6  10       1834.80       1834.19        25.61 o                         
   5   6  10       7333.69       7304.38        88.04 o                         
   6   6  10        415.90        404.58        10.94 o                         
   7   6  10        116.22        158.94         8.44 o                         
   8   6  10         36.06         58.02         7.91 o                         
   9   6  10       2612.20       2531.88        33.34 o                         
  10   6  10       1849.47       1823.08        35.27 o                         
  11   6  10       1660.51       1707.37        37.16 o                         
  12   6  10       2646.23       2787.66        53.38 o                         
  13   6  10       1544.99       1450.07        61.33 o                         
   1   7  10       4589.33       4612.59        30.77 o                         
   2   7  10       1556.32       1650.63        16.41 o                         
   3   7  10      14971.04      15902.78       153.27 o                         
   4   7  10       3887.84       3472.84        43.87 o                         
   5   7  10      20780.91      20531.27       220.21 o                         
   6   7  10      14357.96      14448.82       155.31 o                         
   7   7  10      10510.90      10189.72        99.60 o                         
   8   7  10        944.28        966.38        16.56 o                         
   9   7  10       5068.95       4904.60        54.05 o                         
  10   7  10       1744.10       1712.40        30.78 o                         
  11   7  10       1264.65       1161.14        41.06 o                         
  12   7  10        256.57        273.36        29.42 o                         
  13   7  10        296.59        358.33        34.81 o                         
   0   8  10        640.06        742.11        21.98 o                         
   1   8  10       8048.93       7918.32        57.42 o                         
   2   8  10       1380.49       1364.08        12.99 o                         
   3   8  10        917.84        818.43        16.92 o                         
   4   8  10       1565.68       1641.07        24.20 o                         
   5   8  10        691.00        694.62        19.14 o                         
   6   8  10        832.19        785.74        20.78 o                         
   7   8  10         39.68         62.71        11.39 o                         
   8   8  10        123.69         80.91        12.71 o                         
   9   8  10       1760.40       1647.61        27.12 o                         
  10   8  10        458.94        479.92        21.16 o                         
  11   8  10        410.63        495.53       129.66 o                         
  12   8  10        753.48        780.67        36.63 o                         
   1   9  10       3571.00       3666.49        31.92 o                         
   2   9  10       3937.21       3652.77        24.67 o                         
   3   9  10       7352.37       7249.30        58.00 o                         
   4   9  10       5646.33       5686.83        53.49 o                         
   5   9  10        571.84        573.77        13.34 o                         
   6   9  10      23407.30      22695.53       286.62 o                         
   7   9  10       7009.68       7031.11        86.08 o                         
   8   9  10       3281.26       3084.88        50.57 o                         
   9   9  10       7793.87       7649.13       107.58 o                         
  10   9  10       1339.02       1222.93        38.97 o                         
  11   9  10       1786.91       1822.03        56.77 o                         
  12   9  10        449.78        431.29        29.29 o                         
   0  10  10        499.24        498.07        14.10 o                         
   1  10  10        778.73        773.16        10.91 o                         
   2  10  10       2175.22       2083.29        17.52 o                         
   3  10  10        570.44        563.05        14.45 o                         
   4  10  10       1582.99       1613.11        20.78 o                         
   5  10  10         20.88         29.66         8.93 o                         
   6  10  10        343.03        326.19        13.07 o                         
   7  10  10         47.75         49.99        11.36 o                         
   8  10  10          4.63         23.36        10.62 o                         
   9  10  10        522.02        489.71        26.45 o                         
  10  10  10        585.60        663.59        32.82 o                         
  11  10  10          9.31          5.17        16.76 o                         
  12  10  10        114.80        115.00        29.64 o                         
   1  11  10       1866.47       1968.55        18.88 o                         
   2  11  10        356.13        376.99         7.26 o                         
   3  11  10       3796.86       3661.13        38.99 o                         
   4  11  10        846.58        860.63        17.96 o                         
   5  11  10       5430.30       5098.37        51.34 o                         
   6  11  10      12050.05      11462.79       128.38 o                         
   7  11  10       7965.15       7947.16        87.32 o                         
   8  11  10       3021.51       3077.38        54.57 o                         
   9  11  10       2197.45       2307.17        45.81 o                         
  10  11  10       1396.84       1393.95        43.58 o                         
  11  11  10        970.38       1050.88        68.16 o                         
   0  12  10        676.25        734.17        23.29 o                         
   1  12  10       2131.76       2136.55        22.34 o                         
   2  12  10        636.41        620.40        12.46 o                         
   3  12  10        263.28        236.41        12.89 o                         
   4  12  10        834.40        768.07        17.03 o                         
   5  12  10         90.20        102.47         9.39 o                         
   6  12  10        263.01        188.79        13.54 o                         
   7  12  10        417.97        396.34        19.01 o                         
   8  12  10         24.45         34.55        12.79 o                         
   9  12  10         45.71         22.93        12.61 o                         
  10  12  10        343.31        385.55        32.10 o                         
  11  12  10          2.84        -12.68        39.71 o                         
   1  13  10         65.73         55.01         6.27 o                         
   2  13  10       1004.20        973.70        13.67 o                         
   3  13  10       1828.36       1701.30        23.85 o                         
   4  13  10       1973.55       1988.08        29.25 o                         
   5  13  10      10212.49      10139.21       102.66 o                         
   6  13  10       3383.61       3568.60        50.48 o                         
   7  13  10       5389.93       5158.81        65.29 o                         
   8  13  10       1583.41       1653.43        35.65 o                         
   9  13  10       1658.73       1725.21        35.61 o                         
  10  13  10       2666.38       2890.97        72.92 o                         
   0  14  10       4147.11       4047.09        55.94 o                         
   1  14  10        763.19        846.46        14.39 o                         
   2  14  10        272.15        274.89         8.97 o                         
   3  14  10        747.99        800.63        18.68 o                         
   4  14  10        386.16        391.89        17.07 o                         
   5  14  10         23.30         24.08        10.16 o                         
   6  14  10        101.31        106.79        13.74 o                         
   7  14  10          1.80         12.94         9.48 o                         
   8  14  10        179.96        164.32        18.21 o                         
   9  14  10          4.66         -0.29        13.67 o                         
   1  15  10        106.54         99.17         8.67 o                         
   2  15  10       3903.54       3814.78        47.49 o                         
   3  15  10        645.39        664.81        18.23 o                         
   4  15  10       1343.93       1405.24        26.28 o                         
   5  15  10       3895.96       3936.82        51.90 o                         
   6  15  10       2397.31       2506.06        44.94 o                         
   7  15  10       2811.68       2947.53        49.14 o                         
   8  15  10       1329.34       1421.50        47.58 o                         
   9  15  10       1124.81        996.10        89.78 o                         
   0  16  10       1842.65       1846.68        49.73 o                         
   1  16  10       2677.22       2768.69        54.56 o                         
   2  16  10         31.28         48.89        11.53 o                         
   3  16  10       1596.02       1618.26        28.77 o                         
   4  16  10        635.87        622.88        19.65 o                         
   5  16  10         57.26         64.38        11.12 o                         
   6  16  10        179.29        212.82        14.96 o                         
   7  16  10        224.43        228.53        26.13 o                         
   8  16  10         55.28         38.56        20.77 o                         
   1  17  10         84.57         91.70        13.31 o                         
   2  17  10        552.62        481.04        19.81 o                         
   3  17  10        243.65        282.62        17.50 o                         
   4  17  10        224.45        252.69        16.63 o                         
   5  17  10       1427.75       1439.39        33.47 o                         
   6  17  10        841.82        816.28        31.67 o                         
   7  17  10        906.80        719.55        97.47 o                         
   0  18  10       1002.62       1093.67        61.94 o                         
   1  18  10        757.07        836.44        33.11 o                         
   2  18  10          7.59         14.00        10.52 o                         
   3  18  10        933.08       1195.30        57.70 o                         
   4  18  10        186.97        171.01        17.74 o                         
   5  18  10          9.77         12.97        15.36 o                         
   1  19  10        264.07        282.41        35.21 o                         
   2  19  10         15.24         28.92        12.06 o                         
   3  19  10        282.92        362.06        63.52 o                         
   1   1  11      24545.32      26724.71       279.29 o                         
   2   1  11         69.48         99.13         4.44 o                         
   3   1  11      12129.15      10907.08        87.83 o                         
   4   1  11        355.49        505.96        10.27 o                         
   5   1  11      30237.29      29150.03       360.98 o                         
   6   1  11          0.92         10.33         5.72 o                         
   7   1  11      17491.33      16785.18       163.33 o                         
   8   1  11        181.16        171.95        11.24 o                         
   9   1  11      10065.44      10027.99       109.44 o                         
  10   1  11         28.62         36.24        10.43 o                         
  11   1  11       3787.16       3831.96        59.37 o                         
  12   1  11          3.44          7.36        12.30 o                         
  13   1  11        221.57        273.95        24.95 o                         
   0   2  11      43889.29      48029.16       872.44 o                         
   1   2  11       3423.78       3191.99        29.79 o                         
   2   2  11       1338.62       1518.03        18.76 o                         
   3   2  11       2525.53       2146.22        23.55 o                         
   4   2  11        266.87        272.39         7.49 o                         
   5   2  11        602.61        400.37         9.25 o                         
   6   2  11        338.57        332.57        10.99 o                         
   7   2  11        995.28       1072.01        19.24 o                         
   8   2  11        491.63        548.27        15.44 o                         
   9   2  11       1691.27       1724.93        29.13 o                         
  10   2  11         78.04         93.98        13.77 o                         
  11   2  11         28.37         12.96        11.44 o                         
  12   2  11        189.71        201.40        21.07 o                         
  13   2  11        179.36        154.00        21.59 o                         
   1   3  11        826.93        790.57        11.61 o                         
   2   3  11        392.90        554.65        11.14 o                         
   3   3  11      29880.02      30666.48       277.92 o                         
   4   3  11       1994.05       2131.45        22.48 o                         
   5   3  11      25407.15      24771.33       223.68 o                         
   6   3  11        250.58        282.17         8.92 o                         
   7   3  11      32553.14      31839.87       343.44 o                         
   8   3  11        348.82        286.95        14.43 o                         
   9   3  11      17222.37      17180.47       187.24 o                         
  10   3  11          3.32          6.01         8.71 o                         
  11   3  11       4077.93       3888.29        63.90 o                         
  12   3  11        113.92        129.23        18.87 o                         
  13   3  11          5.42         21.22        15.43 o                         
   0   4  11      25712.81      30280.19       302.01 o                         
   1   4  11      35553.28      35118.65       325.06 o                         
   2   4  11       1886.55       1902.29        17.42 o                         
   3   4  11       5172.86       4596.63        33.99 o                         
   4   4  11        682.64        738.20        13.16 o                         
   5   4  11       3515.84       3309.22        32.48 o                         
   6   4  11       1032.40        928.44        14.56 o                         
   7   4  11        808.70        758.90        15.97 o                         
   8   4  11       1039.50       1111.91        21.55 o                         
   9   4  11         14.94         34.29         9.23 o                         
  10   4  11         87.76         94.69        12.76 o                         
  11   4  11       2624.92       2471.44        46.71 o                         
  12   4  11         55.79         48.99        17.98 o                         
  13   4  11       1908.99       2029.79        53.69 o                         
   1   5  11      12695.40      12282.68        87.51 o                         
   2   5  11       1098.11       1347.64        19.29 o                         
   3   5  11      15193.99      16524.39       127.61 o                         
   4   5  11          0.73         22.06         4.36 o                         
   5   5  11      12058.15      11687.14       105.96 o                         
   6   5  11          0.01         12.61         6.30 o                         
   7   5  11      16802.29      16392.59       151.03 o                         
   8   5  11       3085.69       3078.93        36.01 o                         
   9   5  11       8922.83       9172.06        93.47 o                         
  10   5  11        483.43        516.08        17.58 o                         
  11   5  11       3404.92       3142.14        49.72 o                         
  12   5  11        160.26        160.59        17.76 o                         
  13   5  11         33.71         36.69        14.59 o                         
   0   6  11        172.57        443.96        10.75 o                         
   1   6  11      28301.51      27666.94       225.00 o                         
   2   6  11        133.24        134.65         5.61 o                         
   3   6  11       3152.51       2803.15        24.26 o                         
   4   6  11        241.93        193.03         7.34 o                         
   5   6  11       6611.26       6979.28        54.80 o                         
   6   6  11       1620.21       1496.94        20.52 o                         
   7   6  11         38.36         64.10         8.66 o                         
   8   6  11        456.35        437.82        13.55 o                         
   9   6  11        828.07        742.58        18.89 o                         
  10   6  11        580.27        503.46        19.02 o                         
  11   6  11       3478.00       3550.61        54.52 o                         
  12   6  11         11.88         -5.80        12.26 o                         
  13   6  11       3893.08       3911.32        88.30 o                         
   1   7  11       5714.63       5789.40        40.23 o                         
   2   7  11       1036.68       1314.97        12.46 o                         
   3   7  11       7530.51       7734.05        66.38 o                         
   4   7  11        644.70        763.78        19.35 o                         
   5   7  11       6424.94       6540.32        70.37 o                         
   6   7  11         51.25         45.05        10.77 o                         
   7   7  11       5185.51       5087.96        53.55 o                         
   8   7  11          4.33          2.61         7.78 o                         
   9   7  11       4028.20       3991.39        47.96 o                         
  10   7  11        116.69         69.12        11.38 o                         
  11   7  11       1597.42       1548.47        42.85 o                         
  12   7  11          0.14        -11.34        16.57 o                         
  13   7  11         84.55         98.47        33.03 o                         
   0   8  11        447.46        339.17        12.94 o                         
   1   8  11      24356.63      24034.67       186.04 o                         
   2   8  11         13.77         15.20         3.05 o                         
   3   8  11       7637.06       7279.43        61.27 o                         
   4   8  11       1640.57       1654.87        30.75 o                         
   5   8  11       7761.01       7447.43        86.72 o                         
   6   8  11          0.03         12.87         8.68 o                         
   7   8  11       1452.73       1554.50        31.64 o                         
   8   8  11        419.22        372.28        21.06 o                         
   9   8  11       4560.73       4257.00       123.93 o                         
  10   8  11          0.13          0.00         8.98 o                         
  11   8  11       2508.80       2683.64        83.05 o                         
  12   8  11         68.78         95.15        27.77 o                         
   1   9  11        208.41        206.48         7.89 o                         
   2   9  11        164.74        163.07         5.09 o                         
   3   9  11       2453.51       2550.29        27.12 o                         
   4   9  11       1769.90       1761.15        22.68 o                         
   5   9  11      11582.77      11288.08       108.40 o                         
   6   9  11       1426.92       1380.07        45.89 o                         
   7   9  11       4840.21       5013.59        66.80 o                         
   8   9  11       1046.47        907.11        28.15 o                         
   9   9  11       1706.48       1717.13        42.85 o                         
  10   9  11         11.38         22.12        17.85 o                         
  11   9  11        223.24        230.27        22.74 o                         
  12   9  11          5.24         22.65        21.47 o                         
   0  10  11        937.88       1011.62        18.10 o                         
   1  10  11      23808.23      22786.37       182.05 o                         
   2  10  11         14.44         28.34         3.72 o                         
   3  10  11      19063.93      19298.15       169.32 o                         
   4  10  11        177.12        199.74        10.22 o                         
   5  10  11       5165.36       4929.35        51.63 o                         
   6  10  11        836.41        898.92        20.52 o                         
   7  10  11       1304.24       1263.23        31.84 o                         
   8  10  11          3.91          2.16        16.25 o                         
   9  10  11       2079.81       2248.86        54.70 o                         
  10  10  11        624.87        635.88        35.28 o                         
  11  10  11       2891.61       2752.70        67.82 o                         
   1  11  11         77.07         79.23         5.69 o                         
   2  11  11         65.37         70.55         4.58 o                         
   3  11  11        334.19        383.36        10.99 o                         
   4  11  11        168.40        177.90         9.88 o                         
   5  11  11       2068.76       2023.83        28.80 o                         
   6  11  11       1226.59       1152.30        25.45 o                         
   7  11  11        545.24        577.60        37.64 o                         
   8  11  11        176.94        129.71        26.33 o                         
   9  11  11        131.51        123.93        19.57 o                         
  10  11  11          3.16         23.17        16.51 o                         
  11  11  11         26.55         40.37        30.46 o                         
   0  12  11        198.49        183.76        15.82 o                         
   1  12  11      14897.25      14825.97       118.11 o                         
   2  12  11          0.59          5.09         4.27 o                         
   3  12  11       8186.48       7981.83        73.53 o                         
   4  12  11         94.30        100.69        10.02 o                         
   5  12  11       4258.51       4127.44        45.92 o                         
   6  12  11         68.93         82.62        11.34 o                         
   7  12  11          5.66         16.41         8.90 o                         
   8  12  11         25.85         25.24        12.98 o                         
   9  12  11        981.39        960.67        51.95 o                         
  10  12  11         10.00         24.39        17.70 o                         
   1  13  11         24.58         49.06         7.10 o                         
   2  13  11         69.38         71.14         5.35 o                         
   3  13  11       1429.08       1440.67        25.27 o                         
   4  13  11          2.85          6.81         7.92 o                         
   5  13  11        239.12        253.72        13.26 o                         
   6  13  11        273.20        213.39        14.01 o                         
   7  13  11        431.66        420.15        21.50 o                         
   8  13  11          9.12         27.22        12.18 o                         
   9  13  11        296.56        326.94        20.22 o                         
  10  13  11        271.04        240.02        37.99 o                         
   0  14  11       2845.10       2919.15        45.14 o                         
   1  14  11       7758.90       7939.04        82.78 o                         
   2  14  11        271.51        240.79         9.34 o                         
   3  14  11       4826.62       4485.72        49.34 o                         
   4  14  11        676.34        707.25        20.34 o                         
   5  14  11       2221.14       2231.86        34.94 o                         
   6  14  11         47.17         37.78        10.30 o                         
   7  14  11          2.92          5.58        10.29 o                         
   8  14  11          6.90         16.91        13.62 o                         
   9  14  11       1495.22       1487.04        50.49 o                         
   1  15  11        273.73        278.77        11.45 o                         
   2  15  11        350.47        316.38        14.97 o                         
   3  15  11        126.17        121.14        11.42 o                         
   4  15  11        280.57        330.60        26.61 o                         
   5  15  11        358.75        431.53        18.15 o                         
   6  15  11        223.89        246.38        16.38 o                         
   7  15  11        489.90        460.40        25.98 o                         
   8  15  11          1.01         13.15        20.84 o                         
   0  16  11          5.34         16.72        14.17 o                         
   1  16  11       5112.18       5384.88        74.50 o                         
   2  16  11        161.39        174.09        13.30 o                         
   3  16  11       4388.23       4493.42        58.22 o                         
   4  16  11         40.65         69.44        11.47 o                         
   5  16  11        215.25        216.19        16.13 o                         
   6  16  11         34.40         47.26        12.76 o                         
   7  16  11         34.60         49.32        15.72 o                         
   1  17  11        347.38        336.35        23.56 o                         
   2  17  11        226.23        238.28        16.14 o                         
   3  17  11        387.47        449.13        20.38 o                         
   4  17  11        121.13        109.85        14.94 o                         
   5  17  11       1257.38       1345.28        33.49 o                         
   6  17  11         48.86         42.79        17.63 o                         
   0  18  11         73.38         38.12        25.81 o                         
   1  18  11       2652.65       2661.65        57.86 o                         
   2  18  11         84.84         54.80        14.63 o                         
   3  18  11       1252.26       1302.39        31.50 o                         
   4  18  11         30.68         31.08        12.29 o                         
   5  18  11        209.47        188.63        21.82 o                         
   1  19  11         67.03         79.72        24.26 o                         
   2  19  11        109.09        147.78        23.11 o                         
   3  19  11       1055.63       1151.66        53.75 o                         
   0   0  12      57003.23      64279.86      1190.67 o                         
   1   0  12       6379.54       6308.99        57.07 o                         
   2   0  12       5901.73       5732.62        61.80 o                         
   3   0  12      15239.80      13655.07       216.54 o                         
   4   0  12       7562.52       7519.81        78.60 o                         
   5   0  12       6197.40       6635.92        84.93 o                         
   6   0  12        227.59        278.34        15.90 o                         
   7   0  12       6766.25       6267.21        87.37 o                         
   8   0  12        527.75        517.76        22.87 o                         
   9   0  12       1973.62       1964.17        43.90 o                         
  10   0  12       2441.72       2356.85        52.88 o                         
  11   0  12       3327.21       3493.81        73.79 o                         
  12   0  12       4728.20       4844.70       111.41 o                         
  13   0  12       3736.40       3752.15        91.05 o                         
   1   1  12       4554.86       5071.26        34.14 o                         
   2   1  12       2124.78       2183.33        23.37 o                         
   3   1  12        490.26        546.97        10.46 o                         
   4   1  12          1.15          5.08         4.60 o                         
   5   1  12        577.17        656.14        18.92 o                         
   6   1  12       2822.91       2920.70        31.67 o                         
   7   1  12        115.66        137.66         9.62 o                         
   8   1  12        549.06        523.84        16.23 o                         
   9   1  12          3.94          3.68         8.54 o                         
  10   1  12        264.60        276.52        17.21 o                         
  11   1  12        458.16        489.25        21.44 o                         
  12   1  12        147.90        156.77        18.94 o                         
  13   1  12         69.36         88.67        17.58 o                         
   0   2  12      51270.59      54467.43       845.15 o                         
   1   2  12      50280.03      53943.01       560.10 o                         
   2   2  12       9623.08       8272.78        81.93 o                         
   3   2  12      12813.65      12671.47        97.45 o                         
   4   2  12      10340.30      10780.16        97.74 o                         
   5   2  12       1834.42       1843.54        21.08 o                         
   6   2  12        627.86        575.72        12.77 o                         
   7   2  12         12.62         22.75         7.60 o                         
   8   2  12         16.73         21.66         9.01 o                         
   9   2  12       1761.19       1659.83        28.76 o                         
  10   2  12        469.17        431.85        19.99 o                         
  11   2  12       4557.84       4595.47        63.11 o                         
  12   2  12       6018.57       6056.18        91.86 o                         
  13   2  12       3862.28       3963.41        75.03 o                         
   1   3  12       1194.17       1349.00        14.23 o                         
   2   3  12        581.45        782.03        26.67 o                         
   3   3  12       6769.26       6696.73        53.60 o                         
   4   3  12        341.99        233.73         8.59 o                         
   5   3  12        240.32        139.22         7.07 o                         
   6   3  12       6579.22       6340.34        56.07 o                         
   7   3  12        421.42        406.56        14.46 o                         
   8   3  12       3597.18       3541.79        46.55 o                         
   9   3  12        365.15        363.36        16.91 o                         
  10   3  12          3.81          6.27         9.17 o                         
  11   3  12       1276.31       1282.95        32.42 o                         
  12   3  12        639.65        683.71        25.97 o                         
  13   3  12         21.75         35.88        16.74 o                         
   0   4  12      38584.33      43191.85       845.93 o                         
   1   4  12      70127.68      80310.03       948.94 o                         
   2   4  12      10019.37       9545.16        85.17 o                         
   3   4  12      11072.69      10493.66        79.14 o                         
   4   4  12       4744.45       4463.51        36.30 o                         
   5   4  12       1483.28       1484.05        18.74 o                         
   6   4  12        452.58        500.12        14.69 o                         
   7   4  12          2.80         29.60         7.56 o                         
   8   4  12        342.46        325.33        13.86 o                         
   9   4  12       2598.03       2359.50        32.97 o                         
  10   4  12        876.66        875.11        22.04 o                         
  11   4  12       4410.44       4431.50        65.42 o                         
  12   4  12       4337.22       4060.17        59.77 o                         
  13   4  12       1868.95       1802.73        47.31 o                         
   1   5  12       3778.07       3748.34        29.81 o                         
   2   5  12       4921.96       4494.67        48.85 o                         
   3   5  12       4439.59       4367.28        33.36 o                         
   4   5  12        223.08        143.11         6.28 o                         
   5   5  12       6407.16       6179.16        57.81 o                         
   6   5  12       6442.06       6141.12        60.37 o                         
   7   5  12       5247.79       4695.10        45.88 o                         
   8   5  12       5902.44       5757.18        57.40 o                         
   9   5  12        956.84        904.67        20.69 o                         
  10   5  12        214.66        251.57        15.60 o                         
  11   5  12        502.43        485.80        23.24 o                         
  12   5  12        431.16        463.74        24.24 o                         
  13   5  12         34.91         52.74        19.01 o                         
   0   6  12       8213.33       8433.79        78.00 o                         
   1   6  12      12176.79      12225.20        88.31 o                         
   2   6  12       1695.66       1929.11        20.23 o                         
   3   6  12       1670.89       1611.53        13.56 o                         
   4   6  12       5771.40       5470.88        50.94 o                         
   5   6  12       1908.28       2070.62        25.35 o                         
   6   6  12         68.43         47.94         7.00 o                         
   7   6  12          6.67          7.99         7.48 o                         
   8   6  12        579.22        666.73        15.20 o                         
   9   6  12         82.49         78.04        10.92 o                         
  10   6  12       1680.41       1633.04        29.91 o                         
  11   6  12       3374.16       3586.22        58.64 o                         
  12   6  12       1837.67       1793.16        50.71 o                         
  13   6  12       1306.11       1345.29        53.77 o                         
   1   7  12       2025.77       1835.64        20.06 o                         
   2   7  12       5053.72       5147.95        41.78 o                         
   3   7  12        962.90        793.04        14.92 o                         
   4   7  12       8363.77       8298.49        81.76 o                         
   5   7  12       5424.65       5248.98        60.36 o                         
   6   7  12      12910.71      12384.99       183.34 o                         
   7   7  12       2053.11       1993.07        20.90 o                         
   8   7  12       6845.36       6885.21        75.11 o                         
   9   7  12       2877.33       2709.86        41.13 o                         
  10   7  12       1910.16       1974.87        43.89 o                         
  11   7  12        613.60        553.47        30.42 o                         
  12   7  12        532.95        461.31        32.47 o                         
   0   8  12       7073.94       7235.93        69.04 o                         
   1   8  12        722.75        670.42        10.36 o                         
   2   8  12       1794.25       1713.86        14.82 o                         
   3   8  12       5269.83       5404.21        56.10 o                         
   4   8  12       2211.81       2346.11        51.45 o                         
   5   8  12       3601.23       3584.85        48.79 o                         
   6   8  12        114.97        136.49        12.00 o                         
   7   8  12        297.81        309.02        18.51 o                         
   8   8  12        969.51       1005.85        26.19 o                         
   9   8  12          0.77         18.93         5.35 o                         
  10   8  12        250.08        226.07        25.82 o                         
  11   8  12        803.79        845.54        40.46 o                         
  12   8  12       1025.06        956.51        40.82 o                         
   1   9  12        484.41        487.14        11.10 o                         
   2   9  12        982.52       1026.51        11.56 o                         
   3   9  12       2520.52       2522.51        25.57 o                         
   4   9  12      10531.21      10742.29       109.35 o                         
   5   9  12      17121.35      16406.71       160.39 o                         
   6   9  12       4528.26       4261.91        62.29 o                         
   7   9  12       7418.59       7237.06        89.76 o                         
   8   9  12       3527.86       3568.83        59.44 o                         
   9   9  12       3455.60       3361.46        69.01 o                         
  10   9  12        898.49        837.08        30.03 o                         
  11   9  12       1083.76       1106.65        44.33 o                         
  12   9  12        893.02        887.39        52.27 o                         
   0  10  12       3038.85       3266.23        42.08 o                         
   1  10  12       2241.07       2258.86        21.82 o                         
   2  10  12       3322.90       3264.30        24.40 o                         
   3  10  12       4252.96       4066.22        38.33 o                         
   4  10  12        149.67        175.65        10.16 o                         
   5  10  12         41.30         44.55         8.24 o                         
   6  10  12         28.86         29.44         9.40 o                         
   7  10  12         99.74        112.00        10.44 o                         
   8  10  12       1112.36       1009.43        32.41 o                         
   9  10  12        592.57        621.70        27.46 o                         
  10  10  12         76.72         67.33        19.87 o                         
  11  10  12        160.36        149.52        27.25 o                         
   1  11  12        262.57        298.38         9.18 o                         
   2  11  12        479.25        431.98        10.77 o                         
   3  11  12       2038.72       2032.67        23.61 o                         
   4  11  12        974.19       1097.89        20.64 o                         
   5  11  12      13541.92      13834.27       135.83 o                         
   6  11  12       4396.87       4345.78        52.31 o                         
   7  11  12       9581.21       9380.49       107.27 o                         
   8  11  12       2065.81       2116.77        40.35 o                         
   9  11  12       4020.01       3957.08        74.82 o                         
  10  11  12        697.34        674.93        41.70 o                         
  11  11  12       2825.32       3141.16        80.08 o                         
   0  12  12         21.97         15.10         7.42 o                         
   1  12  12       1684.93       1635.38        19.53 o                         
   2  12  12         17.52         23.15         4.42 o                         
   3  12  12        123.80        132.19         9.95 o                         
   4  12  12        266.59        311.31        13.97 o                         
   5  12  12         17.15         32.10         9.61 o                         
   6  12  12          0.10          3.60         7.61 o                         
   7  12  12        112.69         88.08        11.68 o                         
   8  12  12         10.70          9.38        11.51 o                         
   9  12  12        447.69        497.30        27.82 o                         
  10  12  12          0.21         97.29        80.10 o                         
   1  13  12       1058.64       1014.26        16.89 o                         
   2  13  12       2946.71       3040.34        26.93 o                         
   3  13  12       2886.83       2902.03        34.44 o                         
   4  13  12       3596.07       3523.21        41.54 o                         
   5  13  12       4365.72       4282.71        46.97 o                         
   6  13  12       5529.27       5410.03        60.72 o                         
   7  13  12       5534.07       5506.82        73.03 o                         
   8  13  12       3307.98       3249.18        53.97 o                         
   9  13  12       1442.99       1469.48        39.24 o                         
  10  13  12       1152.71       1144.58        68.19 o                         
   0  14  12       1006.17        895.11        31.23 o                         
   1  14  12       1883.74       1915.20        23.59 o                         
   2  14  12          2.80          3.76         8.14 o                         
   3  14  12        642.73        677.85        18.18 o                         
   4  14  12         12.09         15.20         9.19 o                         
   5  14  12         36.08         41.81        10.05 o                         
   6  14  12          4.12          6.14         8.03 o                         
   7  14  12         98.44        100.21        14.55 o                         
   8  14  12          0.21         16.56        11.03 o                         
   9  14  12         24.87         17.69        19.06 o                         
   1  15  12       1458.11       1344.06        20.93 o                         
   2  15  12        619.23        699.38        18.72 o                         
   3  15  12       2203.79       2238.84        32.69 o                         
   4  15  12       2587.26       2549.44        38.00 o                         
   5  15  12       1232.11       1247.11        25.94 o                         
   6  15  12       2927.02       2941.09        48.80 o                         
   7  15  12       3102.61       3064.53        51.77 o                         
   8  15  12       1106.10       1035.89        40.87 o                         
   0  16  12        491.29        478.48        29.21 o                         
   1  16  12         95.11         97.21         9.52 o                         
   2  16  12        692.70        792.08        22.39 o                         
   3  16  12          3.38          5.02        10.13 o                         
   4  16  12        452.39        501.41        18.79 o                         
   5  16  12        557.85        619.49        22.99 o                         
   6  16  12          1.59          8.05        10.18 o                         
   7  16  12         44.59         30.39        16.81 o                         
   1  17  12        140.06        152.87        16.81 o                         
   2  17  12          0.65          4.48        10.96 o                         
   3  17  12        169.24        151.81        14.37 o                         
   4  17  12         86.53         96.02        12.32 o                         
   5  17  12       1318.58       1378.25        33.46 o                         
   6  17  12       1141.64       1149.78        36.83 o                         
   0  18  12       1290.18       1455.38        64.23 o                         
   1  18  12        352.87        379.82        33.72 o                         
   2  18  12       2807.37       3107.88        64.50 o                         
   3  18  12        206.97        259.25        21.54 o                         
   4  18  12        271.14        164.48        18.73 o                         
   5  18  12        561.45        553.95        38.34 o                         
   1  19  12         71.31         75.22        24.17 o                         
   2  19  12        119.37        102.34        17.48 o                         
   1   1  13        247.52        251.74        10.69 o                         
   2   1  13       3400.33       3353.08        43.19 o                         
   3   1  13       1139.08       1264.38        14.01 o                         
   4   1  13      47548.52      49767.64       521.78 o                         
   5   1  13        727.00        754.77        12.90 o                         
   6   1  13      28907.44      27638.64       284.02 o                         
   7   1  13        256.27        283.61        12.38 o                         
   8   1  13      13725.99      13125.33       134.17 o                         
   9   1  13        173.88        155.88        14.66 o                         
  10   1  13       7968.11       7726.82        93.48 o                         
  11   1  13        452.71        441.73        22.21 o                         
  12   1  13        756.21        810.05        30.80 o                         
  13   1  13          1.19          3.60        13.51 o                         
   0   2  13       2389.61       2630.23        34.05 o                         
   1   2  13       4207.07       4190.62        36.80 o                         
   2   2  13        262.57        200.16        13.74 o                         
   3   2  13         41.57         23.39         4.06 o                         
   4   2  13        407.92        411.65         9.99 o                         
   5   2  13        230.58        275.77         8.96 o                         
   6   2  13        284.92        326.76        10.24 o                         
   7   2  13         35.77         44.57         7.21 o                         
   8   2  13        451.52        473.70        17.37 o                         
   9   2  13        162.75        166.40        13.02 o                         
  10   2  13        613.93        566.93        21.71 o                         
  11   2  13        147.54        214.35        35.64 o                         
  12   2  13        825.25        959.13        31.29 o                         
  13   2  13         56.66         65.55        19.41 o                         
   1   3  13         27.68         62.66         4.74 o                         
   2   3  13      12546.77      12091.52       101.59 o                         
   3   3  13       1499.13       1669.84        14.78 o                         
   4   3  13      12280.41      11952.39       119.67 o                         
   5   3  13        323.87        342.28        12.32 o                         
   6   3  13      25013.76      24933.63       238.27 o                         
   7   3  13        447.38        502.41        13.22 o                         
   8   3  13      19736.79      19824.09       197.29 o                         
   9   3  13        580.09        642.83        17.98 o                         
  10   3  13       7897.97       7740.99        92.76 o                         
  11   3  13          0.20         11.51        11.87 o                         
  12   3  13        856.76        901.07        32.03 o                         
  13   3  13         94.95        101.00        19.13 o                         
   0   4  13      42174.76      45920.65       550.92 o                         
   1   4  13      22562.02      25026.13       255.26 o                         
   2   4  13       9216.42       8774.98        92.02 o                         
   3   4  13         64.07         39.10         5.02 o                         
   4   4  13        182.68        149.93         6.89 o                         
   5   4  13          5.55          0.69         4.78 o                         
   6   4  13        103.52        101.16         8.90 o                         
   7   4  13        154.59        163.70        10.57 o                         
   8   4  13       2551.78       2582.49        31.89 o                         
   9   4  13        107.13         87.32        11.57 o                         
  10   4  13        308.77        390.03        32.08 o                         
  11   4  13          0.82         -0.82         9.56 o                         
  12   4  13       1811.94       1790.52        47.78 o                         
  13   4  13          3.98         -1.58        11.72 o                         
   1   5  13       2136.77       2222.69        25.28 o                         
   2   5  13      29350.21      30989.63       307.79 o                         
   3   5  13       1381.77       1496.86        15.26 o                         
   4   5  13      15953.34      15094.97       127.34 o                         
   5   5  13        131.42        114.59         7.31 o                         
   6   5  13      17681.70      17809.31       177.75 o                         
   7   5  13       2391.65       2225.98        31.62 o                         
   8   5  13      10324.06      10623.12       104.56 o                         
   9   5  13       1235.89       1133.91        22.12 o                         
  10   5  13       9564.68       9451.78       105.00 o                         
  11   5  13         43.23         43.85        11.55 o                         
  12   5  13        414.43        427.80        23.95 o                         
  13   5  13        221.32        221.86        25.28 o                         
   0   6  13      25577.49      25327.38       384.58 o                         
   1   6  13       1294.45       1428.85        14.36 o                         
   2   6  13       9043.87       8479.70        74.64 o                         
   3   6  13         99.07         63.98         5.60 o                         
   4   6  13       6235.99       5602.45        58.12 o                         
   5   6  13          0.32         11.10         6.70 o                         
   6   6  13       1001.32        939.56        13.89 o                         
   7   6  13        403.03        356.94        13.59 o                         
   8   6  13         20.40         38.99         9.45 o                         
   9   6  13        183.82        145.86        11.90 o                         
  10   6  13       1036.11       1134.28        28.68 o                         
  11   6  13        439.87        422.24        20.83 o                         
  12   6  13       2747.22       2817.69       145.15 o                         
  13   6  13         91.96         58.46        20.33 o                         
   1   7  13        673.08        636.07        11.01 o                         
   2   7  13       4614.48       4676.62        38.55 o                         
   3   7  13        418.11        408.64        10.55 o                         
   4   7  13       3218.50       3253.70        35.32 o                         
   5   7  13       3751.10       3445.21        44.25 o                         
   6   7  13       7351.58       7265.88        86.63 o                         
   7   7  13        694.28        632.72        12.01 o                         
   8   7  13       2965.74       3247.53        55.68 o                         
   9   7  13         40.97         29.97        10.97 o                         
  10   7  13       3420.10       3381.83        49.94 o                         
  11   7  13         35.75         36.84        17.82 o                         
  12   7  13        639.59        729.79        58.52 o                         
   0   8  13      37515.87      35644.89       775.94 o                         
   1   8  13       2672.01       2725.48        34.36 o                         
   2   8  13      15994.78      15749.56       113.61 o                         
   3   8  13       1447.32       1631.02        16.06 o                         
   4   8  13      15394.19      15102.13       146.03 o                         
   5   8  13       2000.76       2045.92        37.38 o                         
   6   8  13          7.54         16.74         9.63 o                         
   7   8  13       3508.36       3430.83        51.61 o                         
   8   8  13        655.56        630.05        24.04 o                         
   9   8  13         99.85        135.30        15.67 o                         
  10   8  13       3698.27       3637.03        64.47 o                         
  11   8  13        130.71         92.67        19.44 o                         
  12   8  13       3057.11       3463.84       157.91 o                         
   1   9  13       1665.90       1612.80        16.51 o                         
   2   9  13        552.90        520.91         8.42 o                         
   3   9  13          4.30          4.65         5.31 o                         
   4   9  13          2.73         23.92         7.40 o                         
   5   9  13         48.67         82.83         8.92 o                         
   6   9  13       6677.20       6504.68        86.63 o                         
   7   9  13        600.17        520.19        24.10 o                         
   8   9  13        902.29       1062.84        53.63 o                         
   9   9  13         12.42         -3.04        13.30 o                         
  10   9  13        194.47        203.89        26.36 o                         
  11   9  13         92.31        137.51        23.67 o                         
  12   9  13         72.32         73.63        21.50 o                         
   0  10  13      30665.16      31982.27       741.54 o                         
   1  10  13        190.52        192.29         8.55 o                         
   2  10  13      19720.24      18968.77       175.79 o                         
   3  10  13        323.81        297.26        10.41 o                         
   4  10  13       5619.83       5240.08        48.77 o                         
   5  10  13       2713.12       2741.15        33.68 o                         
   6  10  13        543.52        538.21        16.11 o                         
   7  10  13        269.70        231.84        13.16 o                         
   8  10  13       1344.49       1359.56        39.87 o                         
   9  10  13        365.25        353.33        25.51 o                         
  10  10  13       3374.21       3427.02        65.93 o                         
  11  10  13        236.26        190.37        30.34 o                         
   1  11  13        104.28        112.70         7.73 o                         
   2  11  13        237.33        192.29         5.84 o                         
   3  11  13         13.18         23.09         7.04 o                         
   4  11  13        118.40        125.29        10.08 o                         
   5  11  13       1157.94       1267.80        23.09 o                         
   6  11  13       4456.24       4149.41        60.68 o                         
   7  11  13        185.97        147.98        14.57 o                         
   8  11  13        124.94        112.35        17.03 o                         
   9  11  13        141.03        177.20        19.86 o                         
  10  11  13          3.00         17.97        16.45 o                         
  11  11  13          2.12         -8.78        20.72 o                         
   0  12  13       5495.07       5323.87        67.89 o                         
   1  12  13       2295.91       2188.50        23.97 o                         
   2  12  13      10033.95       9830.30        75.39 o                         
   3  12  13        698.66        635.25        17.01 o                         
   4  12  13       6186.95       6147.99        60.72 o                         
   5  12  13         23.04         20.05         8.88 o                         
   6  12  13       1004.56        926.41        23.48 o                         
   7  12  13        922.98        931.55        25.97 o                         
   8  12  13        485.51        522.95        23.81 o                         
   9  12  13        433.38        427.19        30.90 o                         
  10  12  13       1712.26       1716.16        50.07 o                         
   1  13  13        629.66        655.37        13.49 o                         
   2  13  13        230.25        200.09         8.19 o                         
   3  13  13        290.01        302.18        13.33 o                         
   4  13  13        337.74        350.67        16.30 o                         
   5  13  13          0.53          6.40         8.23 o                         
   6  13  13         51.50         70.89        12.86 o                         
   7  13  13        115.45         98.23        15.60 o                         
   8  13  13         62.53         70.46        15.59 o                         
   9  13  13         26.12         54.13        18.08 o                         
  10  13  13          5.55         -8.99        18.28 o                         
   0  14  13       6807.92       6826.36       109.03 o                         
   1  14  13        243.12        211.34        10.12 o                         
   2  14  13       6623.65       6709.43        83.65 o                         
   3  14  13        238.29        255.50        15.04 o                         
   4  14  13       4654.40       4611.59        56.28 o                         
   5  14  13        219.69        239.99        13.93 o                         
   6  14  13        446.13        485.94        16.69 o                         
   7  14  13          0.11          7.16        11.21 o                         
   8  14  13        499.19        543.82        26.09 o                         
   9  14  13        456.25        489.78        39.23 o                         
   1  15  13        103.35         98.23         9.42 o                         
   2  15  13         41.72         75.09        12.22 o                         
   3  15  13         20.40         30.50        10.66 o                         
   4  15  13       1297.54       1299.00        34.81 o                         
   5  15  13         69.01         38.50        11.00 o                         
   6  15  13        330.10        329.72        17.60 o                         
   7  15  13        159.43        151.22        16.87 o                         
   8  15  13        865.43        805.66        32.95 o                         
   0  16  13       6192.08       6240.12        96.34 o                         
   1  16  13         43.24         38.04         8.72 o                         
   2  16  13       5189.90       5345.10        67.53 o                         
   3  16  13         23.72         36.95         9.39 o                         
   4  16  13       1706.48       1550.30        28.53 o                         
   5  16  13        162.16        148.08        14.87 o                         
   6  16  13        326.73        343.28        24.78 o                         
   7  16  13        236.78        251.71        27.09 o                         
   1  17  13         10.01          9.30         9.29 o                         
   2  17  13         31.57         47.66        12.73 o                         
   3  17  13         17.51         12.16        11.06 o                         
   4  17  13        911.56       1016.22        26.65 o                         
   5  17  13         76.86         54.19        15.76 o                         
   6  17  13       1343.55       1658.52       112.77 o                         
   0  18  13       3639.03       3759.46       108.26 o                         
   1  18  13        312.61        381.41        26.53 o                         
   2  18  13       2273.77       2244.83        47.56 o                         
   3  18  13          3.35          5.18        10.80 o                         
   4  18  13        404.31        400.76        31.38 o                         
   1  19  13          4.09         14.99        21.68 o                         
   2  19  13        243.37        176.05        34.77 o                         
   0   0  14      35276.02      36540.32       697.55 o                         
   1   0  14      28335.40      28718.11       368.08 o                         
   2   0  14      29654.87      29556.01       322.35 o                         
   3   0  14       5867.49       5793.26       109.02 o                         
   4   0  14      44839.03      48028.68       753.55 o                         
   5   0  14      13428.80      14417.12       165.71 o                         
   6   0  14          3.47         18.81         9.97 o                         
   7   0  14       1149.21       1199.37        29.97 o                         
   8   0  14       1025.30       1151.17        35.68 o                         
   9   0  14       1862.07       1791.59        45.26 o                         
  10   0  14       4956.78       4612.48        88.32 o                         
  11   0  14       2853.45       2854.43        67.99 o                         
  12   0  14       7260.61       7552.95       178.49 o                         
  13   0  14       2144.18       2163.38        77.91 o                         
   1   1  14       8155.12       8766.73        71.30 o                         
   2   1  14        150.73        143.01         6.26 o                         
   3   1  14        504.58        476.38         9.86 o                         
   4   1  14       1227.39        954.28        15.84 o                         
   5   1  14          0.16          4.48         5.51 o                         
   6   1  14        226.34        161.12         8.69 o                         
   7   1  14       1426.61       1416.95        23.64 o                         
   8   1  14        227.86        210.01        13.65 o                         
   9   1  14        963.50       1027.67        25.89 o                         
  10   1  14        213.13        221.48        15.84 o                         
  11   1  14          1.31          8.92        10.60 o                         
  12   1  14        282.08        340.33        28.04 o                         
  13   1  14         16.43         36.28        16.30 o                         
   0   2  14      62336.85      75580.95      1158.47 o                         
   1   2  14      16574.18      16790.05       121.05 o                         
   2   2  14      34472.55      35509.84       332.77 o                         
   3   2  14       3125.49       2816.10        26.74 o                         
   4   2  14      11301.56      11849.81       110.77 o                         
   5   2  14       5215.15       5566.75        53.28 o                         
   6   2  14          0.78          9.14         6.51 o                         
   7   2  14        400.07        420.89        12.15 o                         
   8   2  14       1863.87       1853.00        26.39 o                         
   9   2  14        244.04        224.07        15.17 o                         
  10   2  14       4667.47       4710.38        61.96 o                         
  11   2  14       4823.42       4699.60        67.34 o                         
  12   2  14       6688.63       6529.69        96.69 o                         
  13   2  14       2571.03       2636.87        55.89 o                         
   1   3  14         53.19         62.66         5.53 o                         
   2   3  14        468.98        410.28        10.67 o                         
   3   3  14       2506.12       2266.94        27.66 o                         
   4   3  14        924.51        786.58        13.94 o                         
   5   3  14        622.83        702.49        15.36 o                         
   6   3  14        965.45        821.52        24.35 o                         
   7   3  14       4339.83       4315.72        45.89 o                         
   8   3  14          2.43         18.43         8.63 o                         
   9   3  14       3877.90       3614.98        44.03 o                         
  10   3  14       2858.55       2957.06        70.97 o                         
  11   3  14          4.65         47.57        13.12 o                         
  12   3  14        949.55       1101.87        33.85 o                         
  13   3  14          0.37         20.84        14.31 o                         
   0   4  14      38989.92      39913.66       507.94 o                         
   1   4  14       7221.33       6491.77        61.70 o                         
   2   4  14      10789.63      10622.61       107.44 o                         
   3   4  14       2517.50       2458.05        24.69 o                         
   4   4  14       2856.43       2792.51        32.74 o                         
   5   4  14       1889.34       1728.22        22.41 o                         
   6   4  14       1714.36       1655.23        23.79 o                         
   7   4  14        112.34        151.92        10.17 o                         
   8   4  14       2377.62       2242.43        30.55 o                         
   9   4  14        224.15        253.47        15.32 o                         
  10   4  14       1509.20       1561.58        27.65 o                         
  11   4  14       2241.36       2143.53        37.75 o                         
  12   4  14       3340.26       3403.81        61.14 o                         
  13   4  14       1236.34       1238.31        37.37 o                         
   1   5  14       7641.57       8411.14        68.42 o                         
   2   5  14       7943.15       8372.16        71.02 o                         
   3   5  14        165.38        181.90         6.32 o                         
   4   5  14       3926.42       3688.91        41.00 o                         
   5   5  14       5324.12       4913.12        49.29 o                         
   6   5  14       3764.91       3793.43        43.09 o                         
   7   5  14       7708.69       7719.91        83.13 o                         
   8   5  14       3095.19       3125.72        44.41 o                         
   9   5  14       1126.31       1093.42        24.91 o                         
  10   5  14       1035.76       1021.19        24.43 o                         
  11   5  14        177.62        163.37        16.59 o                         
  12   5  14        135.85        138.98        16.92 o                         
  13   5  14         77.58        129.69        23.39 o                         
   0   6  14      20968.19      20668.89       198.75 o                         
   1   6  14      11126.43      10762.12        88.36 o                         
   2   6  14      10280.52       9702.25        85.09 o                         
   3   6  14       1158.72        958.27        10.60 o                         
   4   6  14       2734.74       2708.95        25.90 o                         
   5   6  14       1679.51       1670.54        22.64 o                         
   6   6  14       1356.64       1330.92        18.56 o                         
   7   6  14        123.01        148.40        11.59 o                         
   8   6  14        439.68        532.21        18.27 o                         
   9   6  14       1198.34       1065.34        29.91 o                         
  10   6  14        738.29        842.90        30.38 o                         
  11   6  14        560.47        603.52        41.85 o                         
  12   6  14       1927.94       2032.18        53.86 o                         
   1   7  14       3458.71       3060.11        24.72 o                         
   2   7  14      14151.02      14491.15       144.11 o                         
   3   7  14        223.06        221.52         5.72 o                         
   4   7  14       4010.08       3799.11        29.54 o                         
   5   7  14       3333.12       3165.08        51.08 o                         
   6   7  14       3737.43       3524.82        36.70 o                         
   7   7  14       7249.52       7168.89        85.37 o                         
   8   7  14       5031.06       5022.79        79.67 o                         
   9   7  14        465.51        515.39        20.30 o                         
  10   7  14       1320.34       1291.22        33.84 o                         
  11   7  14        524.57        510.52        28.26 o                         
  12   7  14         98.02         68.84        20.66 o                         
   0   8  14       5981.93       6336.50        75.81 o                         
   1   8  14       4099.37       4242.18        34.02 o                         
   2   8  14      10675.48      10557.53        80.01 o                         
   3   8  14       2659.11       2535.14        20.38 o                         
   4   8  14       4570.50       4582.82        49.67 o                         
   5   8  14        447.13        503.19        25.42 o                         
   6   8  14         43.58         48.22        11.78 o                         
   7   8  14        196.41        213.28        16.49 o                         
   8   8  14        571.26        540.21        24.84 o                         
   9   8  14        702.12        686.48        27.52 o                         
  10   8  14        638.31        677.56        53.08 o                         
  11   8  14        390.72        346.40        32.26 o                         
  12   8  14       1184.34       1261.43        45.40 o                         
   1   9  14       1954.09       1888.26        20.08 o                         
   2   9  14       1206.53       1160.07        14.00 o                         
   3   9  14       3104.33       3119.58        34.38 o                         
   4   9  14       1846.55       1910.12        22.56 o                         
   5   9  14       3487.87       3437.60        45.21 o                         
   6   9  14       9348.37       9152.16       108.75 o                         
   7   9  14       5193.02       4957.30        66.75 o                         
   8   9  14       7002.96       6810.32        89.73 o                         
   9   9  14        315.08        300.95        20.57 o                         
  10   9  14       3703.51       3552.64        66.71 o                         
  11   9  14        513.86        645.27        32.44 o                         
  12   9  14       1100.75       1188.51        48.92 o                         
   0  10  14         85.19         84.87         8.34 o                         
   1  10  14       1216.90       1160.53        16.06 o                         
   2  10  14          1.92         21.70         4.27 o                         
   3  10  14        130.64        181.75         7.94 o                         
   4  10  14        932.95       1013.39        15.63 o                         
   5  10  14        123.41        173.46        12.14 o                         
   6  10  14         51.55         63.37         9.79 o                         
   7  10  14        241.67        299.59        19.74 o                         
   8  10  14        164.39        142.62        20.41 o                         
   9  10  14          1.57         15.51        14.16 o                         
  10  10  14         38.37         41.88        17.90 o                         
  11  10  14          2.31         17.37        15.97 o                         
   1  11  14        328.91        351.23        10.35 o                         
   2  11  14       2009.13       2042.44        18.85 o                         
   3  11  14       1572.10       1576.40        21.07 o                         
   4  11  14      11729.47      11590.29       104.47 o                         
   5  11  14       2468.21       2349.39        31.00 o                         
   6  11  14      12392.27      12038.74       128.75 o                         
   7  11  14       2924.95       2921.32        47.74 o                         
   8  11  14       9238.89       9416.13       111.92 o                         
   9  11  14        780.14        836.04        32.15 o                         
  10  11  14       2543.58       2541.60        72.24 o                         
  11  11  14        678.08        694.66        38.62 o                         
   0  12  14        530.76        517.70        27.31 o                         
   1  12  14         19.79         23.14         6.17 o                         
   2  12  14        284.04        257.37         8.96 o                         
   3  12  14        127.01        174.63         9.39 o                         
   4  12  14         21.06         43.27         8.01 o                         
   5  12  14        378.82        411.88        15.12 o                         
   6  12  14          6.02          6.58         8.26 o                         
   7  12  14         71.26         72.78        12.15 o                         
   8  12  14         55.43         39.44        11.42 o                         
   9  12  14          0.96         -1.72        11.06 o                         
  10  12  14        128.84        138.23        25.22 o                         
   1  13  14        830.61        866.79        15.85 o                         
   2  13  14       2110.08       2101.14        24.79 o                         
   3  13  14       1414.76       1317.67        22.98 o                         
   4  13  14       7251.51       6973.36        73.20 o                         
   5  13  14       3082.51       3220.05        41.67 o                         
   6  13  14       7606.23       7718.60        86.36 o                         
   7  13  14       1628.51       1667.09        35.53 o                         
   8  13  14       4144.71       3863.83        57.78 o                         
   9  13  14       1153.56       1239.94        44.17 o                         
   0  14  14        593.21        590.29        23.73 o                         
   1  14  14         19.11         35.77         7.62 o                         
   2  14  14         40.68         59.80        11.36 o                         
   3  14  14         15.68         26.58         9.65 o                         
   4  14  14        316.38        318.02        16.77 o                         
   5  14  14          3.28         20.80        10.13 o                         
   6  14  14          0.82         14.33        10.03 o                         
   7  14  14         31.97         44.46        12.77 o                         
   8  14  14          3.10          0.50         9.93 o                         
   9  14  14         15.61         24.49        16.24 o                         
   1  15  14        173.92        174.63         9.98 o                         
   2  15  14        670.22        691.06        22.53 o                         
   3  15  14       1182.84       1185.47        27.37 o                         
   4  15  14       1769.03       1764.75        32.18 o                         
   5  15  14       2162.70       2077.88        33.16 o                         
   6  15  14       2927.32       2880.30        43.93 o                         
   7  15  14        474.51        511.09        21.10 o                         
   8  15  14       1671.30       1513.81        37.61 o                         
   0  16  14       1230.02       1262.20        37.15 o                         
   1  16  14        207.31        254.35        26.64 o                         
   2  16  14        711.91        848.14        25.57 o                         
   3  16  14        672.56        720.45        21.23 o                         
   4  16  14        384.67        403.06        21.00 o                         
   5  16  14          0.21         -4.99        10.11 o                         
   6  16  14          7.81         10.83        12.85 o                         
   7  16  14          1.53          4.32        11.37 o                         
   1  17  14          6.81         11.57         9.48 o                         
   2  17  14        195.16        197.82        15.09 o                         
   3  17  14        402.20        452.00        23.98 o                         
   4  17  14       2311.08       2399.37        75.32 o                         
   5  17  14        651.71        638.76        36.98 o                         
   6  17  14       1939.73       1997.97        57.92 o                         
   0  18  14        588.31        674.85        48.49 o                         
   1  18  14       1723.14       1740.76        61.73 o                         
   2  18  14        547.18        587.91        24.56 o                         
   3  18  14        906.10       1094.90        53.07 o                         
   4  18  14        658.05        759.44        33.36 o                         
   1  19  14         16.13          4.20        33.43 o                         
   1   1  15       8052.18       8239.73        57.02 o                         
   2   1  15        261.15        295.84         6.93 o                         
   3   1  15      34998.71      36160.60       371.89 o                         
   4   1  15      16146.44      16942.00       155.42 o                         
   5   1  15      41993.54      42435.26       440.68 o                         
   6   1  15        124.81        125.03        12.13 o                         
   7   1  15      15429.43      15428.04       153.46 o                         
   8   1  15       2017.94       2144.83        33.50 o                         
   9   1  15      13054.42      12850.65       141.56 o                         
  10   1  15        252.59        264.38        17.51 o                         
  11   1  15       5561.74       5485.67        80.30 o                         
  12   1  15          1.73         11.47        14.97 o                         
  13   1  15        118.20        135.07        20.66 o                         
   0   2  15      12947.65      14829.65       157.18 o                         
   1   2  15       5286.90       6150.77        68.53 o                         
   2   2  15       1036.63        977.72        20.87 o                         
   3   2  15      11272.07      11116.19        88.38 o                         
   4   2  15       1892.29       1878.55        22.92 o                         
   5   2  15       1025.98        901.23        19.41 o                         
   6   2  15        337.82        412.31        11.18 o                         
   7   2  15        898.42        932.40        19.50 o                         
   8   2  15        544.54        571.55        15.65 o                         
   9   2  15         49.75         82.57        11.26 o                         
  10   2  15         77.04         99.73        12.36 o                         
  11   2  15        264.61        257.76        18.45 o                         
  12   2  15          4.44         -0.03         9.87 o                         
  13   2  15        347.00        312.45        21.90 o                         
   1   3  15       1400.47       1611.01        15.48 o                         
   2   3  15        154.20        171.07         7.69 o                         
   3   3  15      14313.03      14303.35       109.81 o                         
   4   3  15       1615.48       1603.08        16.42 o                         
   5   3  15      18945.57      18917.99       183.57 o                         
   6   3  15        391.95        378.07        14.06 o                         
   7   3  15      19649.29      19878.51       192.59 o                         
   8   3  15        757.61        689.32        19.07 o                         
   9   3  15       6880.50       6977.58        74.65 o                         
  10   3  15        812.75        797.87        22.92 o                         
  11   3  15       1709.87       1729.07        33.35 o                         
  12   3  15          0.29          2.49        11.26 o                         
  13   3  15         14.80         30.61        13.31 o                         
   0   4  15      25977.92      29187.41       403.09 o                         
   1   4  15       4474.08       4297.47        36.58 o                         
   2   4  15       7283.13       7587.45        62.27 o                         
   3   4  15       1658.62       1346.96        12.51 o                         
   4   4  15        269.63        198.84         8.65 o                         
   5   4  15        248.09        275.78        11.68 o                         
   6   4  15        218.32        268.89        11.18 o                         
   7   4  15        131.88        131.86        12.22 o                         
   8   4  15        720.61        742.78        18.62 o                         
   9   4  15        551.98        615.76        18.52 o                         
  10   4  15       1055.69       1004.95        26.30 o                         
  11   4  15        657.18        592.79        22.66 o                         
  12   4  15          4.59         -4.26        11.27 o                         
  13   4  15        710.41        716.49        32.55 o                         
   1   5  15          1.46          8.07         4.98 o                         
   2   5  15         42.18         45.36         6.13 o                         
   3   5  15       5521.28       5534.30        53.33 o                         
   4   5  15       1180.41        977.02        17.34 o                         
   5   5  15      19025.05      19073.02       175.02 o                         
   6   5  15       1294.29       1331.78        23.49 o                         
   7   5  15      16687.62      16571.38       174.83 o                         
   8   5  15       4492.55       4691.91        94.45 o                         
   9   5  15       9246.37       9481.14       108.95 o                         
  10   5  15          2.16          3.27         8.24 o                         
  11   5  15       1623.51       1568.97        34.57 o                         
  12   5  15        112.17         79.08        15.01 o                         
  13   5  15         45.72         74.36        20.80 o                         
   0   6  15         29.90         74.78         8.29 o                         
   1   6  15      25498.12      24907.65       213.09 o                         
   2   6  15       1280.95       1356.04        17.08 o                         
   3   6  15       3627.45       3195.69        27.43 o                         
   4   6  15       1120.09       1078.12        15.85 o                         
   5   6  15       1680.85       1682.17        19.21 o                         
   6   6  15        450.85        445.83        12.02 o                         
   7   6  15         88.31         67.53         7.89 o                         
   8   6  15       1589.15       1539.88        29.43 o                         
   9   6  15       1386.80       1262.61        27.70 o                         
  10   6  15       1277.31       1174.75        33.36 o                         
  11   6  15       2709.61       2973.85        54.29 o                         
  12   6  15         50.76         39.04        21.54 o                         
   1   7  15         66.80         56.33         5.87 o                         
   2   7  15         33.15         35.05         5.69 o                         
   3   7  15       2428.05       2294.11        28.63 o                         
   4   7  15       1672.46       1681.89        21.60 o                         
   5   7  15      12316.33      12152.53       102.66 o                         
   6   7  15       2534.30       2476.91        24.55 o                         
   7   7  15       7387.20       7443.21        68.92 o                         
   8   7  15       1212.92       1310.63        21.59 o                         
   9   7  15       2538.49       2613.75       108.59 o                         
  10   7  15         99.62         94.83        17.13 o                         
  11   7  15        886.19        903.39        32.09 o                         
  12   7  15         13.28         18.40        17.10 o                         
   0   8  15       5658.48       6369.16        59.10 o                         
   1   8  15      21417.13      20432.96       168.32 o                         
   2   8  15       1015.73        896.14        12.25 o                         
   3   8  15      12597.92      12247.85        96.28 o                         
   4   8  15       2732.34       3032.00        35.79 o                         
   5   8  15       7373.90       7250.54        99.07 o                         
   6   8  15          7.69         17.31         9.56 o                         
   7   8  15        115.07        117.41        16.16 o                         
   8   8  15       1443.57       1308.73        33.43 o                         
   9   8  15       2055.07       2079.80        44.59 o                         
  10   8  15        891.53       1000.85        36.33 o                         
  11   8  15       2850.33       3005.51        63.72 o                         
  12   8  15        208.75        179.61        31.55 o                         
   1   9  15        122.57        175.56         7.50 o                         
   2   9  15        507.55        463.88         9.52 o                         
   3   9  15        448.02        430.53         8.24 o                         
   4   9  15        152.08        169.01         9.07 o                         
   5   9  15         60.99         52.75         9.33 o                         
   6   9  15         58.61         45.21        11.27 o                         
   7   9  15        596.37        602.09        32.99 o                         
   8   9  15         96.32         50.21        15.87 o                         
   9   9  15        206.39        219.67        22.63 o                         
  10   9  15          7.80         14.93        16.14 o                         
  11   9  15        625.04        776.16        72.21 o                         
   0  10  15       2471.79       2375.23        38.05 o                         
   1  10  15      13400.89      13104.99       136.59 o                         
   2  10  15       6491.43       6442.28        51.96 o                         
   3  10  15       6325.54       6359.00        58.02 o                         
   4  10  15          1.52         20.76         6.40 o                         
   5  10  15       1207.15       1135.20        22.40 o                         
   6  10  15        440.10        462.48        16.50 o                         
   7  10  15        131.01         84.76        12.84 o                         
   8  10  15         11.07         23.26        15.42 o                         
   9  10  15       1669.51       1753.89        44.27 o                         
  10  10  15        906.57        965.70        39.48 o                         
  11  10  15       2317.09       2173.52        60.55 o                         
   1  11  15       1887.76       1779.53        19.93 o                         
   2  11  15        177.28        197.72         7.04 o                         
   3  11  15        213.25        235.75        11.53 o                         
   4  11  15        140.51        129.67        11.51 o                         
   5  11  15        132.96        168.81        11.21 o                         
   6  11  15        144.84        112.90        11.88 o                         
   7  11  15        389.29        397.19        17.27 o                         
   8  11  15          9.17         22.94        11.28 o                         
   9  11  15        169.98        254.59        48.01 o                         
  10  11  15         24.83         20.57        18.61 o                         
   0  12  15        148.77        184.83        16.94 o                         
   1  12  15      12210.08      12307.15       149.96 o                         
   2  12  15       2935.11       2708.12        27.04 o                         
   3  12  15       6826.05       6792.42        67.53 o                         
   4  12  15        102.30        118.76        11.50 o                         
   5  12  15        648.64        590.56        17.90 o                         
   6  12  15          0.81          8.38         8.87 o                         
   7  12  15          8.06          7.25         8.60 o                         
   8  12  15         84.94         64.38        13.17 o                         
   9  12  15        946.07        936.71        42.22 o                         
  10  12  15        434.39        372.49        29.58 o                         
   1  13  15       3763.92       3486.76        36.44 o                         
   2  13  15        498.45        444.32        10.56 o                         
   3  13  15        222.16        223.55        13.40 o                         
   4  13  15        178.68        170.49        15.96 o                         
   5  13  15         68.57         91.49        12.66 o                         
   6  13  15          1.09          6.63         9.07 o                         
   7  13  15        180.65        166.59        15.35 o                         
   8  13  15          4.39         22.60        11.57 o                         
   9  13  15          0.52         31.42        15.55 o                         
   0  14  15         63.05         60.36        13.67 o                         
   1  14  15      11293.98      11653.79       104.52 o                         
   2  14  15        658.35        738.70        21.58 o                         
   3  14  15       5930.65       5706.45        64.08 o                         
   4  14  15        456.66        435.34        15.95 o                         
   5  14  15       1628.87       1662.65        32.03 o                         
   6  14  15        164.21        141.07        14.54 o                         
   7  14  15        819.83        706.79        25.17 o                         
   8  14  15        268.47        198.96        19.37 o                         
   9  14  15       1082.44       1151.28        34.88 o                         
   1  15  15         57.49         61.70         8.39 o                         
   2  15  15         79.95        102.21        10.99 o                         
   3  15  15       1206.34       1284.09        30.75 o                         
   4  15  15        169.70        171.00        14.38 o                         
   5  15  15       1360.59       1486.99        29.75 o                         
   6  15  15        231.30        208.64        17.89 o                         
   7  15  15        356.19        429.78        41.94 o                         
   8  15  15        165.78        122.05        19.41 o                         
   0  16  15       1016.06        990.42        33.69 o                         
   1  16  15       5458.24       5504.87        73.21 o                         
   2  16  15        474.93        528.79        22.88 o                         
   3  16  15       4830.88       4847.15        66.83 o                         
   4  16  15        720.62        802.47        25.48 o                         
   5  16  15        504.09        461.57        26.81 o                         
   6  16  15         18.83         22.61        12.68 o                         
   7  16  15          1.10         -0.81        10.99 o                         
   1  17  15        166.79        116.56        17.85 o                         
   2  17  15         15.57         13.16        12.06 o                         
   3  17  15        773.86        874.40        25.53 o                         
   4  17  15        226.47        164.60        18.82 o                         
   5  17  15        700.38        806.20        70.94 o                         
   0  18  15        102.41         70.53        31.73 o                         
   1  18  15       1461.35       1320.97        48.24 o                         
   2  18  15        110.61        100.70        14.16 o                         
   3  18  15       2361.65       2328.20        58.32 o                         
   4  18  15        209.96        223.54        25.10 o                         
   0   0  16       8935.68       7767.02       123.79 o                         
   1   0  16      52902.06      57251.70       919.95 o                         
   2   0  16      13591.28      14169.65       138.18 o                         
   3   0  16      27909.31      27807.29       381.90 o                         
   4   0  16      18913.51      19002.40       252.89 o                         
   5   0  16      14649.41      15774.18       212.60 o                         
   6   0  16        265.24        275.20        12.05 o                         
   7   0  16        568.42        532.78        23.45 o                         
   8   0  16        123.97        122.55        16.72 o                         
   9   0  16       5350.10       5278.28        91.54 o                         
  10   0  16       3239.39       3005.94        65.92 o                         
  11   0  16       8595.63       8484.10       158.03 o                         
  12   0  16       2023.90       2067.22        67.76 o                         
  13   0  16       6886.65       6911.68       151.37 o                         
   1   1  16         16.60         44.12         4.23 o                         
   2   1  16        785.31        920.42        14.64 o                         
   3   1  16       1497.66       1475.05        15.80 o                         
   4   1  16       1155.58       1114.10        18.44 o                         
   5   1  16         23.92         25.04         6.58 o                         
   6   1  16        304.99        258.06        10.57 o                         
   7   1  16        337.86        360.63        11.99 o                         
   8   1  16          6.40          8.89         7.61 o                         
   9   1  16        418.75        380.27        15.21 o                         
  10   1  16        169.86        127.47        16.30 o                         
  11   1  16         95.53        128.15        17.31 o                         
  12   1  16        104.21        125.72        20.06 o                         
  13   1  16        154.24        159.06        22.58 o                         
   0   2  16       8151.92       7716.97        87.22 o                         
   1   2  16      42284.96      44469.74       423.21 o                         
   2   2  16      16104.13      16712.17       137.46 o                         
   3   2  16      35186.68      37476.63       367.29 o                         
   4   2  16       2932.49       3122.24        31.46 o                         
   5   2  16       6738.86       6535.77        75.70 o                         
   6   2  16        131.72        137.59        10.64 o                         
   7   2  16        362.34        422.80        13.73 o                         
   8   2  16         51.67         51.61         8.58 o                         
   9   2  16       4339.70       4247.85        51.78 o                         
  10   2  16       1646.58       1505.06        29.65 o                         
  11   2  16       5561.43       5473.55        71.97 o                         
  12   2  16       1826.71       1830.25        40.85 o                         
  13   2  16       4988.89       5251.93        80.29 o                         
   1   3  16         31.46         28.88         5.40 o                         
   2   3  16         34.50         23.27         5.79 o                         
   3   3  16       1372.49       1161.54        13.29 o                         
   4   3  16       1209.19       1124.52        14.63 o                         
   5   3  16       1326.67       1101.43        17.77 o                         
   6   3  16        856.68        763.91        18.22 o                         
   7   3  16       2519.24       2495.40        34.05 o                         
   8   3  16       3223.09       3153.52        61.77 o                         
   9   3  16       1039.71       1055.91        40.85 o                         
  10   3  16         97.47        153.41        12.79 o                         
  11   3  16       1424.64       1440.11        31.55 o                         
  12   3  16        401.68        468.78        25.58 o                         
  13   3  16        227.68        187.21        20.23 o                         
   0   4  16        187.51        243.64        16.16 o                         
   1   4  16      20001.82      20091.47       166.62 o                         
   2   4  16       1855.45       1678.84        20.43 o                         
   3   4  16      10316.49      10015.29        73.53 o                         
   4   4  16       2639.30       2470.84        28.11 o                         
   5   4  16       2092.53       2258.66        26.24 o                         
   6   4  16        149.94        209.92        10.98 o                         
   7   4  16         88.71        137.49        13.25 o                         
   8   4  16          9.83         25.00         9.21 o                         
   9   4  16       1102.46       1142.87        23.51 o                         
  10   4  16        623.50        613.55        21.07 o                         
  11   4  16       3084.29       3162.90        47.31 o                         
  12   4  16        380.04        354.63        21.24 o                         
  13   4  16       2722.62       2857.72        59.85 o                         
   1   5  16        948.49        994.94        13.81 o                         
   2   5  16          7.34         17.37         5.88 o                         
   3   5  16       8041.65       7773.95        85.41 o                         
   4   5  16        630.46        705.77        16.70 o                         
   5   5  16       1849.03       1713.83        22.69 o                         
   6   5  16       4417.52       4553.13        46.70 o                         
   7   5  16       4514.95       4341.43        54.87 o                         
   8   5  16       6231.72       6001.38        72.75 o                         
   9   5  16       2561.59       2556.64        43.81 o                         
  10   5  16        218.05        252.85        20.33 o                         
  11   5  16        783.39        761.23        25.28 o                         
  12   5  16         27.57         43.46        15.54 o                         
   0   6  16       3241.66       2903.70        42.66 o                         
   1   6  16       7859.78       8052.80        62.09 o                         
   2   6  16        218.32        199.84         9.24 o                         
   3   6  16       6039.02       5896.25        50.47 o                         
   4   6  16       2116.94       2184.74        26.88 o                         
   5   6  16        554.58        555.55        12.61 o                         
   6   6  16        238.73        253.68        11.12 o                         
   7   6  16        438.74        511.49        14.65 o                         
   8   6  16         56.62         61.60        13.19 o                         
   9   6  16        859.85        866.12        25.51 o                         
  10   6  16        640.40        581.03        23.94 o                         
  11   6  16       1730.61       1744.51        43.41 o                         
  12   6  16        237.98        284.50        38.00 o                         
   1   7  16       3882.17       3903.14        32.14 o                         
   2   7  16        241.40        205.95         8.28 o                         
   3   7  16       6097.14       6114.45        52.35 o                         
   4   7  16       1735.15       1780.78        17.00 o                         
   5   7  16       3862.09       3746.00        34.25 o                         
   6   7  16          8.07         19.51         5.50 o                         
   7   7  16       6627.47       6665.51        62.36 o                         
   8   7  16       1487.55       1437.47        22.89 o                         
   9   7  16       5694.84       5431.60        61.69 o                         
  10   7  16        287.57        352.64        18.67 o                         
  11   7  16        174.86        160.52        21.99 o                         
  12   7  16         16.33         27.43        16.19 o                         
   0   8  16       6958.07       7353.86       114.25 o                         
   1   8  16       6790.99       6934.73        55.95 o                         
   2   8  16       2580.44       2563.51        25.26 o                         
   3   8  16       8108.07       8280.70        80.50 o                         
   4   8  16        118.43        145.88         6.08 o                         
   5   8  16         20.74         21.12         7.09 o                         
   6   8  16        195.64        175.83        14.47 o                         
   7   8  16         94.68         79.61        14.29 o                         
   8   8  16        764.24        843.51        60.03 o                         
   9   8  16        249.79        332.27        37.61 o                         
  10   8  16          7.83         18.34        14.02 o                         
  11   8  16        825.85        869.17        75.45 o                         
  12   8  16         93.74        137.15        29.84 o                         
   1   9  16       1178.26       1243.49        15.79 o                         
   2   9  16        207.60        224.21         7.82 o                         
   3   9  16       2505.21       2532.76        20.64 o                         
   4   9  16       3746.31       3729.08        47.84 o                         
   5   9  16       7564.77       7164.56        76.19 o                         
   6   9  16        329.79        331.76        18.02 o                         
   7   9  16       5794.81       5623.00        77.72 o                         
   8   9  16       1312.97       1249.21        33.57 o                         
   9   9  16       6648.98       6418.75        91.74 o                         
  10   9  16        356.18        432.10        30.33 o                         
  11   9  16       1774.94       2067.98        57.71 o                         
   0  10  16       1695.28       1629.21        28.79 o                         
   1  10  16        710.85        778.55        15.05 o                         
   2  10  16        328.85        320.37         9.31 o                         
   3  10  16          1.03         16.23         6.68 o                         
   4  10  16       1242.49       1230.69        18.86 o                         
   5  10  16       1389.48       1427.46        22.66 o                         
   6  10  16        725.77        701.87        18.85 o                         
   7  10  16         86.65        106.71        14.65 o                         
   8  10  16        125.29        152.98        20.87 o                         
   9  10  16          5.92         39.49        17.75 o                         
  10  10  16        194.55        178.01        27.59 o                         
  11  10  16         24.04         26.52        18.94 o                         
   1  11  16         23.43         26.41         6.52 o                         
   2  11  16       2402.78       2082.16        24.85 o                         
   3  11  16       7656.31       7467.89        69.39 o                         
   4  11  16       3566.56       3729.88        50.44 o                         
   5  11  16       9545.40       9502.36        98.57 o                         
   6  11  16       4592.53       4515.45        52.52 o                         
   7  11  16       8748.74       8768.87       106.87 o                         
   8  11  16       1719.36       1715.20        36.17 o                         
   9  11  16       3922.89       3891.84        69.04 o                         
  10  11  16        584.23        542.44        54.86 o                         
   0  12  16       1135.16       1000.13        27.94 o                         
   1  12  16         86.13         82.85         8.23 o                         
   2  12  16         47.01         67.84         7.01 o                         
   3  12  16       1482.60       1383.37        21.80 o                         
   4  12  16         28.27         20.93         7.60 o                         
   5  12  16        204.50        238.45        12.88 o                         
   6  12  16         48.59         24.07         9.24 o                         
   7  12  16        360.99        339.80        16.90 o                         
   8  12  16          5.88          5.69        10.01 o                         
   9  12  16         74.94        104.14        23.08 o                         
  10  12  16          1.01        -11.66        15.98 o                         
   1  13  16        578.92        564.20        14.12 o                         
   2  13  16       1128.65       1239.35        18.95 o                         
   3  13  16       7097.00       7029.36        81.16 o                         
   4  13  16        478.40        458.53        16.12 o                         
   5  13  16       6720.73       6760.31        75.35 o                         
   6  13  16        664.64        690.08        20.90 o                         
   7  13  16       7715.54       7818.38        90.67 o                         
   8  13  16        746.52        770.97        27.90 o                         
   9  13  16       2490.99       2446.19        63.66 o                         
   0  14  16          7.08         18.23        12.15 o                         
   1  14  16          4.84         12.96         7.43 o                         
   2  14  16        100.17         85.11        12.27 o                         
   3  14  16        383.05        452.38        20.04 o                         
   4  14  16         13.79         18.57        10.33 o                         
   5  14  16          1.71          3.87         8.80 o                         
   6  14  16          0.54          5.19         9.23 o                         
   7  14  16         19.69         28.80        12.36 o                         
   8  14  16         28.53         32.48        13.77 o                         
   1  15  16        142.17        104.56         9.23 o                         
   2  15  16        384.70        424.78        19.99 o                         
   3  15  16       3321.04       3452.40        52.95 o                         
   4  15  16        452.04        453.94        20.49 o                         
   5  15  16       3753.74       3686.88        53.73 o                         
   6  15  16        342.34        369.45        41.10 o                         
   7  15  16       3367.63       3394.02        59.02 o                         
   0  16  16        556.62        509.72        26.43 o                         
   1  16  16        917.96        968.46        24.25 o                         
   2  16  16        845.45        915.38        25.20 o                         
   3  16  16        796.37        900.08        29.46 o                         
   4  16  16         15.31         18.77        13.03 o                         
   5  16  16         19.28         35.51        13.31 o                         
   6  16  16         91.46         78.27        17.33 o                         
   1  17  16          5.44         27.42        13.36 o                         
   2  17  16        626.58        603.60        22.74 o                         
   3  17  16       1835.46       1830.30        41.85 o                         
   4  17  16        615.30        646.06        42.58 o                         
   5  17  16       1906.31       2001.92        54.49 o                         
   0  18  16        727.97        833.07        98.91 o                         
   1  18  16       1827.45       1833.08        57.86 o                         
   2  18  16        872.87       1160.40        77.77 o                         
   3  18  16        791.76        927.13        29.16 o                         
   1   1  17        636.48        690.27        11.48 o                         
   2   1  17       3727.55       3761.94        30.27 o                         
   3   1  17       4080.41       3809.50        34.41 o                         
   4   1  17      44298.29      45539.86       512.88 o                         
   5   1  17       7404.84       7373.95        68.39 o                         
   6   1  17      20049.05      19932.05       187.61 o                         
   7   1  17       1417.06       1409.91        22.00 o                         
   8   1  17      13659.17      13601.62       134.97 o                         
   9   1  17       1662.60       1596.35        28.07 o                         
  10   1  17       6814.37       6778.02        80.16 o                         
  11   1  17        549.20        503.80        21.99 o                         
  12   1  17        892.33        979.14        32.54 o                         
  13   1  17         15.01         22.65        15.05 o                         
   0   2  17        772.92        639.11        14.17 o                         
   1   2  17       1723.43       1695.76        24.71 o                         
   2   2  17        183.07        454.75        40.77 o                         
   3   2  17        965.91        971.24        11.42 o                         
   4   2  17       1839.73       1856.05        22.81 o                         
   5   2  17       1299.77       1335.41        20.00 o                         
   6   2  17          0.25         18.04         6.98 o                         
   7   2  17          0.01         12.36         8.57 o                         
   8   2  17         72.97        104.73        10.85 o                         
   9   2  17         26.75         40.91        11.29 o                         
  10   2  17         38.40         37.62        11.01 o                         
  11   2  17        421.20        500.63        47.74 o                         
  12   2  17        342.78        407.87        26.56 o                         
  13   2  17        246.36        214.94        22.96 o                         
   1   3  17       2930.54       3108.88        28.25 o                         
   2   3  17       7684.47       6859.59        71.57 o                         
   3   3  17       2604.27       2444.76        22.20 o                         
   4   3  17      26359.77      25429.98       234.82 o                         
   5   3  17       1346.86       1205.73        17.42 o                         
   6   3  17      23704.36      23601.84       248.49 o                         
   7   3  17       4669.13       4589.05        52.60 o                         
   8   3  17      16486.62      16356.66       179.45 o                         
   9   3  17       2525.08       2719.80        39.56 o                         
  10   3  17       2424.31       2356.88        37.56 o                         
  11   3  17        303.78        248.16        20.19 o                         
  12   3  17        759.60        815.25        28.03 o                         
  13   3  17          4.96         17.90        13.98 o                         
   0   4  17      17083.02      17418.14       188.36 o                         
   1   4  17       4117.02       3980.79        33.23 o                         
   2   4  17       5014.98       4290.91        55.45 o                         
   3   4  17        142.88        192.13         8.44 o                         
   4   4  17       3174.64       3127.13        29.65 o                         
   5   4  17        130.40        180.93         9.36 o                         
   6   4  17       2070.86       2100.03        29.79 o                         
   7   4  17        475.02        421.85        17.22 o                         
   8   4  17       1071.07       1049.71        24.99 o                         
   9   4  17       1465.70       1533.76        31.45 o                         
  10   4  17         12.71         17.95        10.35 o                         
  11   4  17        171.22        141.31        15.46 o                         
  12   4  17        628.71        639.81        33.08 o                         
   1   5  17       2316.12       2519.65        26.21 o                         
   2   5  17        830.33        646.88        15.29 o                         
   3   5  17       3115.85       2929.96        40.58 o                         
   4   5  17      10258.17      10228.09        84.97 o                         
   5   5  17       2903.65       2913.10        31.97 o                         
   6   5  17      15354.24      15482.07       147.12 o                         
   7   5  17       3342.77       3188.71        44.37 o                         
   8   5  17       7356.25       7467.86        85.90 o                         
   9   5  17        315.80        395.71        18.97 o                         
  10   5  17       1842.09       1898.41        43.39 o                         
  11   5  17         11.12          2.77        12.03 o                         
  12   5  17        782.14        769.57        35.70 o                         
   0   6  17      38262.04      38945.81       646.61 o                         
   1   6  17        314.29        449.76        15.35 o                         
   2   6  17       7903.69       7445.37        68.40 o                         
   3   6  17        259.59        159.52         8.70 o                         
   4   6  17       5607.77       5424.62        42.12 o                         
   5   6  17        245.49        293.47        10.34 o                         
   6   6  17        487.72        463.48        14.13 o                         
   7   6  17       1743.00       1706.76        25.33 o                         
   8   6  17       1479.56       1407.71        25.18 o                         
   9   6  17        181.49        210.53        19.56 o                         
  10   6  17        857.52        921.82        30.18 o                         
  11   6  17         25.91         31.48        15.01 o                         
  12   6  17       1694.19       1649.73        54.66 o                         
   1   7  17       1391.65       1314.23        15.82 o                         
   2   7  17        277.79        297.45         9.22 o                         
   3   7  17         62.04         38.37         5.92 o                         
   4   7  17        402.10        482.48        13.02 o                         
   5   7  17        967.89        930.54        14.91 o                         
   6   7  17       6472.72       6544.54        61.66 o                         
   7   7  17        906.74        997.73        17.53 o                         
   8   7  17       1464.36       1351.11        35.31 o                         
   9   7  17        248.54        300.69        15.56 o                         
  10   7  17       1405.37       1408.34        41.42 o                         
  11   7  17        260.46        274.14        23.50 o                         
  12   7  17        522.01        463.91        37.45 o                         
   0   8  17      16001.88      15888.86       237.51 o                         
   1   8  17       3886.43       3817.85        32.53 o                         
   2   8  17       6703.12       6353.42        55.91 o                         
   3   8  17       5746.24       5670.82        51.03 o                         
   4   8  17       1670.86       1641.88        14.94 o                         
   5   8  17       1045.84       1093.21        18.94 o                         
   6   8  17        518.54        446.75        20.37 o                         
   7   8  17        234.06        258.07        16.96 o                         
   8   8  17        166.54        272.07        35.37 o                         
   9   8  17        694.62        620.52        28.80 o                         
  10   8  17       3441.60       3387.00        63.17 o                         
  11   8  17        606.57        696.52        60.11 o                         
   1   9  17        586.87        542.22        10.95 o                         
   2   9  17        331.63        304.59         9.51 o                         
   3   9  17        752.55        687.24        12.03 o                         
   4   9  17          4.46         12.76         5.64 o                         
   5   9  17       1073.83       1215.99        22.23 o                         
   6   9  17        505.76        505.59        31.04 o                         
   7   9  17        681.50        665.85        25.78 o                         
   8   9  17       1279.99       1403.54        72.37 o                         
   9   9  17        133.63        147.54        20.42 o                         
  10   9  17        548.88        521.46        34.47 o                         
  11   9  17        157.07        148.89        29.37 o                         
   0  10  17      12026.48      11722.51       125.80 o                         
   1  10  17       5541.47       5473.80        46.69 o                         
   2  10  17       7333.17       7223.10        84.81 o                         
   3  10  17       6002.26       5826.56        46.72 o                         
   4  10  17        706.36        671.18        14.48 o                         
   5  10  17         23.95         22.12         6.82 o                         
   6  10  17       1127.68        975.59        22.00 o                         
   7  10  17        136.46        117.27        12.71 o                         
   8  10  17        147.44        168.53        14.15 o                         
   9  10  17       1297.02       1366.80        37.27 o                         
  10  10  17       1991.00       1866.06        54.65 o                         
  11  10  17        545.85        594.80        36.92 o                         
   1  11  17       1590.12       1597.77        19.99 o                         
   2  11  17        908.92        965.27        14.62 o                         
   3  11  17        814.29        867.58        20.99 o                         
   4  11  17        259.49        263.00        10.96 o                         
   5  11  17          4.59          8.97         7.28 o                         
   6  11  17        158.43        113.54        12.83 o                         
   7  11  17         13.72         -0.71        10.29 o                         
   8  11  17        373.67        388.09        21.05 o                         
   9  11  17         20.25         33.65        14.74 o                         
  10  11  17        922.84       1133.49        62.83 o                         
   0  12  17      12545.69      12371.63       167.70 o                         
   1  12  17        275.10        295.88        11.09 o                         
   2  12  17      10448.70      10445.26       101.94 o                         
   3  12  17        690.74        611.88        18.85 o                         
   4  12  17       3411.85       3379.93        41.80 o                         
   5  12  17        176.98        219.00        12.71 o                         
   6  12  17        104.67         91.16        11.77 o                         
   7  12  17        299.84        256.57        17.24 o                         
   8  12  17        200.54        210.82        18.11 o                         
   9  12  17         44.53         68.88        18.52 o                         
  10  12  17       1797.42       1766.35        57.10 o                         
   1  13  17        161.97        175.94        13.06 o                         
   2  13  17        842.54        794.78        17.64 o                         
   3  13  17       1081.33       1002.53        28.75 o                         
   4  13  17        138.85        159.73        11.88 o                         
   5  13  17        585.33        603.18        19.34 o                         
   6  13  17         87.14         75.55        13.16 o                         
   7  13  17          9.03         24.38        13.56 o                         
   8  13  17          0.63          5.98        11.17 o                         
   9  13  17        105.41         73.61        21.13 o                         
   0  14  17       6606.50       6644.02        99.33 o                         
   1  14  17        991.79       1043.87        19.46 o                         
   2  14  17      10494.92      10015.18       120.96 o                         
   3  14  17        773.39        823.42        23.76 o                         
   4  14  17       3227.79       3211.77        43.70 o                         
   5  14  17          6.65          8.19         8.88 o                         
   6  14  17        362.84        430.79        29.92 o                         
   7  14  17          0.12         -2.90        10.12 o                         
   8  14  17        269.53        335.79        21.40 o                         
   1  15  17         67.17         64.47         8.67 o                         
   2  15  17         48.58         82.60        13.84 o                         
   3  15  17          0.95          5.55        10.65 o                         
   4  15  17        754.22        735.90        26.66 o                         
   5  15  17         67.28         74.09        14.39 o                         
   6  15  17        631.41        723.95        29.01 o                         
   7  15  17         33.53         29.47        15.92 o                         
   0  16  17       4343.53       4492.69        76.77 o                         
   1  16  17       1984.28       1991.82        41.03 o                         
   2  16  17       5238.86       5508.24       147.73 o                         
   3  16  17        343.80        317.58        24.63 o                         
   4  16  17       1273.42       1279.92        36.63 o                         
   5  16  17        124.16        120.21        15.20 o                         
   6  16  17        583.42        600.91        28.48 o                         
   1  17  17         67.37         66.87        15.65 o                         
   2  17  17        560.09        627.82        26.35 o                         
   3  17  17        134.00        220.99        36.34 o                         
   4  17  17        611.19        713.68        54.12 o                         
   5  17  17          4.28         24.11        13.79 o                         
   0  18  17       1229.99       1381.88        72.94 o                         
   1  18  17         72.40         48.51        20.92 o                         
   2  18  17       2289.81       2132.10        60.61 o                         
   3  18  17        599.46        602.13        35.57 o                         
   0   0  18      55028.94      59375.03      1365.81 o                         
   1   0  18       2757.88       2542.83        33.66 o                         
   2   0  18      57460.89      61183.45       831.34 o                         
   3   0  18       9594.49      10120.69       111.46 o                         
   4   0  18      26776.14      27742.94       400.27 o                         
   5   0  18        104.30        137.15        12.57 o                         
   6   0  18        952.70        915.99        28.08 o                         
   7   0  18          8.38          7.19         9.19 o                         
   8   0  18        658.04        614.12        23.49 o                         
   9   0  18        874.33        724.29        23.72 o                         
  10   0  18       8219.49       7716.10       118.98 o                         
  11   0  18       1103.67       1075.72        38.99 o                         
  12   0  18       7419.42       7684.39       138.72 o                         
  13   0  18        181.45        166.69        26.20 o                         
   1   1  18        121.25        153.22         8.14 o                         
   2   1  18        243.20        247.68         8.67 o                         
   3   1  18         65.40         71.27         8.68 o                         
   4   1  18         61.84         62.74         7.15 o                         
   5   1  18         99.25         96.12         7.93 o                         
   6   1  18         73.73        108.80         9.65 o                         
   7   1  18        140.30        127.57        10.79 o                         
   8   1  18        422.78        450.48        14.60 o                         
   9   1  18         54.18         82.54        10.66 o                         
  10   1  18        258.12        225.74        19.73 o                         
  11   1  18          3.00          5.52        11.22 o                         
  12   1  18        416.44        433.92        24.23 o                         
  13   1  18         72.97        127.37        26.26 o                         
   0   2  18       2448.10       2156.60        36.48 o                         
   1   2  18       4144.29       4135.92        35.82 o                         
   2   2  18      41492.34      42597.41       439.99 o                         
   3   2  18      10067.05      10029.60        82.00 o                         
   4   2  18      18925.36      18651.71       165.94 o                         
   5   2  18        175.42        214.40        10.15 o                         
   6   2  18        161.79        204.01        10.72 o                         
   7   2  18        578.62        541.67        16.28 o                         
   8   2  18        583.90        558.30        15.45 o                         
   9   2  18        284.61        300.33        16.20 o                         
  10   2  18       6962.29       6906.38        84.08 o                         
  11   2  18       1030.54        990.34        29.49 o                         
  12   2  18       4978.26       5187.06        74.80 o                         
   1   3  18        714.98        750.07        13.22 o                         
   2   3  18        164.08        118.66         8.33 o                         
   3   3  18        103.15         57.73         5.55 o                         
   4   3  18       4096.90       4141.39        47.04 o                         
   5   3  18       1458.07       1346.44        21.27 o                         
   6   3  18       3899.91       3538.51        47.23 o                         
   7   3  18        917.91        972.78        25.37 o                         
   8   3  18        923.03        863.43        25.13 o                         
   9   3  18        827.51        781.53        27.01 o                         
  10   3  18       1542.93       1444.08        35.88 o                         
  11   3  18          2.41          4.78        10.93 o                         
  12   3  18        530.33        560.47        27.11 o                         
   0   4  18      25217.07      24517.55       286.88 o                         
   1   4  18        857.43        725.36        19.90 o                         
   2   4  18      26526.48      26384.58       266.17 o                         
   3   4  18       4576.25       5021.42        45.19 o                         
   4   4  18       3287.20       3186.30        39.95 o                         
   5   4  18         70.51         65.92         6.58 o                         
   6   4  18       1790.48       1656.16        24.17 o                         
   7   4  18        194.20        182.01        14.88 o                         
   8   4  18       1020.03       1052.33        24.75 o                         
   9   4  18        202.23        159.79        14.88 o                         
  10   4  18       4323.48       4307.85        62.60 o                         
  11   4  18        479.86        505.75        26.72 o                         
  12   4  18       4068.79       4185.71        65.55 o                         
   1   5  18       5282.75       5220.24        62.25 o                         
   2   5  18       4923.54       4746.84        46.89 o                         
   3   5  18        242.91        218.43         9.14 o                         
   4   5  18       4385.55       4091.56        35.11 o                         
   5   5  18        462.88        387.07        12.18 o                         
   6   5  18       3735.45       3714.82        47.80 o                         
   7   5  18       1959.18       1933.62        29.44 o                         
   8   5  18       6401.84       6195.29        74.70 o                         
   9   5  18       1478.41       1466.09        34.35 o                         
  10   5  18       3811.17       3546.13        59.63 o                         
  11   5  18          6.85         16.79        15.17 o                         
  12   5  18        109.60        102.84        21.99 o                         
   0   6  18      40997.43      41884.60       592.32 o                         
   1   6  18        496.09        482.91        17.97 o                         
   2   6  18       8472.78       8238.01        79.75 o                         
   3   6  18       1011.71       1040.89        15.90 o                         
   4   6  18       4006.88       4067.11        42.37 o                         
   5   6  18         56.53         57.36         7.92 o                         
   6   6  18       1092.55       1194.01        20.28 o                         
   7   6  18         35.99         52.20         8.89 o                         
   8   6  18       1785.45       1711.09        27.40 o                         
   9   6  18        970.64        885.07        24.91 o                         
  10   6  18        620.10        721.62        44.53 o                         
  11   6  18         10.81         36.35        16.21 o                         
  12   6  18       2039.27       2049.61        59.60 o                         
   1   7  18        166.56        183.79         7.20 o                         
   2   7  18       1011.35        988.06        15.32 o                         
   3   7  18         35.90         40.79         6.95 o                         
   4   7  18       2254.48       2115.00        23.91 o                         
   5   7  18        841.47        858.19        20.95 o                         
   6   7  18       6744.00       6860.01        88.09 o                         
   7   7  18         16.43         10.96         6.54 o                         
   8   7  18      14954.69      14598.27       147.80 o                         
   9   7  18        591.74        694.45        35.49 o                         
  10   7  18        755.88        955.82        54.63 o                         
  11   7  18         19.42         40.10        18.21 o                         
  12   7  18        280.82        200.57        29.63 o                         
   0   8  18       1518.03       1608.71        31.19 o                         
   1   8  18        287.84        323.55        12.48 o                         
   2   8  18       1909.16       1900.64        22.03 o                         
   3   8  18        908.75        814.24        13.82 o                         
   4   8  18        389.05        449.56        11.49 o                         
   5   8  18        134.17        129.23         5.27 o                         
   6   8  18         13.62         18.92         8.42 o                         
   7   8  18        223.43        156.91        18.47 o                         
   8   8  18          5.22         20.88        13.36 o                         
   9   8  18        100.36        130.25        30.79 o                         
  10   8  18         22.53         35.17        18.02 o                         
  11   8  18         56.98        100.61        22.67 o                         
   1   9  18        914.60        848.58        14.11 o                         
   2   9  18       1315.88       1141.36        16.96 o                         
   3   9  18       4515.81       4409.97        58.96 o                         
   4   9  18      11334.17      11227.37       112.32 o                         
   5   9  18          3.41         18.23         7.87 o                         
   6   9  18       9719.03       9778.15       108.13 o                         
   7   9  18        541.19        520.01        19.68 o                         
   8   9  18       6975.06       7243.71       133.37 o                         
   9   9  18        868.62        897.59        33.41 o                         
  10   9  18        750.21        809.94        54.82 o                         
  11   9  18         55.42         80.36        22.60 o                         
   0  10  18       3365.39       3328.73        52.59 o                         
   1  10  18       2152.88       2104.56        22.73 o                         
   2  10  18        673.93        640.01        14.31 o                         
   3  10  18         31.51         47.71         5.48 o                         
   4  10  18        150.23        180.95        14.37 o                         
   5  10  18         59.83         67.05         7.66 o                         
   6  10  18          3.09         21.09         7.68 o                         
   7  10  18        200.68        156.82        12.18 o                         
   8  10  18        150.08        157.45        17.40 o                         
   9  10  18        117.73        136.92        23.33 o                         
  10  10  18         95.61        154.73        24.68 o                         
   1  11  18        108.28        134.42         8.70 o                         
   2  11  18       1017.02       1058.27        18.90 o                         
   3  11  18       3834.67       3853.93        47.48 o                         
   4  11  18      10561.42      10384.54       108.75 o                         
   5  11  18       1512.70       1455.57        22.70 o                         
   6  11  18       5668.10       5572.45        70.27 o                         
   7  11  18       1259.70       1213.88        26.09 o                         
   8  11  18       4711.98       5045.90        74.98 o                         
   9  11  18       1446.64       1454.23        43.58 o                         
  10  11  18       2002.53       2138.97       144.95 o                         
   0  12  18       2289.31       2267.90        45.45 o                         
   1  12  18          0.60          4.46         5.91 o                         
   2  12  18         41.06         52.67         6.85 o                         
   3  12  18        584.74        677.88        20.09 o                         
   4  12  18         18.55         18.61        10.71 o                         
   5  12  18        136.45        121.19        10.89 o                         
   6  12  18        498.32        457.10        16.13 o                         
   7  12  18        126.10        147.51        14.46 o                         
   8  12  18         88.80        100.10        19.73 o                         
   9  12  18         13.65         11.57        15.22 o                         
   1  13  18         48.01         41.44         8.20 o                         
   2  13  18       6279.36       6375.02        64.41 o                         
   3  13  18         22.88         19.36         9.95 o                         
   4  13  18       6320.95       6416.18        81.85 o                         
   5  13  18        745.23        869.29        20.90 o                         
   6  13  18       4835.13       4844.34        67.60 o                         
   7  13  18         69.11         26.23        11.14 o                         
   8  13  18       4932.80       4548.74        72.35 o                         
   9  13  18        451.93        366.92        32.71 o                         
   0  14  18        474.52        508.24        25.24 o                         
   1  14  18        172.73        172.34        13.90 o                         
   2  14  18        801.26        833.10        17.88 o                         
   3  14  18        316.61        336.11        26.34 o                         
   4  14  18        138.27        160.50        17.00 o                         
   5  14  18          7.94         -2.15         9.61 o                         
   6  14  18         65.42         64.47        13.55 o                         
   7  14  18        115.60        130.04        15.32 o                         
   8  14  18         10.21         -0.61        11.20 o                         
   1  15  18        207.11        193.33        11.10 o                         
   2  15  18       3100.72       3069.81        46.45 o                         
   3  15  18         99.33        124.66        14.08 o                         
   4  15  18       5653.15       5730.51        85.79 o                         
   5  15  18        796.82        845.42        29.32 o                         
   6  15  18       3536.73       3525.17        58.38 o                         
   7  15  18        244.72        310.80        25.22 o                         
   0  16  18        865.68        836.48        42.95 o                         
   1  16  18          1.00          1.72        11.08 o                         
   2  16  18        544.86        623.91        21.51 o                         
   3  16  18         62.79         46.93        11.49 o                         
   4  16  18        207.74        164.19        17.50 o                         
   5  16  18         59.81         50.26        16.16 o                         
   6  16  18          0.52         19.56        12.15 o                         
   1  17  18          6.61         13.42        13.89 o                         
   2  17  18        362.02        370.17        22.09 o                         
   3  17  18        296.04        308.54        22.34 o                         
   4  17  18       2153.15       2362.12        50.75 o                         
   0  18  18       1086.20       1198.10        69.87 o                         
   1  18  18        270.80        275.94        30.82 o                         
   2  18  18       1360.93       1434.33        62.04 o                         
   1   1  19       1623.53       2053.92        26.84 o                         
   2   1  19        492.62        417.68        10.53 o                         
   3   1  19      12901.08      12717.10       106.79 o                         
   4   1  19       4311.89       4300.97        49.20 o                         
   5   1  19      26565.03      26227.94       272.10 o                         
   6   1  19       7214.78       6696.03        68.43 o                         
   7   1  19      14941.33      14974.27       148.12 o                         
   8   1  19       2270.20       2364.25        30.26 o                         
   9   1  19       6463.51       6417.28        68.06 o                         
  10   1  19       2632.69       2576.33        39.26 o                         
  11   1  19       1240.03       1342.61        28.35 o                         
  12   1  19        299.68        278.79        17.24 o                         
   0   2  19       2805.61       3097.35        41.26 o                         
   1   2  19        727.63       1163.72        25.75 o                         
   2   2  19       6788.21       7032.11        79.62 o                         
   3   2  19       2098.31       2039.44        50.29 o                         
   4   2  19        359.30        383.10        16.57 o                         
   5   2  19       2604.74       2539.09        29.98 o                         
   6   2  19        209.90        195.31         9.91 o                         
   7   2  19        828.03        796.82        16.41 o                         
   8   2  19        962.48        972.62        22.56 o                         
   9   2  19         14.10         16.00         7.92 o                         
  10   2  19        167.81        127.88        14.75 o                         
  11   2  19         11.02        -10.04        11.76 o                         
  12   2  19        494.16        430.71        23.48 o                         
   1   3  19        638.24        642.56        11.76 o                         
   2   3  19       7619.86       8096.30        66.24 o                         
   3   3  19      18788.86      19060.72       159.14 o                         
   4   3  19       7491.13       7946.50        65.81 o                         
   5   3  19      20245.84      20411.39       192.17 o                         
   6   3  19       8946.88       9018.70        98.77 o                         
   7   3  19      18718.80      18449.38       183.41 o                         
   8   3  19       3056.97       2982.87        44.66 o                         
   9   3  19       7515.56       7489.11        93.95 o                         
  10   3  19       1430.99       1414.75        32.18 o                         
  11   3  19       1615.76       1571.18        34.35 o                         
  12   3  19         60.57         71.23        14.15 o                         
   0   4  19        598.69        503.26        30.36 o                         
   1   4  19       7093.23       7103.74        83.61 o                         
   2   4  19       1456.81       1439.51        31.54 o                         
   3   4  19       3343.76       3062.59        41.79 o                         
   4   4  19       1649.63       1517.91        16.80 o                         
   5   4  19        127.78        138.90         8.99 o                         
   6   4  19       1550.02       1475.16        18.89 o                         
   7   4  19         13.01         27.87        10.71 o                         
   8   4  19        802.33        801.89        24.57 o                         
   9   4  19       1058.20       1042.28        29.54 o                         
  10   4  19        717.66        701.33        26.45 o                         
  11   4  19        261.44        387.91        51.92 o                         
  12   4  19        400.85        356.71        25.69 o                         
   1   5  19        187.30        177.57         7.69 o                         
   2   5  19       1355.42       1477.77        20.70 o                         
   3   5  19      12255.79      12241.25       111.08 o                         
   4   5  19        142.33        100.65         9.67 o                         
   5   5  19       6925.32       7000.44        59.85 o                         
   6   5  19       2825.36       2910.91        34.98 o                         
   7   5  19       4815.89       4821.12        57.93 o                         
   8   5  19       1380.34       1429.27        29.75 o                         
   9   5  19       5320.30       5366.36        70.89 o                         
  10   5  19        311.44        467.90        59.76 o                         
  11   5  19        230.44        228.33        22.77 o                         
  12   5  19         18.59         30.26        16.00 o                         
   0   6  19       2181.69       1701.29        29.61 o                         
   1   6  19      19442.26      18858.87       168.22 o                         
   2   6  19       1462.23       1361.73        23.23 o                         
   3   6  19        968.02        809.97        15.93 o                         
   4   6  19       1690.02       1725.43        22.73 o                         
   5   6  19       2123.09       2053.14        21.76 o                         
   6   6  19        194.51        136.64         9.71 o                         
   7   6  19         52.36         38.18         8.98 o                         
   8   6  19       1051.52       1063.25        22.60 o                         
   9   6  19        790.17        740.25        21.57 o                         
  10   6  19        497.47        506.17        26.07 o                         
  11   6  19       1699.27       1864.62        50.43 o                         
  12   6  19        183.01        174.48        24.82 o                         
   1   7  19        153.26        152.90         6.80 o                         
   2   7  19        782.09        578.25        12.64 o                         
   3   7  19        411.31        448.57        12.77 o                         
   4   7  19        110.62        101.20         8.49 o                         
   5   7  19        614.65        573.03        18.33 o                         
   6   7  19       1770.20       1800.34        26.67 o                         
   7   7  19        562.02        623.07        33.45 o                         
   8   7  19       1001.77       1060.70        55.50 o                         
   9   7  19       3576.91       3650.84        56.78 o                         
  10   7  19        377.94        399.24        25.41 o                         
  11   7  19       1028.19       1119.57        42.41 o                         
   0   8  19       6531.42       6406.97        86.40 o                         
   1   8  19      17565.22      17667.56       167.84 o                         
   2   8  19       3287.02       3200.24        31.29 o                         
   3   8  19       2523.36       2405.93        26.61 o                         
   4   8  19        754.68        650.38        14.26 o                         
   5   8  19       1222.71       1277.26        14.27 o                         
   6   8  19          0.09          4.40         3.32 o                         
   7   8  19          8.33         32.14        13.15 o                         
   8   8  19       1010.72        963.41        35.54 o                         
   9   8  19        322.95        328.42        22.66 o                         
  10   8  19        574.89        608.89        34.85 o                         
  11   8  19       2270.75       2206.77        56.95 o                         
   1   9  19         18.54         23.69         5.49 o                         
   2   9  19       1030.20       1059.57        17.44 o                         
   3   9  19        453.72        460.66        12.63 o                         
   4   9  19       2556.97       2450.79        28.49 o                         
   5   9  19       1512.51       1628.70        40.70 o                         
   6   9  19       1291.62       1231.87        23.36 o                         
   7   9  19       1889.93       1979.64        85.13 o                         
   8   9  19        987.72       1056.15        37.39 o                         
   9   9  19        583.20        686.02        89.15 o                         
  10   9  19        537.72        534.59        34.11 o                         
  11   9  19        676.28        646.24        42.16 o                         
   0  10  19       4160.56       4062.85        58.14 o                         
   1  10  19       6207.99       6037.90        56.03 o                         
   2  10  19       3039.01       2900.91        32.63 o                         
   3  10  19       5951.32       6050.64        51.66 o                         
   4  10  19       1455.57       1445.04        25.17 o                         
   5  10  19       1688.34       1523.80        31.80 o                         
   6  10  19         80.52         63.81         8.09 o                         
   7  10  19          4.00         13.01        11.38 o                         
   8  10  19        322.15        256.12        19.26 o                         
   9  10  19        383.13        412.07        25.86 o                         
  10  10  19        803.03        768.06        38.62 o                         
   1  11  19        784.78        725.30        14.85 o                         
   2  11  19         11.64         14.14         6.50 o                         
   3  11  19         80.79         88.06         8.79 o                         
   4  11  19        964.03        895.31        22.53 o                         
   5  11  19         35.62          9.04         5.80 o                         
   6  11  19         59.22         61.28         8.95 o                         
   7  11  19        254.44        233.34        16.94 o                         
   8  11  19          4.37          0.19        10.93 o                         
   9  11  19         99.61         78.35        18.03 o                         
  10  11  19         46.16         71.28        24.71 o                         
   0  12  19       1528.68       1666.52        40.23 o                         
   1  12  19       8291.03       8290.92        74.65 o                         
   2  12  19       3735.84       3391.09        38.68 o                         
   3  12  19       4543.03       4461.25        60.73 o                         
   4  12  19       1131.23       1135.26        27.98 o                         
   5  12  19       1608.92       1450.84        29.72 o                         
   6  12  19         47.16         69.39        11.56 o                         
   7  12  19         34.22         26.07        13.36 o                         
   8  12  19         66.01         86.15        21.16 o                         
   9  12  19       1039.69       1152.23        43.07 o                         
   1  13  19        153.50        112.79         9.26 o                         
   2  13  19         26.41         58.36         8.57 o                         
   3  13  19        553.15        536.16        24.19 o                         
   4  13  19        211.67        192.13        17.31 o                         
   5  13  19        860.43        897.04        29.45 o                         
   6  13  19         33.87         12.65        11.50 o                         
   7  13  19          5.74         15.68        11.98 o                         
   8  13  19         30.23         23.74        15.28 o                         
   0  14  19       2112.84       2120.78        48.03 o                         
   1  14  19       8038.05       8329.41       146.98 o                         
   2  14  19       1883.27       1994.31        34.14 o                         
   3  14  19       4724.83       4537.86        61.86 o                         
   4  14  19         62.81         48.58        12.80 o                         
   5  14  19        704.97        748.41        24.51 o                         
   6  14  19        133.09        103.22        16.96 o                         
   7  14  19          2.14         13.80        15.67 o                         
   8  14  19         24.91         31.12        12.85 o                         
   1  15  19          0.16          5.94         7.33 o                         
   2  15  19          2.94          4.92        10.79 o                         
   3  15  19         10.25          3.23         9.80 o                         
   4  15  19         89.91         80.94        13.53 o                         
   5  15  19        360.95        417.69        26.78 o                         
   6  15  19         61.13         64.04        14.61 o                         
   7  15  19        170.76        204.26        21.80 o                         
   0  16  19       1891.35       1854.35        86.71 o                         
   1  16  19       2874.64       2876.47        52.71 o                         
   2  16  19        709.06        717.28        25.13 o                         
   3  16  19       2061.55       2171.77        45.33 o                         
   4  16  19        196.76        265.28        20.00 o                         
   5  16  19        534.14        501.37        25.78 o                         
   1  17  19         51.92         52.38        21.46 o                         
   2  17  19         95.14         79.69        19.94 o                         
   3  17  19        437.18        495.15        24.06 o                         
   4  17  19        181.64        187.66        18.25 o                         
   0  18  19        338.58        259.85        62.00 o                         
   1  18  19        945.56        883.38        91.15 o                         
   0   0  20       1127.86       1004.97        36.72 o                         
   1   0  20      27072.49      27567.78       352.43 o                         
   2   0  20       7131.87       7028.66        75.71 o                         
   3   0  20      37248.62      37482.84       513.22 o                         
   4   0  20       1624.01       1634.57        32.33 o                         
   5   0  20       9100.79       8929.96       123.07 o                         
   6   0  20         22.01         35.00        13.69 o                         
   7   0  20        219.75        192.57        14.86 o                         
   8   0  20          3.04         -6.19         8.66 o                         
   9   0  20       3943.48       4079.62        70.11 o                         
  10   0  20        226.69        244.58        24.62 o                         
  11   0  20       5057.71       5298.41        98.21 o                         
  12   0  20        142.10        171.90        20.95 o                         
   1   1  20        380.93        358.49        10.62 o                         
   2   1  20         96.39        186.42         8.38 o                         
   3   1  20       1364.26       1313.27        26.13 o                         
   4   1  20       2204.59       2205.92        36.83 o                         
   5   1  20       1127.45       1186.53        19.92 o                         
   6   1  20         87.07         76.61        10.90 o                         
   7   1  20        547.83        481.76        16.10 o                         
   8   1  20        253.33        201.98        14.08 o                         
   9   1  20        385.93        369.82        32.67 o                         
  10   1  20        116.78        105.11        13.31 o                         
  11   1  20          6.17         22.89        11.68 o                         
  12   1  20          0.91         -4.09         9.27 o                         
   0   2  20        554.84        599.59        22.34 o                         
   1   2  20      23142.64      22541.54       210.85 o                         
   2   2  20       3123.38       3086.21        28.08 o                         
   3   2  20      24356.10      25086.47       221.22 o                         
   4   2  20         74.99         90.63         7.52 o                         
   5   2  20       7651.06       7768.70        72.98 o                         
   6   2  20        278.51        296.07        13.01 o                         
   7   2  20        173.17        154.09        11.73 o                         
   8   2  20        274.29        267.95        12.73 o                         
   9   2  20       4238.22       4078.60        50.79 o                         
  10   2  20        374.96        346.36        19.40 o                         
  11   2  20       4952.92       4888.19        65.32 o                         
  12   2  20          0.74          3.16         9.77 o                         
   1   3  20       1063.91       1162.14        18.85 o                         
   2   3  20        601.62        584.67        22.51 o                         
   3   3  20       2376.62       2236.61        37.22 o                         
   4   3  20        461.65        429.10        24.23 o                         
   5   3  20       1608.42       1465.34        19.64 o                         
   6   3  20        477.50        470.05        31.52 o                         
   7   3  20       3708.00       3674.96        44.21 o                         
   8   3  20        544.53        473.50        18.28 o                         
   9   3  20       1378.24       1399.81        42.99 o                         
  10   3  20        179.42        180.67        20.04 o                         
  11   3  20        553.69        641.73        30.18 o                         
  12   3  20         18.00         31.08        14.93 o                         
   0   4  20        718.50        626.92        16.06 o                         
   1   4  20      25061.53      25306.09       243.49 o                         
   2   4  20       1797.51       1766.13        21.13 o                         
   3   4  20       9855.35       9768.73        85.27 o                         
   4   4  20         94.89        123.14         5.96 o                         
   5   4  20       2694.30       2834.36        42.02 o                         
   6   4  20         28.83         35.62         7.48 o                         
   7   4  20         36.83         36.32         7.82 o                         
   8   4  20         38.67         34.77        12.13 o                         
   9   4  20       1809.83       1653.04        36.82 o                         
  10   4  20        522.92        467.49        22.34 o                         
  11   4  20       5890.11       5838.74        90.70 o                         
  12   4  20          0.59         28.40        14.96 o                         
   1   5  20        455.69        458.80        11.70 o                         
   2   5  20        105.44        137.38         9.32 o                         
   3   5  20       2539.90       2528.63        35.77 o                         
   4   5  20       1897.15       1790.40        25.76 o                         
   5   5  20       1202.25       1212.70        18.74 o                         
   6   5  20       3930.60       3682.61        46.41 o                         
   7   5  20       8638.42       8260.67        86.12 o                         
   8   5  20        653.67        696.28        20.95 o                         
   9   5  20       3068.73       3085.23        60.43 o                         
  10   5  20         19.94         34.50        12.94 o                         
  11   5  20       1311.04       1242.04        40.79 o                         
  12   5  20        127.73        144.73        21.79 o                         
   0   6  20        134.62        165.09        13.64 o                         
   1   6  20      20332.82      20485.03       181.48 o                         
   2   6  20       1650.35       1663.64        23.20 o                         
   3   6  20       6500.63       6429.66        60.39 o                         
   4   6  20       1499.69       1491.23        21.60 o                         
   5   6  20        285.18        285.07         8.99 o                         
   6   6  20          0.05         15.04         5.40 o                         
   7   6  20        394.36        323.11        18.86 o                         
   8   6  20        741.45        799.95        20.20 o                         
   9   6  20        277.84        261.99        16.81 o                         
  10   6  20        148.61        136.33        14.00 o                         
  11   6  20       3186.73       3603.22        78.81 o                         
   1   7  20       1082.56       1009.22        16.02 o                         
   2   7  20          1.78          2.23         6.65 o                         
   3   7  20       1690.37       1722.65        24.11 o                         
   4   7  20        589.16        560.50        14.08 o                         
   5   7  20      11526.57      11394.86       122.92 o                         
   6   7  20        967.04        953.45        18.46 o                         
   7   7  20      14376.49      14133.15       148.77 o                         
   8   7  20        663.15        678.45        22.74 o                         
   9   7  20       4348.92       4341.05        96.05 o                         
  10   7  20        670.40        667.11        29.10 o                         
  11   7  20        693.43        905.09        80.56 o                         
   0   8  20        788.00        706.60        25.15 o                         
   1   8  20       5851.51       5708.37        47.80 o                         
   2   8  20        878.84        876.43        21.43 o                         
   3   8  20       1984.66       2089.51        26.07 o                         
   4   8  20        214.40        199.55         9.78 o                         
   5   8  20        767.47        741.43        14.91 o                         
   6   8  20        696.88        738.45        17.59 o                         
   7   8  20          8.91         21.69         6.21 o                         
   8   8  20        209.64        264.93        27.49 o                         
   9   8  20         37.35         32.43        14.83 o                         
  10   8  20         45.69         94.50        27.41 o                         
  11   8  20        491.37        566.63        52.10 o                         
   1   9  20       1532.11       1516.71        19.10 o                         
   2   9  20       2919.80       2961.67        32.06 o                         
   3   9  20       1927.85       1925.78        22.74 o                         
   4   9  20       2968.62       2927.91        29.33 o                         
   5   9  20      14103.94      13963.40       190.95 o                         
   6   9  20        222.11        252.82        14.72 o                         
   7   9  20      10398.15      10349.82       137.29 o                         
   8   9  20        475.06        549.91        61.19 o                         
   9   9  20       2210.07       2180.54        58.75 o                         
  10   9  20        162.39        134.53        20.15 o                         
   0  10  20        327.86        312.27        17.81 o                         
   1  10  20       1078.18       1150.04        16.05 o                         
   2  10  20        403.63        409.15        13.04 o                         
   3  10  20        327.28        358.25        10.81 o                         
   4  10  20        103.02        118.33        11.73 o                         
   5  10  20       1054.85       1055.20        29.13 o                         
   6  10  20         20.06         17.60         5.49 o                         
   7  10  20        195.94        199.92        13.39 o                         
   8  10  20        273.50        263.04        21.28 o                         
   9  10  20        135.20        157.35        25.92 o                         
  10  10  20          4.94         62.54        30.49 o                         
   1  11  20        340.51        359.93        10.44 o                         
   2  11  20         19.83         30.86         7.45 o                         
   3  11  20       5665.25       5662.08        58.83 o                         
   4  11  20         84.38        100.27        10.47 o                         
   5  11  20       6121.47       6296.28        86.71 o                         
   6  11  20         65.96         61.57         8.69 o                         
   7  11  20       6291.63       6154.48        85.39 o                         
   8  11  20        527.41        604.20        29.84 o                         
   9  11  20       1639.36       1563.92        46.75 o                         
  10  11  20         33.85         42.28        23.05 o                         
   0  12  20       1413.30       1247.10        34.41 o                         
   1  12  20        282.20        265.81        11.99 o                         
   2  12  20         44.98         34.32         7.73 o                         
   3  12  20        274.30        277.34        15.61 o                         
   4  12  20         78.52         72.55        11.99 o                         
   5  12  20        527.78        501.04        19.60 o                         
   6  12  20          9.79          6.98         8.73 o                         
   7  12  20         18.50         13.25        11.66 o                         
   8  12  20        148.70        140.67        20.69 o                         
   9  12  20        264.11        259.20        27.63 o                         
   1  13  20       1006.46       1008.22        17.74 o                         
   2  13  20          4.48          3.77         6.56 o                         
   3  13  20       4746.16       4685.27        69.14 o                         
   4  13  20        367.24        374.71        18.96 o                         
   5  13  20       5250.13       5344.53        74.45 o                         
   6  13  20        242.47        243.27        20.17 o                         
   7  13  20       5221.46       5348.25        75.08 o                         
   8  13  20        200.70        176.06        18.39 o                         
   0  14  20         35.27         38.31        13.90 o                         
   1  14  20        474.11        486.46        17.82 o                         
   2  14  20        241.34        265.38        16.31 o                         
   3  14  20        243.34        305.14        19.39 o                         
   4  14  20        446.35        506.39        20.27 o                         
   5  14  20         21.49         10.98        11.41 o                         
   6  14  20         55.40         77.68        15.66 o                         
   7  14  20         17.66         26.24        12.04 o                         
   1  15  20        806.15        751.05        28.13 o                         
   2  15  20        221.72        309.86        17.15 o                         
   3  15  20       3687.39       3761.17        55.88 o                         
   4  15  20        207.05        156.82        17.20 o                         
   5  15  20       4327.18       4291.65        73.71 o                         
   6  15  20        533.71        618.47        49.94 o                         
   0  16  20        425.50        365.94        47.76 o                         
   1  16  20       1443.35       1435.71        38.62 o                         
   2  16  20         15.52         10.11        13.92 o                         
   3  16  20        987.48       1041.79        32.73 o                         
   4  16  20         43.58         84.05        16.29 o                         
   5  16  20         32.67         42.65        16.90 o                         
   1  17  20        230.56        206.52        26.73 o                         
   2  17  20          6.22          4.86        13.97 o                         
   3  17  20       2485.47       2576.38        64.83 o                         
   1   1  21       1029.07        994.65        13.44 o                         
   2   1  21       1825.72       1811.89        21.51 o                         
   3   1  21       2602.81       2736.25        26.72 o                         
   4   1  21      25390.08      25508.06       247.98 o                         
   5   1  21      14974.81      14937.07       148.50 o                         
   6   1  21      10565.51      10401.15       106.20 o                         
   7   1  21       5390.75       5652.07        65.71 o                         
   8   1  21       7923.92       8183.46        93.86 o                         
   9   1  21       4046.38       3929.08        53.64 o                         
  10   1  21       3360.43       3528.19        52.39 o                         
  11   1  21       1863.35       1870.44        36.57 o                         
  12   1  21       1166.66       1254.65        28.89 o                         
   0   2  21       7003.18       7116.82       136.89 o                         
   1   2  21        374.91        450.64        20.22 o                         
   2   2  21          6.74         47.94        15.76 o                         
   3   2  21       4216.47       4418.72        56.55 o                         
   4   2  21        278.94        351.79        15.64 o                         
   5   2  21        557.33        509.41        13.71 o                         
   6   2  21          0.06          7.67         7.57 o                         
   7   2  21        203.25        184.96        19.94 o                         
   8   2  21        350.63        332.26        16.01 o                         
   9   2  21        198.70        180.87        15.69 o                         
  10   2  21         13.67          9.84        11.11 o                         
  11   2  21        136.47        114.96        15.00 o                         
  12   2  21        283.61        299.37        22.52 o                         
   1   3  21       7055.51       7040.87        66.25 o                         
   2   3  21       4481.23       4635.49        44.74 o                         
   3   3  21       6435.69       6265.59        59.17 o                         
   4   3  21      15336.58      15927.86       145.65 o                         
   5   3  21       5495.29       4953.23        47.61 o                         
   6   3  21       5041.52       5088.59        53.20 o                         
   7   3  21       3952.10       3880.35        50.42 o                         
   8   3  21       6796.05       6813.37        77.24 o                         
   9   3  21       2313.91       2514.86        39.90 o                         
  10   3  21       2903.61       2919.40        46.94 o                         
  11   3  21        585.41        582.87        22.88 o                         
  12   3  21        282.71        371.53        23.26 o                         
   0   4  21       4161.44       4532.57       127.67 o                         
   1   4  21       2609.88       2213.90        38.01 o                         
   2   4  21       5125.33       4737.29        45.62 o                         
   3   4  21       6650.70       6978.77        63.81 o                         
   4   4  21       1306.63       1260.91        19.72 o                         
   5   4  21       6157.98       5789.24        55.28 o                         
   6   4  21        155.61        157.29         9.96 o                         
   7   4  21         30.86         34.32         8.39 o                         
   8   4  21          1.08          9.48         9.00 o                         
   9   4  21       3322.65       3087.06        46.91 o                         
  10   4  21        151.30        156.02        20.11 o                         
  11   4  21         86.94         82.46        17.90 o                         
  12   4  21       1244.04       1567.20       158.96 o                         
   1   5  21         13.58         22.38         6.21 o                         
   2   5  21       2449.01       2406.43        34.21 o                         
   3   5  21       1906.86       1873.96        23.83 o                         
   4   5  21       2975.01       2958.63        46.15 o                         
   5   5  21        746.84        707.53        13.16 o                         
   6   5  21       2491.57       2448.13        30.53 o                         
   7   5  21       1656.67       1617.33        30.07 o                         
   8   5  21       8001.50       8037.53        81.81 o                         
   9   5  21       2666.19       2661.40        43.99 o                         
  10   5  21       1079.11       1062.26        33.81 o                         
  11   5  21        404.42        535.95        30.33 o                         
  12   5  21        173.72        142.74        23.47 o                         
   0   6  21      16204.36      15484.75       201.71 o                         
   1   6  21       9420.34       9756.05        79.03 o                         
   2   6  21       2763.57       2627.51        33.24 o                         
   3   6  21       4495.13       4306.60        46.42 o                         
   4   6  21       1970.60       1954.22        28.99 o                         
   5   6  21        386.49        413.31        14.35 o                         
   6   6  21         26.92         27.10         6.07 o                         
   7   6  21        417.56        446.22        13.13 o                         
   8   6  21       1292.39       1209.93        26.33 o                         
   9   6  21       3833.93       3630.49        51.25 o                         
  10   6  21        442.55        495.03        24.94 o                         
  11   6  21        564.09        699.56        71.84 o                         
   1   7  21        729.46        714.36        12.17 o                         
   2   7  21        531.10        573.02        16.84 o                         
   3   7  21       1461.69       1477.20        22.91 o                         
   4   7  21       1493.61       1453.65        22.71 o                         
   5   7  21       3859.43       3758.34        48.44 o                         
   6   7  21       5017.48       4987.57        51.68 o                         
   7   7  21       2474.94       2603.03        35.12 o                         
   8   7  21       4116.63       3904.14        52.53 o                         
   9   7  21       1246.99       1321.99        45.64 o                         
  10   7  21        984.02        994.83        38.20 o                         
  11   7  21         65.21         44.05        17.40 o                         
   0   8  21      11461.57      11274.52       145.75 o                         
   1   8  21       2859.00       2527.96        25.00 o                         
   2   8  21       2743.94       2719.14        31.17 o                         
   3   8  21        805.27        881.40        17.17 o                         
   4   8  21       1792.15       1735.29        24.44 o                         
   5   8  21         66.36         52.88         8.43 o                         
   6   8  21        392.56        309.78         9.80 o                         
   7   8  21        494.79        540.81        15.42 o                         
   8   8  21        340.58        343.06        23.87 o                         
   9   8  21        132.02        127.00        19.91 o                         
  10   8  21        755.75        824.64        36.39 o                         
  11   8  21        573.16        484.20        30.69 o                         
   1   9  21        871.18        814.33        13.89 o                         
   2   9  21        250.66        277.08        11.86 o                         
   3   9  21        468.00        430.26        12.63 o                         
   4   9  21       1131.95       1172.97        27.08 o                         
   5   9  21       1260.42       1331.66        26.19 o                         
   6   9  21       1086.72       1221.26       120.43 o                         
   7   9  21       1384.33       1438.06        27.87 o                         
   8   9  21        967.67        975.23        49.25 o                         
   9   9  21        677.85        691.03        35.95 o                         
  10   9  21        719.55        690.94        35.45 o                         
   0  10  21       6292.76       6080.63        89.59 o                         
   1  10  21       4654.82       4587.00        47.78 o                         
   2  10  21       8025.54       8127.46        76.54 o                         
   3  10  21        843.15        791.24        17.50 o                         
   4  10  21       4667.16       4401.64        45.29 o                         
   5  10  21       1064.10        999.47        26.65 o                         
   6  10  21        577.62        606.47        30.00 o                         
   7  10  21         23.22         11.95        13.37 o                         
   8  10  21        254.82        263.47        26.55 o                         
   9  10  21        154.79        214.22        26.97 o                         
  10  10  21        645.23        590.89        38.51 o                         
   1  11  21        413.56        385.54        12.42 o                         
   2  11  21         18.76         14.28         6.76 o                         
   3  11  21         14.05          8.70         5.57 o                         
   4  11  21         65.53         57.85        11.96 o                         
   5  11  21        246.63        268.47        29.81 o                         
   6  11  21         21.77         -9.12        11.34 o                         
   7  11  21        335.36        310.28        24.47 o                         
   8  11  21         27.14         76.54        27.26 o                         
   9  11  21         27.19         29.30        18.56 o                         
   0  12  21      10013.40       9764.89       137.63 o                         
   1  12  21       5524.28       5615.63        54.25 o                         
   2  12  21       4662.46       4648.70        49.83 o                         
   3  12  21       3815.13       3854.55        53.13 o                         
   4  12  21       2867.58       2763.76        42.01 o                         
   5  12  21        782.35        819.14        26.50 o                         
   6  12  21        159.64        141.04        14.01 o                         
   7  12  21        161.95        146.36        19.69 o                         
   8  12  21        434.06        519.62        33.18 o                         
   9  12  21       1068.57       1068.98        42.80 o                         
   1  13  21        197.41        194.98        12.87 o                         
   2  13  21          4.38          7.65         6.78 o                         
   3  13  21        136.80        155.77        13.75 o                         
   4  13  21         74.73         93.31        13.83 o                         
   5  13  21          0.51          5.13        12.28 o                         
   6  13  21          0.63          9.69        13.18 o                         
   7  13  21        101.77        102.98        16.69 o                         
   8  13  21        103.01         92.98        18.33 o                         
   0  14  21       4344.37       4593.70        80.49 o                         
   1  14  21       2206.62       2218.06        34.28 o                         
   2  14  21       2906.81       2993.88        47.33 o                         
   3  14  21        506.92        538.96        19.67 o                         
   4  14  21       1415.45       1454.81        32.86 o                         
   5  14  21        546.96        563.34        33.61 o                         
   6  14  21        272.81        231.60        18.32 o                         
   7  14  21          3.03          5.75        13.38 o                         
   1  15  21          8.40          6.12        11.43 o                         
   2  15  21        156.03        166.20        19.91 o                         
   3  15  21        211.35        258.11        21.12 o                         
   4  15  21         37.89         38.30        16.37 o                         
   5  15  21        196.75        160.01        16.88 o                         
   6  15  21        577.48        791.42        44.86 o                         
   0  16  21       2487.77       2464.35        98.12 o                         
   1  16  21       1035.09       1037.29        33.97 o                         
   2  16  21       2506.57       2460.73        52.91 o                         
   3  16  21        633.54        623.99        31.19 o                         
   4  16  21       1117.97       1100.84        36.98 o                         
   5  16  21        680.86        676.11        28.88 o                         
   1  17  21        130.57        140.43        24.69 o                         
   2  17  21         47.08         33.22        14.71 o                         
   3  17  21        264.93        354.48        44.82 o                         
   0   0  22      10277.69       9234.10       197.25 o                         
   1   0  22        457.62        450.88        15.43 o                         
   2   0  22      18210.08      18854.29       231.20 o                         
   3   0  22        998.03       1036.48        21.99 o                         
   4   0  22      22228.02      22530.73       292.48 o                         
   5   0  22          6.60         20.24        10.22 o                         
   6   0  22         23.98         16.26        12.50 o                         
   7   0  22         13.97         19.07        10.15 o                         
   8   0  22        537.64        575.01        23.13 o                         
   9   0  22        621.18        599.96        32.46 o                         
  10   0  22       3896.78       3823.25        85.84 o                         
  11   0  22         14.10         13.29        12.53 o                         
  12   0  22       5570.68       5969.14       106.53 o                         
   1   1  22        124.01        170.76        12.58 o                         
   2   1  22         92.83        114.22        13.10 o                         
   3   1  22       2589.46       2913.88        31.40 o                         
   4   1  22       1735.13       1878.95        39.52 o                         
   5   1  22        501.85        502.09        20.25 o                         
   6   1  22       2819.18       2672.87        37.57 o                         
   7   1  22        230.12        247.78        12.63 o                         
   8   1  22         55.82         77.40         9.77 o                         
   9   1  22        449.25        454.46        22.13 o                         
  10   1  22         53.82         45.95        13.82 o                         
  11   1  22          2.24          9.66        12.36 o                         
  12   1  22         20.91         32.53        13.70 o                         
   0   2  22      24030.54      23830.33       362.91 o                         
   1   2  22        363.22        406.97        10.60 o                         
   2   2  22      25730.90      26168.43       242.13 o                         
   3   2  22        840.25        799.86        16.32 o                         
   4   2  22      10041.00       9986.72        89.51 o                         
   5   2  22        614.31        596.50        14.74 o                         
   6   2  22        946.46       1039.97        18.33 o                         
   7   2  22         65.94         95.14        12.13 o                         
   8   2  22        200.69        201.75        13.40 o                         
   9   2  22        243.03        284.33        17.31 o                         
  10   2  22       5447.73       5429.62        68.61 o                         
  11   2  22         20.18         22.40        11.52 o                         
  12   2  22       5519.28       5619.72        87.91 o                         
   1   3  22          0.02          5.99         5.07 o                         
   2   3  22        597.72        563.03        13.28 o                         
   3   3  22         15.67         21.03         6.45 o                         
   4   3  22       2060.36       2111.19        41.25 o                         
   5   3  22        748.68        704.46        19.67 o                         
   6   3  22       5348.33       5221.14        53.92 o                         
   7   3  22       1433.59       1453.61        25.15 o                         
   8   3  22        962.72        959.08        24.55 o                         
   9   3  22        206.67        198.47        15.96 o                         
  10   3  22        717.66        764.30        40.59 o                         
  11   3  22         11.07         17.88        13.25 o                         
  12   3  22        280.44        295.71        23.57 o                         
   0   4  22      25084.60      25185.44       342.71 o                         
   1   4  22        926.29        927.12        18.80 o                         
   2   4  22      15904.98      16038.62       148.19 o                         
   3   4  22        134.91         97.75         8.97 o                         
   4   4  22       3653.65       3562.08        41.21 o                         
   5   4  22        296.83        289.78         8.93 o                         
   6   4  22       2695.03       2658.50        28.89 o                         
   7   4  22        883.21       1006.83        20.95 o                         
   8   4  22        112.34        115.26        11.18 o                         
   9   4  22        197.23        175.95        13.08 o                         
  10   4  22       3728.83       3696.74        55.27 o                         
  11   4  22         24.53         27.23        13.04 o                         
  12   4  22       4286.64       4165.67        91.52 o                         
   1   5  22        226.64        214.74        10.66 o                         
   2   5  22       3797.59       3664.14        40.71 o                         
   3   5  22         28.67         26.62         7.76 o                         
   4   5  22        904.40        788.13        18.25 o                         
   5   5  22       3809.31       3675.47        35.31 o                         
   6   5  22       7633.84       7459.25        72.66 o                         
   7   5  22       1221.35       1119.45        20.71 o                         
   8   5  22       4262.89       4188.16        50.91 o                         
   9   5  22         75.22         72.57        12.32 o                         
  10   5  22       2382.03       2412.22        38.32 o                         
  11   5  22          2.70         17.27        10.78 o                         
   0   6  22      32999.40      33709.89       491.33 o                         
   1   6  22        252.72        253.18        12.08 o                         
   2   6  22       7221.64       7211.46        71.39 o                         
   3   6  22        145.54        126.23        11.01 o                         
   4   6  22        149.98        159.85        12.54 o                         
   5   6  22        349.73        336.74        14.01 o                         
   6   6  22         13.42         26.45         6.43 o                         
   7   6  22        147.06        143.61         9.16 o                         
   8   6  22         85.20        110.50        11.66 o                         
   9   6  22         14.79          7.27         8.46 o                         
  10   6  22       1036.30       1044.41        42.21 o                         
  11   6  22          4.46          2.72        12.82 o                         
   1   7  22       1525.75       1442.21        16.21 o                         
   2   7  22       5616.54       5352.63        55.97 o                         
   3   7  22       2367.18       2525.72        31.96 o                         
   4   7  22       2899.68       2770.21        33.62 o                         
   5   7  22        266.08        288.03        14.21 o                         
   6   7  22      11573.09      11546.57       140.52 o                         
   7   7  22         47.91         69.12         9.78 o                         
   8   7  22       8749.23       8382.75        85.06 o                         
   9   7  22        409.26        468.44        29.77 o                         
  10   7  22       2104.84       2314.31        61.29 o                         
  11   7  22         37.40         57.96        18.93 o                         
   0   8  22       6806.39       6848.67        99.57 o                         
   1   8  22         16.21          9.41         5.10 o                         
   2   8  22       6762.48       6763.92        61.22 o                         
   3   8  22        387.64        379.15        10.42 o                         
   4   8  22        799.67        771.03        17.84 o                         
   5   8  22         21.91         13.97         8.07 o                         
   6   8  22        270.57        260.02        12.29 o                         
   7   8  22         45.27         34.61         5.69 o                         
   8   8  22        886.63        941.58        34.35 o                         
   9   8  22         46.50         74.86        18.67 o                         
  10   8  22        369.81        470.15        37.10 o                         
   1   9  22       1503.11       1426.03        17.65 o                         
   2   9  22       1863.78       1786.73        23.26 o                         
   3   9  22        228.60        284.06        11.25 o                         
   4   9  22       5314.85       5382.79        56.19 o                         
   5   9  22          5.88         -0.86         6.80 o                         
   6   9  22      15021.42      14350.43       204.58 o                         
   7   9  22         68.97        156.90        39.00 o                         
   8   9  22       6256.69       6241.54       103.54 o                         
   9   9  22        196.92        167.48        21.43 o                         
  10   9  22        921.48        838.47        55.09 o                         
   0  10  22        179.92        155.26        16.49 o                         
   1  10  22        404.36        353.78        11.39 o                         
   2  10  22       1590.88       1531.73        25.92 o                         
   3  10  22          0.02          7.81         5.96 o                         
   4  10  22       1398.04       1403.50        23.89 o                         
   5  10  22          4.11          4.08        11.06 o                         
   6  10  22          5.44         35.80        14.31 o                         
   7  10  22         36.93         53.42        14.00 o                         
   8  10  22         37.09         49.52        15.81 o                         
   9  10  22         23.25         69.23        17.06 o                         
  10  10  22        229.08        362.12        68.34 o                         
   1  11  22        842.52        823.93        18.22 o                         
   2  11  22       2247.32       2240.09        29.95 o                         
   3  11  22         20.48         22.41         6.11 o                         
   4  11  22       6943.72       6717.17        82.42 o                         
   5  11  22         27.08          4.73         9.37 o                         
   6  11  22       9544.84       9235.43       126.48 o                         
   7  11  22          1.07          1.58        10.84 o                         
   8  11  22       2500.60       2533.51        54.20 o                         
   9  11  22         19.03         23.68        16.71 o                         
   0  12  22          0.11          3.55        10.57 o                         
   1  12  22        101.56         77.31         8.28 o                         
   2  12  22        164.28        154.67        11.53 o                         
   3  12  22          5.79         16.73         5.37 o                         
   4  12  22        391.65        371.96        18.54 o                         
   5  12  22         77.14         82.82        14.19 o                         
   6  12  22         18.64          7.68        10.24 o                         
   7  12  22         79.19         93.95        19.49 o                         
   8  12  22          5.20        -16.15        16.15 o                         
   1  13  22        217.86        200.87        12.89 o                         
   2  13  22       1254.45       1290.26        25.59 o                         
   3  13  22         28.83         32.10         8.70 o                         
   4  13  22       2682.12       2627.48        44.65 o                         
   5  13  22        419.16        503.84        24.11 o                         
   6  13  22       6423.75       6554.48        98.12 o                         
   7  13  22         22.48         16.82        13.62 o                         
   8  13  22       3089.43       3187.95        69.39 o                         
   0  14  22         73.97         98.12        19.45 o                         
   1  14  22         34.81         21.80        11.28 o                         
   2  14  22         28.04         23.09         9.41 o                         
   3  14  22         79.50         55.65        12.83 o                         
   4  14  22         14.03         19.81        12.51 o                         
   5  14  22          5.36         18.30        13.60 o                         
   6  14  22         25.78         17.10        11.32 o                         
   7  14  22          6.42         34.11        15.47 o                         
   1  15  22        211.12        180.53        20.60 o                         
   2  15  22       1746.98       1788.13        44.08 o                         
   3  15  22          0.49         10.86        12.35 o                         
   4  15  22       2705.11       2904.58        55.07 o                         
   5  15  22         21.69         31.16        15.44 o                         
   6  15  22       3758.40       3956.72        72.25 o                         
   0  16  22       3423.14       3356.15       117.16 o                         
   1  16  22         60.11         59.06        17.61 o                         
   2  16  22        761.04        867.40        35.02 o                         
   3  16  22         26.33         -1.27        13.03 o                         
   4  16  22        346.13        383.99        31.45 o                         
   1  17  22          0.32         -2.56        15.50 o                         
   2  17  22       1331.67       1262.35        45.56 o                         
   1   1  23       4722.97       4813.44        40.32 o                         
   2   1  23       7548.99       7497.35        68.43 o                         
   3   1  23       9550.51       9724.94        82.24 o                         
   4   1  23      15868.80      15535.12       138.80 o                         
   5   1  23       5932.47       6001.62        60.04 o                         
   6   1  23       6264.03       5973.05        67.02 o                         
   7   1  23       6102.47       6111.44        72.90 o                         
   8   1  23       7229.90       7304.86        88.70 o                         
   9   1  23       3536.57       3724.19        57.27 o                         
  10   1  23       6960.50       6749.18        90.56 o                         
  11   1  23       2512.92       2511.06        53.98 o                         
  12   1  23         44.26         43.34        12.77 o                         
   0   2  23        623.90        682.34        18.99 o                         
   1   2  23        307.20        596.43        21.64 o                         
   2   2  23       2787.30       2855.01        35.26 o                         
   3   2  23         67.48         75.09         8.58 o                         
   4   2  23        495.56        507.82        19.71 o                         
   5   2  23        806.61        822.99        16.19 o                         
   6   2  23       1388.42       1410.57        25.22 o                         
   7   2  23         37.48         25.59         6.98 o                         
   8   2  23         63.66        102.08        11.84 o                         
   9   2  23        113.68        123.05        15.23 o                         
  10   2  23         19.32         12.48        10.79 o                         
  11   2  23          4.09         -3.50        10.47 o                         
  12   2  23        216.58        224.06        23.92 o                         
   1   3  23       1964.75       1991.30        24.12 o                         
   2   3  23         20.18         30.53         7.69 o                         
   3   3  23       5699.86       5508.09        49.95 o                         
   4   3  23       5943.43       5955.36        55.32 o                         
   5   3  23       2477.64       2410.74        28.80 o                         
   6   3  23       1430.60       1539.55        25.50 o                         
   7   3  23       4671.60       4750.03        53.69 o                         
   8   3  23       1611.05       1597.17        27.13 o                         
   9   3  23       1642.21       1812.57        37.88 o                         
  10   3  23       1838.20       1991.49        39.54 o                         
  11   3  23       2015.08       2024.28        38.07 o                         
   0   4  23       6555.20       6349.07       120.58 o                         
   1   4  23       4606.31       4479.75        67.57 o                         
   2   4  23       4083.58       3844.36        41.54 o                         
   3   4  23        546.38        496.66        25.32 o                         
   4   4  23       2639.21       2557.58        33.18 o                         
   5   4  23       2052.15       1945.44        23.04 o                         
   6   4  23        255.19        206.14        10.82 o                         
   7   4  23        446.14        474.88        18.06 o                         
   8   4  23       3352.83       3154.72        41.99 o                         
   9   4  23        199.45        233.60        14.76 o                         
  10   4  23        405.43        402.09        21.71 o                         
  11   4  23        426.15        575.40        47.66 o                         
   1   5  23        969.23        972.30        20.49 o                         
   2   5  23       1286.75       1306.14        22.40 o                         
   3   5  23        727.40        788.94        22.65 o                         
   4   5  23       3957.02       3727.77        43.62 o                         
   5   5  23       2800.17       2870.39        38.35 o                         
   6   5  23      10310.16      10693.81       103.82 o                         
   7   5  23       4559.79       4337.42        50.85 o                         
   8   5  23       3082.49       3052.17        42.85 o                         
   9   5  23       3175.85       3077.90        43.77 o                         
  10   5  23        413.86        486.40        18.25 o                         
  11   5  23        218.85        180.76        19.89 o                         
   0   6  23      10398.87       9634.34       125.23 o                         
   1   6  23      10498.77      10277.22        89.67 o                         
   2   6  23       5389.73       5280.79        56.01 o                         
   3   6  23          3.71          1.24         7.19 o                         
   4   6  23       1495.77       1443.38        26.86 o                         
   5   6  23       2316.77       2229.92        43.06 o                         
   6   6  23          2.69          7.24         8.02 o                         
   7   6  23        722.80        652.18        21.09 o                         
   8   6  23       1741.21       1648.48        28.46 o                         
   9   6  23        207.54        210.33        15.97 o                         
  10   6  23       1102.39       1067.23        32.80 o                         
  11   6  23        779.53        823.60        38.44 o                         
   1   7  23         35.66         69.60         5.99 o                         
   2   7  23        539.24        456.91        15.84 o                         
   3   7  23        154.82        179.93        11.37 o                         
   4   7  23       1499.43       1528.42        24.21 o                         
   5   7  23       7560.05       7417.02        81.68 o                         
   6   7  23       7390.72       7446.80        85.74 o                         
   7   7  23       3541.79       3439.11        60.68 o                         
   8   7  23       4617.55       4643.83        79.04 o                         
   9   7  23       1637.35       1526.11        40.30 o                         
  10   7  23        551.07        753.60        72.69 o                         
  11   7  23        189.84        233.93        28.17 o                         
   0   8  23      15928.37      15360.39       265.95 o                         
   1   8  23       3945.25       3920.90        36.81 o                         
   2   8  23       5042.80       4973.85        47.90 o                         
   3   8  23       1681.29       1649.85        35.04 o                         
   4   8  23       1442.23       1341.47        25.30 o                         
   5   8  23       1896.26       1846.34        32.30 o                         
   6   8  23        388.22        400.32        14.05 o                         
   7   8  23        129.42        133.20        12.49 o                         
   8   8  23        160.28        136.12        16.96 o                         
   9   8  23          5.33          0.33        12.37 o                         
  10   8  23       1216.85       1286.80        40.68 o                         
   1   9  23        814.17        768.64        12.66 o                         
   2   9  23        271.26        321.30        11.66 o                         
   3   9  23        246.14        231.82        18.81 o                         
   4   9  23        557.68        583.22        15.34 o                         
   5   9  23        937.53        921.72        37.34 o                         
   6   9  23         70.83         96.44        19.48 o                         
   7   9  23        970.35        996.44        54.13 o                         
   8   9  23        856.89       1011.62        33.84 o                         
   9   9  23        540.76        590.25        49.95 o                         
  10   9  23        460.67        554.94        62.96 o                         
   0  10  23       7672.17       7616.51       114.31 o                         
   1  10  23       6226.99       6182.45        56.02 o                         
   2  10  23       2398.49       2345.41        28.66 o                         
   3  10  23       6059.50       5913.11        59.10 o                         
   4  10  23       1237.06       1283.41        20.06 o                         
   5  10  23       2144.74       2000.36        39.94 o                         
   6  10  23        179.66        145.21        21.64 o                         
   7  10  23        495.65        516.63        28.34 o                         
   8  10  23         14.00          7.60        11.38 o                         
   9  10  23        162.59        192.16        23.20 o                         
   1  11  23         75.56         74.07         7.00 o                         
   2  11  23        229.50        228.19        11.25 o                         
   3  11  23          0.43          5.77         6.04 o                         
   4  11  23        705.01        740.93        37.94 o                         
   5  11  23          0.13         -7.69         9.64 o                         
   6  11  23        204.43        222.26        29.51 o                         
   7  11  23         71.81         48.65        15.14 o                         
   8  11  23        224.59        208.80        30.57 o                         
   9  11  23         37.75         33.97        19.21 o                         
   0  12  23       2821.87       2819.13        54.79 o                         
   1  12  23       5561.60       5627.14        65.20 o                         
   2  12  23       2765.54       2786.98        34.54 o                         
   3  12  23       2754.33       2739.21        35.34 o                         
   4  12  23       2094.77       2186.30        41.16 o                         
   5  12  23       2452.97       2306.97        43.08 o                         
   6  12  23        220.66        183.29        17.40 o                         
   7  12  23        324.73        283.80        27.23 o                         
   8  12  23        454.93        498.45        35.48 o                         
   1  13  23          0.89          7.88         8.89 o                         
   2  13  23         30.63         17.16         7.72 o                         
   3  13  23          0.66          5.17         9.34 o                         
   4  13  23         35.57         41.64        12.54 o                         
   5  13  23         21.62         29.39        12.92 o                         
   6  13  23          9.71          6.99        13.61 o                         
   7  13  23        355.53        364.86        22.83 o                         
   0  14  23       4311.50       4275.06        76.11 o                         
   1  14  23       1795.43       1854.05        36.34 o                         
   2  14  23       2419.29       2491.19        49.05 o                         
   3  14  23        682.84        674.87        27.22 o                         
   4  14  23       1881.84       1821.39        37.80 o                         
   5  14  23        478.59        552.20        32.14 o                         
   6  14  23         94.13        112.89        19.08 o                         
   1  15  23        482.83        467.37        27.73 o                         
   2  15  23         73.39         91.07        19.87 o                         
   3  15  23         64.28         27.44        15.11 o                         
   4  15  23        273.17        268.83        33.56 o                         
   5  15  23        297.64        364.15        37.69 o                         
   0  16  23        675.12        582.32        51.93 o                         
   1  16  23        939.08        921.52        41.95 o                         
   2  16  23        564.14        490.61        29.55 o                         
   3  16  23        859.82        837.24        35.68 o                         
   4  16  23       1458.28       1620.04        49.16 o                         
   0   0  24       1000.54       1034.97        83.74 o                         
   1   0  24      22159.76      21993.33       274.47 o                         
   2   0  24       1868.69       1867.76        29.71 o                         
   3   0  24      11893.67      12212.68       149.96 o                         
   4   0  24        860.37        897.38        23.16 o                         
   5   0  24         31.46         50.93        11.78 o                         
   6   0  24         14.02         29.10        13.12 o                         
   7   0  24        194.66        250.94        21.11 o                         
   8   0  24         15.90         11.44        14.38 o                         
   9   0  24        292.58        328.20        27.61 o                         
  10   0  24        363.37        310.30        30.30 o                         
  11   0  24       6018.08       6178.19       130.83 o                         
   1   1  24        189.93        265.56         9.89 o                         
   2   1  24        985.55       1048.03        23.25 o                         
   3   1  24         38.05         82.80        13.13 o                         
   4   1  24        489.18        480.58        15.73 o                         
   5   1  24        652.79        660.84        26.35 o                         
   6   1  24       1103.26       1019.27        24.53 o                         
   7   1  24          1.35         -7.59         8.98 o                         
   8   1  24        280.11        283.80        14.84 o                         
   9   1  24         35.89         27.58        10.80 o                         
  10   1  24         26.51         25.47        12.22 o                         
  11   1  24         29.30         76.95        19.20 o                         
   0   2  24        199.32        209.29        11.43 o                         
   1   2  24      20775.35      20750.36       187.72 o                         
   2   2  24        475.65        492.75        14.13 o                         
   3   2  24       6728.02       6839.66        62.26 o                         
   4   2  24       1060.84       1024.79        22.52 o                         
   5   2  24       1999.62       1940.52        23.24 o                         
   6   2  24          8.18         20.32         8.01 o                         
   7   2  24        729.58        682.85        16.90 o                         
   8   2  24          0.63          3.05         9.34 o                         
   9   2  24       1302.94       1303.78        29.46 o                         
  10   2  24        470.23        485.26        24.99 o                         
  11   2  24       6136.49       6220.50        89.06 o                         
   1   3  24        994.18        974.71        20.85 o                         
   2   3  24        588.45        565.22        16.55 o                         
   3   3  24       3551.32       3442.00        39.18 o                         
   4   3  24         50.79         39.74         9.44 o                         
   5   3  24       1726.98       1473.13        23.83 o                         
   6   3  24       3219.88       3225.78        36.45 o                         
   7   3  24        891.02        910.04        21.23 o                         
   8   3  24        187.12        220.09        13.56 o                         
   9   3  24        894.13        873.53        31.53 o                         
  10   3  24          0.47         -5.69         9.37 o                         
  11   3  24        373.98        352.80        19.85 o                         
   0   4  24         44.40         80.17         5.39 o                         
   1   4  24      16075.70      16103.50       200.45 o                         
   2   4  24        540.43        538.72        15.76 o                         
   3   4  24      13470.23      12977.77       114.56 o                         
   4   4  24        404.82        349.70        13.60 o                         
   5   4  24       3630.25       3597.28        44.36 o                         
   6   4  24         47.74         58.40         7.56 o                         
   7   4  24         10.83         18.35         8.13 o                         
   8   4  24          3.58          4.89         7.27 o                         
   9   4  24       2338.82       2287.83        38.24 o                         
  10   4  24        118.63        136.37        14.98 o                         
  11   4  24       3611.10       3761.62        63.25 o                         
   1   5  24       1166.17       1112.51        18.20 o                         
   2   5  24         20.55         36.56         8.28 o                         
   3   5  24       3968.37       3985.10        41.97 o                         
   4   5  24       2937.22       3017.95        37.23 o                         
   5   5  24       3987.07       3993.55        65.71 o                         
   6   5  24        340.08        370.64        16.10 o                         
   7   5  24       7138.15       6998.40        74.03 o                         
   8   5  24        149.25        161.61        14.06 o                         
   9   5  24       2848.56       2825.75        48.23 o                         
  10   5  24        191.63        169.68        16.27 o                         
  11   5  24       1113.86       1133.44        42.33 o                         
   0   6  24        213.67        192.96        19.93 o                         
   1   6  24      11672.41      12330.04       114.76 o                         
   2   6  24         59.06         55.22         9.07 o                         
   3   6  24      13671.54      13854.16       138.04 o                         
   4   6  24        164.14        190.17        13.56 o                         
   5   6  24        308.07        350.65        14.79 o                         
   6   6  24         24.24         18.46        10.34 o                         
   7   6  24         86.86         87.52         8.41 o                         
   8   6  24        151.14        160.67        12.73 o                         
   9   6  24        238.15        152.52        12.21 o                         
  10   6  24        170.96        182.93        20.98 o                         
  11   6  24       1797.32       1893.14        61.72 o                         
   1   7  24        182.38        171.18         5.74 o                         
   2   7  24        448.48        465.70        15.08 o
[truncated: 127,009 more chars]
